# Supplementary material for: Utility of polygenic scores across diverse diseases in a hospital cohort for predictive modeling
Source: Nat Commun. 2024 Apr 12;15:3168. doi: 10.1038/s41467-024-47472-5 (PMC11014845; doi:10.1038/s41467-024-47472-5)
Supplement: Supplementary file 4 — Supplementary Data 1 [file 41467_2024_47472_MOESM4_ESM.xlsx]

## Sheet: STable1
Supplementary Data 1. The summary of case/control samples in phenotype traits
		Hospital-based data (n = 3,170,147)			With SNP array data (n = 276,712)
Category	Phenotype	case	control		case	control
circulatory system	Heart failure with reduced EF [Systolic or combined heart failure]	3096	2528783		1452	266135
circulatory system	Aortic aneurysm	3728	2534291		1153	266100
circulatory system	Pulmonary heart disease	3982	2553678		1090	272380
circulatory system	Occlusion of cerebral arteries, with cerebral infarction	4343	2467870		1120	251095
circulatory system	Cardiac conduction disorders	4422	2440675		1181	243988
circulatory system	Other venous embolism and thrombosis	4697	2480145		1390	255015
circulatory system	Other aneurysm	4760	2534291		1430	266100
circulatory system	Varicose veins	6242	2480145		1180	255015
circulatory system	Arterial embolism and thrombosis	6273	2534291		1422	266100
circulatory system	Peripheral vascular disease, unspecified	6709	2534291		1774	266100
circulatory system	Paroxysmal tachycardia, unspecified	8031	2440675		1830	243988
circulatory system	Peripheral vascular disease	8755	2534291		2549	266100
circulatory system	Hypertensive chronic kidney disease	9880	2308516		3157	201750
circulatory system	Angina pectoris	10104	2471809		3639	246799
circulatory system	Intracerebral hemorrhage	10609	2467870		1818	251095
circulatory system	Cerebral atherosclerosis	11159	2467870		2317	251095
circulatory system	Heart failure NOS	11226	2528783		2102	266135
circulatory system	Nonrheumatic mitral valve disorders	11787	2542576		1813	270995
circulatory system	Other forms of chronic heart disease	12236	2471809		1850	246799
circulatory system	Transient cerebral ischemia	13296	2467870		3050	251095
circulatory system	Late effects of cerebrovascular disease	14041	2467870		3027	251095
circulatory system	Heart valve disorders	15302	2542576		2623	270995
circulatory system	Myocardial infarction	15526	2471809		5051	246799
circulatory system	Intracranial hemorrhage	16092	2467870		2911	251095
circulatory system	Acute, but ill-defined cerebrovascular disease	17205	2467870		4061	251095
circulatory system	Occlusion and stenosis of precerebral arteries	18081	2467870		4105	251095
circulatory system	Atrial fibrillation	18558	2440675		5192	243988
circulatory system	Atrial fibrillation and flutter	19292	2440675		5432	243988
circulatory system	Cerebral ischemia	21108	2467870		5564	251095
circulatory system	Unstable angina (intermediate coronary syndrome)	23673	2471809		8553	246799
circulatory system	Congestive heart failure (CHF) NOS	26590	2528783		7017	266135
circulatory system	Arrhythmia (cardiac) NOS	26771	2440675		5779	243988
circulatory system	Hemorrhoids	29435	2480145		5868	255015
circulatory system	Coronary atherosclerosis	29551	2471809		11406	246799
circulatory system	Congestive heart failure; nonhypertensive	30897	2528783		7444	266135
circulatory system	Cerebral artery occlusion, with cerebral infarction	31275	2467870		7470	251095
circulatory system	Other chronic ischemic heart disease, unspecified	31478	2471809		8657	246799
circulatory system	Occlusion of cerebral arteries	36099	2467870		8196	251095
circulatory system	Other hypertensive complications	40829	2308516		13098	201750
circulatory system	Nonspecific chest pain	55434	2440393		12902	243804
circulatory system	Ischemic Heart Disease	65503	2471809		18819	246799
circulatory system	Cerebrovascular disease	70975	2467870		15019	251095
circulatory system	Cardiac dysrhythmias	80976	2440675		17240	243988
circulatory system	Hypertensive heart disease	85394	2308516		26380	201750
circulatory system	Essential hypertension	177778	2308516		51069	201750
circulatory system	Hypertension	206920	2308516		58168	201750
circulatory system	Rheumatic disease of the heart valves	2584	2542576		555	270995
circulatory system	Mitral valve stenosis and aortic valve stenosis	749	2542576		137	270995
circulatory system	Mitral valve disease	680	2542576		189	270995
circulatory system	Aortic valve disease	152	2542576		42	270995
circulatory system	Acute rheumatic heart disease	592	2542576		131	270995
circulatory system	Disease of tricuspid valve	500	2542576		92	270995
circulatory system	Nonrheumatic aortic valve disorders	3584	2542576		810	270995
circulatory system	Nonrheumatic tricuspid valve disorders	887	2542576		190	270995
circulatory system	Nonrheumatic pulmonary valve disorders	134	2542576		23	270995
circulatory system	Heart valve replaced	260	2542576		77	270995
circulatory system	Abnormal heart sounds	991	2542576		108	270995
circulatory system	Elevated blood pressure reading without diagnosis of hypertension	56	2568981		14	276668
circulatory system	Aneurysm and dissection of heart	205	2471809		43	246799
circulatory system	Other acute and subacute forms of ischemic heart disease	248	2471809		89	246799
circulatory system	ASCVD	177	2471809		48	246799
circulatory system	Acute pulmonary heart disease	1766	2553678		500	272380
circulatory system	Pulmonary embolism and infarction, acute	1697	2553678		487	272380
circulatory system	Chronic pulmonary heart disease	2297	2553678		620	272380
circulatory system	Primary pulmonary hypertension	1459	2553678		428	272380
circulatory system	Cardiomegaly	7282	2553678		1366	272380
circulatory system	Precordial pain	165	2440393		22	243804
circulatory system	Carditis	3851	2559987		944	274535
circulatory system	Myocarditis	977	2559987		208	274535
circulatory system	Pericarditis	1825	2559987		489	274535
circulatory system	Acute pericarditis	281	2559987		92	274535
circulatory system	Chronic pericarditis	230	2559987		63	274535
circulatory system	Endocarditis	1112	2559987		268	274535
circulatory system	Cardiomyopathy	2265	2559987		559	274535
circulatory system	Primary/intrinsic cardiomyopathies	2111	2559987		518	274535
circulatory system	Hypertrophic obstructive cardiomyopathy	337	2559987		76	274535
circulatory system	Other hypertrophic cardiomyopathy	129	2559987		54	274535
circulatory system	Secondary/extrinsic cardiomyopathies	210	2559987		51	274535
circulatory system	Other cardiomyopathy	40	2559987		15	274535
circulatory system	Atrioventricular [AV] block	2103	2440675		646	243988
circulatory system	First degree AV block	209	2440675		63	243988
circulatory system	Mobitz II AV block	297	2440675		101	243988
circulatory system	Second degree AV block	378	2440675		123	243988
circulatory system	Atrioventricular block, complete	1027	2440675		349	243988
circulatory system	Other heart block	331	2440675		115	243988
circulatory system	Bundle branch block	655	2440675		177	243988
circulatory system	Right bundle branch block	315	2440675		74	243988
circulatory system	Left bundle branch block	296	2440675		89	243988
circulatory system	Anomalous atrioventricular excitation	306	2440675		72	243988
circulatory system	Abnormal electrocardiogram [ECG] [EKG]	241	2440675		23	243988
circulatory system	Other cardiac conduction disorders	79	2440675		18	243988
circulatory system	Cardiac pacemaker/device in situ	1457	2440675		436	243988
circulatory system	Cardiac pacemaker in situ	1291	2440675		381	243988
circulatory system	Cardiac defibrillator in situ	212	2440675		64	243988
circulatory system	Paroxysmal supraventricular tachycardia	3979	2440675		951	243988
circulatory system	Paroxysmal ventricular tachycardia	1608	2440675		465	243988
circulatory system	Atrial flutter	2057	2440675		754	243988
circulatory system	Other specified cardiac dysrhythmias	1249	2440675		343	243988
circulatory system	Cardiac arrest and ventricular fibrillation	3028	2440675		495	243988
circulatory system	Ventricular fibrillation and flutter	942	2440675		222	243988
circulatory system	Cardiac arrest	2249	2440675		316	243988
circulatory system	Premature beats	2059	2440675		546	243988
circulatory system	Supraventricular premature beats	359	2440675		74	243988
circulatory system	Tachycardia NOS	684	2440675		123	243988
circulatory system	Sinoatrial node dysfunction (Bradycardia)	2636	2440675		832	243988
circulatory system	Palpitations	36342	2440675		7084	243988
circulatory system	Heart failure with preserved EF [Diastolic heart failure]	1172	2528783		551	266135
circulatory system	Ill-defined descriptions and complications of heart disease	141	2528783		16	266135
circulatory system	Heart transplant/surgery	336	2528783		142	266135
circulatory system	Abnormal function study of cardiovascular system	3	2528783		1	266135
circulatory system	Symptoms involving cardiovascular system	110	2528783		11	266135
circulatory system	Cardiac complications, not elsewhere classified	25	2528783		3	266135
circulatory system	Subarachnoid hemorrhage	3727	2467870		693	251095
circulatory system	Subdural hemorrhage	2438	2467870		502	251095
circulatory system	Moyamoya disease	147	2467870		49	251095
circulatory system	Cerebral aneurysm	1680	2467870		537	251095
circulatory system	Atherosclerosis	2111	2534291		544	266100
circulatory system	Atherosclerosis of renal artery	96	2534291		31	266100
circulatory system	Atherosclerosis of the extremities	595	2534291		172	266100
circulatory system	Atherosclerosis of native arteries of the extremities with ulceration or gangrene	118	2534291		21	266100
circulatory system	Atherosclerosis of native arteries of the extremities with intermittent claudication	126	2534291		32	266100
circulatory system	Atherosclerosis of aorta	156	2534291		22	266100
circulatory system	Vascular insufficiency of intestine	1484	2534291		339	266100
circulatory system	Acute vascular insufficiency of intestine	1023	2534291		231	266100
circulatory system	Chronic vascular insufficiency of intestine	213	2534291		64	266100
circulatory system	Abdominal aortic aneurysm	735	2534291		180	266100
circulatory system	Aneurysm of iliac artery	104	2534291		30	266100
circulatory system	Aneurysm of artery of lower extremity	68	2534291		23	266100
circulatory system	Arterial dissection	262	2534291		96	266100
circulatory system	Aneurysm of other specified artery	317	2534291		99	266100
circulatory system	Raynaud's syndrome	553	2534291		182	266100
circulatory system	Peripheral angiopathy in diseases classified elsewhere	1620	2534291		657	266100
circulatory system	Other specified peripheral vascular diseases	154	2534291		31	266100
circulatory system	Arterial embolism and thrombosis of lower extremity artery	4426	2534291		981	266100
circulatory system	Embolism and thrombosis of abdominal aorta	67	2534291		21	266100
circulatory system	Atheroembolism	55	2534291		17	266100
circulatory system	Polyarteritis nodosa and allied conditions	4164	2534291		825	266100
circulatory system	Thromboangiitis obliterans	76	2534291		29	266100
circulatory system	Acute febrile mucocutaneous lymph node syndrome (Kawasaki disease)	2116	2534291		255	266100
circulatory system	Hypersensitivity angiitis	505	2534291		146	266100
circulatory system	Wegener's granulomatosis	70	2534291		26	266100
circulatory system	Giant cell arteritis	57	2534291		13	266100
circulatory system	Polyarteritis nodosa	109	2534291		35	266100
circulatory system	Takayasu's disease	19	2534291		3	266100
circulatory system	Thrombotic microangiopathy	241	2534291		65	266100
circulatory system	Arteritis NOS	1111	2534291		304	266100
circulatory system	Other disorders of arteries and arterioles	1684	2534291		537	266100
circulatory system	Stricture of artery	43	2534291		14	266100
circulatory system	Aortic ectasia	32	2534291		16	266100
circulatory system	Disease of capillaries	21	2534291		4	266100
circulatory system	Noninfectious disorders of lymphatic channels	1114	2567184		316	276072
circulatory system	Phlebitis and thrombophlebitis	1877	2480145		430	255015
circulatory system	Phlebitis and thrombophlebitis of lower extremities	989	2480145		208	255015
circulatory system	Iatrogenic pulmonary embolism and infarction	157	2480145		46	255015
circulatory system	Deep vein thrombosis [DVT]	1350	2480145		525	255015
circulatory system	Postphlebitic syndrome	7	2480145		2	255015
circulatory system	Chronic venous hypertension	6	2480145		2	255015
circulatory system	Varicose veins of lower extremity	3830	2480145		804	255015
circulatory system	Varicose veins of lower extremity, symptomtic	3431	2480145		739	255015
circulatory system	Chronic venous insufficiency [CVI]	197	2480145		43	255015
circulatory system	Encounter for long-term (current) use of anticoagulants, antithrombotics, aspirin	2	2480145		0	255015
circulatory system	Encounter for long-term (current) use of antiplatelets/antithrombotics	1	2480145		0	255015
circulatory system	Encounter for long-term (current) use of aspirin	1	2480145		0	255015
circulatory system	Hypotension	2000	2558021		491	273854
circulatory system	Orthostatic hypotension	557	2558021		124	273854
circulatory system	Iatrogenic hypotension	22	2558021		7	273854
circulatory system	Hypotension NOS	1437	2558021		365	273854
circulatory system	Other disorders of circulatory system	3269	2558021		774	273854
circulatory system	Hemorrhage NOS	1214	2558021		274	273854
circulatory system	Blood vessel replaced	38	2558021		16	273854
circulatory system	Circulatory disease NEC	1835	2558021		440	273854
congenital anomalies	Genitourinary congenital anomalies	6321	2552895		1256	273496
congenital anomalies	Cardiac congenital anomalies	13712	2545560		1594	273208
congenital anomalies	Spondylolisthesis, congenital	15106	2541723		2861	269823
congenital anomalies	Congenital musculoskeletal deformities of spine	15189	2541723		2888	269823
congenital anomalies	Cardiac and circulatory congenital anomalies	15261	2545560		1995	273208
congenital anomalies	Cardiac shunt/ heart septal defect	6397	2545560		884	273208
congenital anomalies	Valvular heart disease/ heart chambers	1054	2545560		199	273208
congenital anomalies	Congenital anomalies of great vessels	3698	2545560		532	273208
congenital anomalies	Congenital anomalies of peripheral vascular system	1511	2545560		389	273208
congenital anomalies	Anomalies of respiratory system, congenital	640	2559990		102	275558
congenital anomalies	Congenital anomalies of face and neck	5107	2559990		502	275558
congenital anomalies	Cleft palate	502	2487826		45	261534
congenital anomalies	Congenital anomalies of skull and face bones	171	2559990		25	275558
congenital anomalies	Digestive congenital anomalies	2867	2552895		410	273496
congenital anomalies	Upper gastrointestinal congenital anomalies	1201	2552895		118	273496
congenital anomalies	Esophageal atresia/tracheoesophageal fistula	84	2552895		24	273496
congenital anomalies	Congenital anomalies of mouth/tongue	1079	2552895		89	273496
congenital anomalies	Congenital anomalies of esophagus	6	2552895		1	273496
congenital anomalies	Congenital anomalies of stomach	26	2552895		3	273496
congenital anomalies	Lower gastrointestinal congenital anomalies	1453	2552895		279	273496
congenital anomalies	Congenital anomalies of intestine	945	2552895		122	273496
congenital anomalies	Congenital anomaly of gallbladder, bile ducts, liver, pancreas	515	2552895		161	273496
congenital anomalies	Congenital hypertrophic pyloric stenosis	144	2552895		10	273496
congenital anomalies	Congenital anomalies of genital organs	2769	2552895		360	273496
congenital anomalies	Congenital anomalies of female genital organs	822	1356832		133	149742
congenital anomalies	Congenital anomalies of male genital organs	1923	1196063		223	123755
congenital anomalies	Congenital anomalies of urinary system	3228	2552895		820	273496
congenital anomalies	Cystic kidney disease	2586	2552895		691	273496
congenital anomalies	Other specified congenital anomalies of kidney	500	2552895		117	273496
congenital anomalies	Obstructive genitourinary defect	421	2552895		103	273496
congenital anomalies	Nervous system congenital anomalies	4023	2539828		285	269751
congenital anomalies	Neural tube defects	332	2539828		44	269751
congenital anomalies	Spina bifida	158	2539828		21	269751
congenital anomalies	Other specified congenital anomalies of nervous system	831	2539828		101	269751
congenital anomalies	Congenital anomalies of the eye	153	2539828		20	269751
congenital anomalies	Congenital cataract and lens anomalies	60	2539828		1	269751
congenital anomalies	Congenital anomalies of posterior segment of eye	49	2539828		13	269751
congenital anomalies	Lumbosacral spondylolysis, congenital	3118	2541723		638	269823
congenital anomalies	Congenital anomalies of limbs	1034	2541723		122	269823
congenital anomalies	Congenital deformities of feet	86	2541723		10	269823
congenital anomalies	Congenital anomaly of fingers/toes	530	2541723		63	269823
congenital anomalies	Congenital anomalies of upper limb, including shoulder girdle	77	2541723		12	269823
congenital anomalies	Other congenital anomalies of lower limb, including pelvic girdle	345	2541723		38	269823
congenital anomalies	Congenital hip dysplasia and deformity	244	2541723		25	269823
congenital anomalies	Other congenital musculoskeletal anomalies	1159	2541723		138	269823
congenital anomalies	Congenital anomalies of abdominal wall; diaphram	80	2541723		17	269823
congenital anomalies	Pectus and other congenital anomalies of ribs/sternum	312	2541723		21	269823
congenital anomalies	Pectus excavatum	210	2541723		15	269823
congenital anomalies	Pectus carinatum	78	2541723		5	269823
congenital anomalies	Congenital anomalies of muscle, tendon, fascia, and connective tissue	44	2541723		10	269823
congenital anomalies	Congenital osteodystrophies	53	2541723		15	269823
congenital anomalies	Congenital anomalies of the integument	78	2563251		16	275560
congenital anomalies	Chromosomal anomalies and genetic disorders	1075	2563251		270	275560
congenital anomalies	Chromosomal anomalies	891	2563251		234	275560
congenital anomalies	Other and unspecified congenital anomalies	1081	2563251		209	275560
congenital anomalies	Anomalies of endocrine glands, congenital	148	2563251		30	275560
dermatologic	Pruritus and related conditions	5366	2558229		1167	273074
dermatologic	Other specified diseases of sebaceous glands	5426	2514055		1160	265408
dermatologic	Psoriasis vulgaris	5963	2460740		1460	245912
dermatologic	Psoriasis	6418	2460740		1609	245912
dermatologic	Dyschromia and Vitiligo	6435	2487638		1157	255078
dermatologic	Psoriasis and related disorders	7265	2460740		1708	245912
dermatologic	Other specified diseases of hair and hair follicles	7918	2538602		1271	269647
dermatologic	Cellulitis and abscess of leg, except foot	8012	2397269		2120	239065
dermatologic	Disorder of skin and subcutaneous tissue NOS	8672	2549098		1722	271855
dermatologic	Systemic lupus erythematosus	9347	2486868		2842	254850
dermatologic	Seborrheic dermatitis	9367	2487638		1728	255078
dermatologic	Lupus (localized and systemic)	10239	2486868		2990	254850
dermatologic	Other hypertrophic and atrophic conditions of skin	10284	2546979		1811	271719
dermatologic	Diseases of hair and hair follicles	13982	2538602		2104	269647
dermatologic	Sicca syndrome	15840	2464355		4479	246406
dermatologic	Diffuse diseases of connective tissue	22228	2464355		5476	246406
dermatologic	Diseases of sebaceous glands	26045	2514055		3817	265408
dermatologic	Erythematous conditions	30737	2487638		6427	255078
dermatologic	Other local infections of skin and subcutaneous tissue	43490	2397269		6671	239065
dermatologic	Superficial cellulitis and abscess	60366	2397269		11990	239065
dermatologic	Cellulitis and abscess of fingers/toes	4644	2397269		821	239065
dermatologic	Cellulitis and abscess of arm/hand	2471	2397269		627	239065
dermatologic	Cellulitis and abscess of foot, toe	2859	2397269		729	239065
dermatologic	Cellulitis and abscess of trunk	3469	2397269		795	239065
dermatologic	Carbuncle and furuncle	4028	2397269		664	239065
dermatologic	Impetigo	472	2397269		37	239065
dermatologic	Pilonidal cyst	194	2397269		25	239065
dermatologic	Pyogenic granuloma	304	2397269		32	239065
dermatologic	Pyoderma	8179	2397269		1773	239065
dermatologic	Symptoms affecting skin	1383	2554070		160	272831
dermatologic	Rash and other nonspecific skin eruption	2755	2554070		570	272831
dermatologic	Localized superficial swelling, mass, or lump	415	2568048		68	276407
dermatologic	Changes in skin texture	13	2554070		1	272831
dermatologic	Disturbance of skin sensation	983	2554070		144	272831
dermatologic	Erythematosquamous dermatosis	9407	2487638		1734	255078
dermatologic	Congenital anomalies of skin	317	2487638		41	255078
dermatologic	Ichthyosis congenita	152	2487638		22	255078
dermatologic	Congenital pigmentary anomalies of skin	35	2487638		7	255078
dermatologic	Vitiligo	2058	2487638		353	255078
dermatologic	Other dyschromia	4192	2487638		741	255078
dermatologic	Vascular disorders of skin	286	2487638		78	255078
dermatologic	Toxic erythema	1565	2487638		254	255078
dermatologic	Bullous dermatoses	1372	2487638		291	255078
dermatologic	Dermatitis herpetiformis	79	2487638		19	255078
dermatologic	Pemphigus and pemphigoid	820	2487638		182	255078
dermatologic	Rosacea	1849	2487638		319	255078
dermatologic	Cutaneous lupus erythematosus	1106	2486868		204	254850
dermatologic	Prurigo and Lichen	15500	2487638		2563	255078
dermatologic	Other specified erythematous conditions	1031	2487638		217	255078
dermatologic	Erythema nodosum	323	2487638		60	255078
dermatologic	Unspecified erythematous condition	270	2487638		34	255078
dermatologic	Parapsoriasis	313	2487638		51	255078
dermatologic	Pityriasis	680	2487638		72	255078
dermatologic	Psoriatic arthropathy	1495	2460740		534	245912
dermatologic	Sarcoidosis	274	2487638		76	255078
dermatologic	Corns and callosities	1110	2546979		231	271719
dermatologic	Keratoderma, acquired	2196	2546979		430	271719
dermatologic	Scar conditions and fibrosis of skin	2618	2546979		568	271719
dermatologic	Circumscribed scleroderma	149	2546979		35	271719
dermatologic	Keloid scar	5239	2546979		761	271719
dermatologic	Abnormal granulation tissue	402	2546979		71	271719
dermatologic	Acquired acanthosis nigricans	77	2546979		11	271719
dermatologic	Degenerative skin conditions and other dermatoses	1887	2543327		305	270623
dermatologic	Actinic keratosis	477	2565077		79	275484
dermatologic	Seborrheic keratosis	1218	2565077		197	275484
dermatologic	Degenerative skin disorders	134	2543327		7	270623
dermatologic	Diseases of nail, NOS	1098	2538602		193	269647
dermatologic	Ingrowing nail	868	2538602		119	269647
dermatologic	Alopecia	5757	2538602		782	269647
dermatologic	Alopecia Areata	1555	2538602		212	269647
dermatologic	Telogen effluvium	135	2538602		20	269647
dermatologic	Hirsutism	106	2538602		26	269647
dermatologic	Disorders of sweat glands	3238	2514055		600	265408
dermatologic	Dyshidrosis	2399	2514055		503	265408
dermatologic	Hidradenitis	193	2514055		38	265408
dermatologic	Hyperhidrosis	1306	2514055		124	265408
dermatologic	Acne	18839	2514055		2417	265408
dermatologic	Sebaceous cyst	2260	2514055		361	265408
dermatologic	Seborrhea	105	2514055		11	265408
dermatologic	Chronic ulcer of skin	6550	2559318		918	275039
dermatologic	Decubitus ulcer	3881	2559318		433	275039
dermatologic	Chronic ulcer of leg or foot	1596	2559318		325	275039
dermatologic	Chronic ulcer of unspecified site	1490	2559318		242	275039
dermatologic	Systemic sclerosis	693	2464355		216	246406
dermatologic	Polymyositis	463	2464355		128	246406
dermatologic	Dermatomyositis	643	2464355		218	246406
dermatologic	Other specified diffuse diseases of connective tissue	1276	2464355		240	246406
dermatologic	Unspecified diffuse connective tissue disease	5555	2464355		785	246406
dermatologic	Contact dermatitis and other eczema due to plants [except food]	24	2356660		4	232912
dermatologic	Dermatitis due to solar radiation	648	2356660		166	232912
dermatologic	Acute dermatitis due to solar radiation	333	2356660		43	232912
dermatologic	Chronic dermatitis due to solar radiation	64	2356660		20	232912
dermatologic	Contact and allergic dermatitis of eyelid	415	2356660		83	232912
dermatologic	Urticaria	31876	2356660		5337	232912
digestive	Other intestinal obstruction	5022	2283823		1103	220437
digestive	Diverticulosis and diverticulitis	5198	2283823		1291	220437
digestive	Acute and subacute necrosis of liver	5387	2477735		1200	253177
digestive	Cholecystitis without cholelithiasis	6312	2514003		1543	261738
digestive	Cholelithiasis with other cholecystitis	6507	2514003		1739	261738
digestive	Cholelithiasis with acute cholecystitis	7142	2514003		1910	261738
digestive	Acute pancreatitis	7582	2556154		2042	273175
digestive	Calculus of bile duct	7924	2514003		2152	261738
digestive	Liver abscess and sequelae of chronic liver disease	7945	2477735		1674	253177
digestive	Cellulitis and abscess of oral soft tissues	8279	2446238		1131	250545
digestive	Peritonitis and retroperitoneal infections	8357	2498636		1735	260568
digestive	Symptoms involving digestive system	8497	2283823		1253	220437
digestive	Other symptoms involving abdomen and pelvis	9152	2464242		1846	250591
digestive	Oral aphthae	9491	2446238		1910	250545
digestive	Diseases of pancreas	9604	2556154		2453	273175
digestive	Acute appendicitis	9607	2554237		1821	273860
digestive	Other disorders of stomach and duodenum	11291	2345579		2432	230461
digestive	Diseases of the jaws	11643	2391503		1368	243802
digestive	Appendicitis	11688	2554237		2328	273860
digestive	Appendiceal conditions	11709	2554237		2337	273860
digestive	Acute periodontitis	11790	2391503		2073	243802
digestive	Other biliary tract disease	12150	2514003		3190	261738
digestive	Other disorders of intestine	12584	2498636		2544	260568
digestive	Other disorders of liver	13034	2477735		2378	253177
digestive	Intestinal obstruction without mention of hernia	13044	2283823		2959	220437
digestive	Hemorrhage of rectum and anus	13424	2464242		2282	250591
digestive	Abnormal results of function study of liver	13732	2477735		2409	253177
digestive	Pulpitis and necrosis of tooth pulp	14701	2391503		1404	243802
digestive	Inguinal hernia	15683	2543932		3230	271461
digestive	Anal and rectal conditions	16405	2498636		2816	260568
digestive	Other specified gastritis	16819	2345579		3528	230461
digestive	Abdominal hernia	18661	2543932		3983	271461
digestive	Diseases of pulp and periapical tissues	19740	2391503		1902	243802
digestive	Cirrhosis of liver without mention of alcohol	20075	2477735		4270	253177
digestive	Other diseases of the teeth and supporting structures	20501	2391503		2533	243802
digestive	Gastritis and duodenitis, NOS	21689	2345579		3777	230461
digestive	Chronic periodontitis	22700	2391503		3901	243802
digestive	Hemorrhage from gastrointestinal ulcer	23760	2407899		5017	234584
digestive	Duodenal ulcer	27373	2407899		5060	234584
digestive	Dyspepsia and other specified disorders of function of stomach	28145	2345579		4501	230461
digestive	Cholelithiasis	28257	2514003		7064	261738
digestive	Disorders of function of stomach	28437	2345579		4565	230461
digestive	Stomatitis and mucositis (ulcerative)	29345	2446238		4662	250545
digestive	Irritable Bowel Syndrome	29543	2283823		4924	220437
digestive	Periodontitis (acute or chronic)	30994	2391503		5493	243802
digestive	Disorders of tooth development	31283	2391503		2424	243802
digestive	Hemorrhage of gastrointestinal tract	31921	2464242		6284	250591
digestive	Other chronic nonalcoholic liver disease	32295	2477735		6789	253177
digestive	GERD	32902	2396066		7470	229058
digestive	Acute gastritis	33916	2345579		4900	230461
digestive	Peptic ulcer, site unspecified	34103	2407899		6809	234584
digestive	Cholelithiasis and cholecystitis	34683	2514003		8615	261738
digestive	Chronic liver disease and cirrhosis	36161	2477735		7759	253177
digestive	Gingival and periodontal diseases	36507	2391503		6283	243802
digestive	Diseases of hard tissues of teeth	37322	2391503		5774	243802
digestive	Noninfectious gastroenteritis	38062	2283823		7644	220437
digestive	Gastrointestinal hemorrhage	47537	2464242		8891	250591
digestive	Gastric ulcer	53951	2407899		11366	234584
digestive	Diseases of the oral soft tissues, excluding lesions specific for gingiva and tongue	55405	2446238		8958	250545
digestive	Functional digestive disorders	69648	2283823		10888	220437
digestive	Gastritis and duodenitis	69783	2345579		11663	230461
digestive	Reflux esophagitis	73252	2396066		16520	229058
digestive	Esophagitis, GERD and related diseases	102777	2396066		22646	229058
digestive	Diseases of esophagus	107331	2396066		23458	229058
digestive	Hereditary disturbances in tooth structure	1986	2391503		194	243802
digestive	Disturbances in tooth eruption	29845	2391503		2283	243802
digestive	Dental caries	35569	2391503		5544	243802
digestive	Dental abrasion, erosion and attrition	1019	2391503		143	243802
digestive	Tooth complications likely association with other diseases	144	2391503		10	243802
digestive	Periapical abscess	5333	2391503		470	243802
digestive	Gingivitis	5654	2391503		894	243802
digestive	Dentofacial anomalies, including malocclusion	6445	2391503		492	243802
digestive	Anomalies of tooth position/malocclusion	6382	2391503		479	243802
digestive	Loss of teeth or edentulism	1242	2391503		126	243802
digestive	Atrophy of edentulous alveolar ridge	3148	2391503		744	243802
digestive	Cysts of the jaws	1280	2391503		194	243802
digestive	Anomalies of jaw size/symmetry	946	2391503		128	243802
digestive	Temporomandibular joint disorders	8162	2391503		859	243802
digestive	Temporomandibular joint disorder, unspecified	1515	2391503		277	243802
digestive	Arthralgia/ankylosis of temporomandibular joint	5943	2391503		537	243802
digestive	Inflammatory conditions of jaw	520	2391503		112	243802
digestive	Exostosis of jaw	707	2391503		72	243802
digestive	Jaw disease NOS	596	2391503		80	243802
digestive	Diseases of the salivary glands	5167	2446238		908	250545
digestive	Hypertrophy of salivary gland	54	2446238		12	250545
digestive	Sialoadenitis	4283	2446238		747	250545
digestive	Disturbance of salivary secretion	625	2446238		115	250545
digestive	Other specified diseases of the salivary glands	158	2446238		35	250545
digestive	Stomatitis and mucositis	36551	2446238		6090	250545
digestive	Cysts of oral soft tissues	2237	2446238		233	250545
digestive	Cyst of the salivary gland	1939	2446238		170	250545
digestive	Diseases of lips	498	2446238		83	250545
digestive	Leukoplakia of oral mucosa	4042	2446238		821	250545
digestive	Sialolithiasis	1699	2446238		267	250545
digestive	Diseases and other conditions of the tongue	2574	2446238		494	250545
digestive	Glossitis	2340	2446238		464	250545
digestive	Glossodynia	60	2446238		7	250545
digestive	Ulcer of esophagus	3410	2396066		633	229058
digestive	Barrett's esophagus	170	2396066		30	229058
digestive	Eosinophilic esophagitis	1	2396066		0	229058
digestive	Stricture and stenosis of esophagus	488	2396066		135	229058
digestive	Disorders of esophageal motility	578	2396066		111	229058
digestive	Diverticulum of esophagus, acquired	47	2396066		13	229058
digestive	Gastroesophageal laceration-hemorrhage syndrome	421	2396066		98	229058
digestive	Heartburn	453	2396066		92	229058
digestive	Peptic ulcer (excl. esophageal)	112750	2407899		22616	234584
digestive	Gastrojejunal ulcer	496	2407899		108	234584
digestive	Dysphagia	3837	2396066		864	229058
digestive	Atrophic gastritis	1071	2345579		174	230461
digestive	Duodenitis	766	2345579		146	230461
digestive	Gastroparesis	186	2345579		50	230461
digestive	Complications of gastrostomy, colostomy and enterostomy	127	2345579		24	230461
digestive	Lesions of stomach and duodenum	99	2345579		35	230461
digestive	Bariatric surgery	64	2568863		12	276658
digestive	Diaphragmatic hernia	799	2543932		185	271461
digestive	Femoral hernia	166	2543932		38	271461
digestive	Umbilical hernia	978	2543932		208	271461
digestive	Ventral hernia	1133	2543932		297	271461
digestive	Incisional hernia	611	2543932		214	271461
digestive	Inflammatory bowel disease and other gastroenteritis and colitis	2329	2283823		660	220437
digestive	Regional enteritis	748	2283823		216	220437
digestive	Ulcerative colitis	1747	2283823		515	220437
digestive	Ulcerative colitis (chronic)	1192	2283823		356	220437
digestive	Ulceration of the lower GI tract	1700	2283823		405	220437
digestive	Ulceration of intestine	1045	2283823		300	220437
digestive	Angiodysplasia of intestine (without mention of hemorrhage)	470	2283823		103	220437
digestive	Intestinal malabsorption (non-celiac)	548	2283823		71	220437
digestive	Celiac disease	9	2283823		1	220437
digestive	Ileostomy status	347	2283823		141	220437
digestive	Paralytic ileus	8774	2283823		2082	220437
digestive	Impaction of intestine	114	2283823		20	220437
digestive	Peritoneal or intestinal adhesions	1947	2283823		548	220437
digestive	Diarrhea	2052	2561861		500	274673
digestive	Flatulence	6070	2557571		688	274095
digestive	Diverticulosis	1694	2283823		406	220437
digestive	Diverticulitis	3924	2283823		995	220437
digestive	Constipation	32036	2515795		7331	259780
digestive	Abnormal findings on exam of gastrointestinal tract/ abdominal area	7	2009310		1	276707
digestive	Personal history of diseases of digestive system	24	2283823		3	220437
digestive	Anal and rectal polyp	1770	2498636		287	260568
digestive	Other disorders of peritoneum	1762	2498636		435	260568
digestive	Peritoneal adhesions (postoperative) (postinfection)	775	2498636		214	260568
digestive	Toxic gastroenteritis and colitis	54	2498636		4	260568
digestive	Gastrointestinal complications	446	2498636		131	260568
digestive	Primary biliary cirrhosis	515	2477735		110	253177
digestive	Portal hypertension	664	2477735		153	253177
digestive	Ascites (non malignant)	6483	2477735		1248	253177
digestive	Chronic passive congestion of liver	128	2477735		20	253177
digestive	Liver replaced by transplant	1593	2477735		1072	253177
digestive	Hepatomegaly	161	2477735		27	253177
digestive	Jaundice (not of newborn)	7234	2477735		1826	253177
digestive	Nonspecific elevation of levels of transaminase or lactic acid dehydrogenase [LDH]	11	2477735		2	253177
digestive	Abnormal serum enzyme levels	24	2477735		9	253177
digestive	Cholangitis	8410	2514003		2400	261738
digestive	Obstruction of bile duct	2859	2514003		710	261738
digestive	Cholesterolosis of gallbladder	736	2514003		180	261738
digestive	Other disorders of gallbladder	1153	2514003		235	261738
digestive	Other disorders of biliary tract	1342	2514003		304	261738
digestive	Nonspecific abnormal findings on radiological and other examination of biliary tract	8	2514003		1	261738
digestive	Chronic pancreatitis	2451	2556154		589	273175
digestive	Cyst and pseudocyst of pancreas	567	2556154		172	273175
digestive	Hematemesis	965	2464242		211	250591
digestive	Blood in stool	4095	2464242		762	250591
digestive	Splenomegaly	947	2464242		181	250591
digestive	Nonspecific abnormal findings in stool contents	5529	2464242		881	250591
endocrine/metabolic	Diabetes type 2 with peripheral circulatory disorders	3506	2391274		1025	226185
endocrine/metabolic	Type 1 diabetes	3573	2391274		1213	226185
endocrine/metabolic	Disorders of mineral metabolism	3860	2563578		1030	275111
endocrine/metabolic	Acid-base balance disorder	4319	2458836		1048	256205
endocrine/metabolic	Disorders of adrenal glands	4873	2518187		1228	262616
endocrine/metabolic	Polyneuropathy in diabetes	5009	2391274		1288	226185
endocrine/metabolic	Other abnormal glucose	5415	2391274		1235	226185
endocrine/metabolic	Chronic lymphocytic thyroiditis	5843	2478032		1335	247297
endocrine/metabolic	Chronic thyroiditis	5914	2478032		1348	247297
endocrine/metabolic	Type 2 diabetes with ophthalmic manifestations	6030	2391274		1639	226185
endocrine/metabolic	Disorders involving the immune mechanism	6937	2559597		1599	273246
endocrine/metabolic	Hypothyroidism NOS	6969	2478032		2076	247297
endocrine/metabolic	Type 2 diabetes with neurological manifestations	7045	2391274		2097	226185
endocrine/metabolic	Impaired fasting glucose	7303	2391274		1727	226185
endocrine/metabolic	Thyroiditis	7759	2478032		1704	247297
endocrine/metabolic	Morbid obesity	7853	2543154		1238	270117
endocrine/metabolic	Other disorders of thyroid	9093	2478032		1818	247297
endocrine/metabolic	Hypothyroidism	9295	2478032		2740	247297
endocrine/metabolic	Abnormal glucose	9945	2391274		2244	226185
endocrine/metabolic	Simple and unspecified goiter	10754	2478032		1882	247297
endocrine/metabolic	Diabetic retinopathy	10868	2469278		2156	254443
endocrine/metabolic	Nontoxic multinodular goiter	11266	2478032		2518	247297
endocrine/metabolic	Obesity	15138	2543154		2291	270117
endocrine/metabolic	Gouty arthropathy	16242	2526294		3849	262069
endocrine/metabolic	Overweight, obesity and other hyperalimentation	16661	2543154		2477	270117
endocrine/metabolic	Type 2 diabetes with renal manifestations	19583	2391274		7336	226185
endocrine/metabolic	Lack of normal physiological development	21675	2530711		1731	267942
endocrine/metabolic	Thyrotoxicosis with or without goiter	22173	2478032		4808	247297
endocrine/metabolic	Gout	32784	2526294		8932	262069
endocrine/metabolic	Gout and other crystal arthropathies	32995	2526294		8959	262069
endocrine/metabolic	Nontoxic nodular goiter	33489	2478032		6892	247297
endocrine/metabolic	Hypercholesterolemia	36827	2447294		12614	226033
endocrine/metabolic	Disorders of fluid, electrolyte, and acid-base balance	64346	2458836		12538	256205
endocrine/metabolic	Disorders of lipoid metabolism	101771	2447294		33861	226033
endocrine/metabolic	Type 2 diabetes	136796	2391274		37586	226185
endocrine/metabolic	Diabetes mellitus	138833	2391274		37893	226185
endocrine/metabolic	Nontoxic uninodular goiter	2920	2478032		459	247297
endocrine/metabolic	Graves' disease	5050	2478032		940	247297
endocrine/metabolic	Toxic multinodular goiter	370	2478032		87	247297
endocrine/metabolic	Exophthalmos	1163	2478032		262	247297
endocrine/metabolic	Thyrotoxic exophthalmos	849	2478032		186	247297
endocrine/metabolic	Secondary hypothyroidism	2419	2478032		771	247297
endocrine/metabolic	Acquired hypothyroidism	80	2478032		20	247297
endocrine/metabolic	Iodine hypothyroidism	34	2478032		8	247297
endocrine/metabolic	Congenital hypothyroidism	527	2478032		108	247297
endocrine/metabolic	Thyroiditis, acute and subacute	1298	2478032		226	247297
endocrine/metabolic	Thyroid cyst	521	2478032		68	247297
endocrine/metabolic	Abnormal results of function study of thyroid	50	2478032		9	247297
endocrine/metabolic	Secondary diabetes mellitus	889	2391274		365	226185
endocrine/metabolic	Type 1 diabetes with ketoacidosis	553	2391274		271	226185
endocrine/metabolic	Type 1 diabetes with renal manifestations	178	2391274		49	226185
endocrine/metabolic	Type 1 diabetes with ophthalmic manifestations	42	2391274		20	226185
endocrine/metabolic	Type 1 diabetes with neurological manifestations	115	2391274		33	226185
endocrine/metabolic	Diabetes type 1 with peripheral circulatory disorders	95	2391274		18	226185
endocrine/metabolic	Type 2 diabetes with ketoacidosis	3204	2391274		810	226185
endocrine/metabolic	Insulin pump user	50	2391274		13	226185
endocrine/metabolic	Glycosuria or Acetonuria	61	2391274		10	226185
endocrine/metabolic	Other disorders of pancreatic internal secretion	158	2518187		49	262616
endocrine/metabolic	Hypoglycemia	3954	2353205		867	216460
endocrine/metabolic	Abnormality of secretion of glucagon or gastrin	7	2518187		2	262616
endocrine/metabolic	Disorders of parathyroid gland	2599	2518187		789	262616
endocrine/metabolic	Hyperparathyroidism	1385	2518187		439	262616
endocrine/metabolic	Hypoparathyroidism	1205	2518187		352	262616
endocrine/metabolic	Disorders of the pituitary gland and its hypothalamic control	2812	2518187		633	262616
endocrine/metabolic	Pituitary hyperfunction	1209	2518187		262	262616
endocrine/metabolic	Acromegaly and gigantism	146	2518187		50	262616
endocrine/metabolic	Pituitary hypofunction	455	2518187		162	262616
endocrine/metabolic	Diabetes insipidus	390	2518187		85	262616
endocrine/metabolic	Anterior pituitary disorders	258	2518187		46	262616
endocrine/metabolic	Pituitary dwarfism	312	2518187		77	262616
endocrine/metabolic	Other disorders of neurohypophysis	79	2518187		20	262616
endocrine/metabolic	Diseases of thymus gland	40	2518187		8	262616
endocrine/metabolic	Adrenal hyperfunction	1460	2518187		438	262616
endocrine/metabolic	Cushing's syndrome	697	2518187		156	262616
endocrine/metabolic	Hyperaldosteronism	677	2518187		250	262616
endocrine/metabolic	Medulloadrenal hyperfunction	88	2518187		34	262616
endocrine/metabolic	Adrenal hypofunction	2670	2518187		660	262616
endocrine/metabolic	Glucocorticoid deficiency	1375	2518187		483	262616
endocrine/metabolic	Adrenogenital disorders	72	2518187		19	262616
endocrine/metabolic	Ovarian dysfunction	5763	1324206		756	140491
endocrine/metabolic	Hyperestrogenism	6	2518187		0	262616
endocrine/metabolic	Polycystic ovaries	5167	1324206		670	140491
endocrine/metabolic	Testicular dysfunction	229	1193981		64	122126
endocrine/metabolic	Testicular hypofunction	189	1193981		59	122126
endocrine/metabolic	Iatrogenic endocrine disorders	38	2518187		9	262616
endocrine/metabolic	Postablative ovarian failure	1	1324206		0	140491
endocrine/metabolic	Other endocrine disorders	5016	2518187		797	262616
endocrine/metabolic	Nonspecific abnormal results of other endocrine function study	4	2518187		0	262616
endocrine/metabolic	Carcinoid syndrome	22	2518187		4	262616
endocrine/metabolic	Delay in sexual development and puberty NEC	16	2518187		2	262616
endocrine/metabolic	Precocious sexual development and puberty NEC	12604	2518187		838	262616
endocrine/metabolic	Polyglandular activity in multiple endocrine adenomatosis	20	2518187		5	262616
endocrine/metabolic	Protein-calorie malnutrition	2240	2530711		423	267942
endocrine/metabolic	Cachexia	3565	2530711		466	267942
endocrine/metabolic	severe protein-calorie malnutrition	367	2530711		75	267942
endocrine/metabolic	Kwashiorkor	3	2530711		1	267942
endocrine/metabolic	Nutritional marasmus	56	2530711		13	267942
endocrine/metabolic	Adult failure to thrive	11	2530711		0	267942
endocrine/metabolic	Anorexia	421	2530711		71	267942
endocrine/metabolic	Polyphagia	7	2530711		0	267942
endocrine/metabolic	Vitamin deficiency	599	2530711		120	267942
endocrine/metabolic	Vitamin A deficiency	12	2530711		0	267942
endocrine/metabolic	Vitamin B-complex deficiencies	320	2530711		87	267942
endocrine/metabolic	Vitamin C deficiencies	1	2530711		0	267942
endocrine/metabolic	Vitamin D deficiency	172	2530711		26	267942
endocrine/metabolic	Rickets or osteomalacia	113	2530711		18	267942
endocrine/metabolic	Mineral deficiency NEC	42	2530711		9	267942
endocrine/metabolic	Other nutritional deficiency	797	2530711		70	267942
endocrine/metabolic	Short stature	16091	2530711		1182	267942
endocrine/metabolic	Failure to thrive (childhood)	1723	2530711		208	267942
endocrine/metabolic	Delayed milestones	748	2530711		70	267942
endocrine/metabolic	Lack of normal physiological development, unspecified	5067	2530711		473	267942
endocrine/metabolic	Proteinuria	11099	2549427		2282	270485
endocrine/metabolic	Disorders of protein plasma/amino-acid transport and metabolism	1271	2549427		391	270485
endocrine/metabolic	Disturbances of amino-acid transport	245	2549427		89	270485
endocrine/metabolic	Disturbances of sulphur-bearing amino-acid metabolism	152	2549427		64	270485
endocrine/metabolic	Phenylketonuria [PKU]	17	2549427		4	270485
endocrine/metabolic	Disorders of amino-acid metabolism	135	2549427		34	270485
endocrine/metabolic	Disorders of urea cycle metabolism	68	2549427		18	270485
endocrine/metabolic	Disorders of plasma protein metabolism	907	2549427		275	270485
endocrine/metabolic	Polyclonal hypergammaglobulinemia	5	2549427		3	270485
endocrine/metabolic	Paraproteinemia	204	2549427		75	270485
endocrine/metabolic	Amyloidosis	628	2549427		122	270485
endocrine/metabolic	Macroglobulinemia	28	2549427		11	270485
endocrine/metabolic	Other specified disorders of plasma protein metabolism	675	2549427		186	270485
endocrine/metabolic	Disorders of carbohydrate transport and metabolism	2714	2564228		740	274735
endocrine/metabolic	Intestinal disaccharidase deficiencies and disaccharide malabsorption	8	2564228		2	274735
endocrine/metabolic	Other disorders of carbohydrate transport and metabolism	2707	2564228		738	274735
endocrine/metabolic	Hyperlipidemia	101297	2447294		33766	226033
endocrine/metabolic	Hyperglyceridemia	6033	2447294		1637	226033
endocrine/metabolic	Mixed hyperlipidemia	15460	2447294		4497	226033
endocrine/metabolic	Hyperchylomicronemia	40	2447294		17	226033
endocrine/metabolic	Unspecified disorder of lipoid metabolism	1290	2447294		365	226033
endocrine/metabolic	Crystal arthropathies	328	2526294		58	262069
endocrine/metabolic	Chondrocalcinosis	109	2526294		28	262069
endocrine/metabolic	Disorders of copper metabolism	265	2563578		68	275111
endocrine/metabolic	Disorders of magnesium metabolism	341	2563578		143	275111
endocrine/metabolic	Disorders of calcium/phosphorus metabolism	1428	2563578		457	275111
endocrine/metabolic	Hypocalcemia	1268	2563578		425	275111
endocrine/metabolic	Disorders of phosphorus metabolism	83	2563578		19	275111
endocrine/metabolic	Hypercalcemia	1655	2563578		322	275111
endocrine/metabolic	Electrolyte imbalance	33036	2458836		7779	256205
endocrine/metabolic	Hyperosmolality and/or hypernatremia	1254	2458836		230	256205
endocrine/metabolic	Hyposmolality and/or hyponatremia	12022	2458836		3009	256205
endocrine/metabolic	Hyperpotassemia	12641	2458836		2675	256205
endocrine/metabolic	Hypopotassemia	12237	2458836		3262	256205
endocrine/metabolic	Acidosis	4163	2458836		1008	256205
endocrine/metabolic	Alkalosis	150	2458836		37	256205
endocrine/metabolic	Hypovolemia	33965	2458836		5289	256205
endocrine/metabolic	Fluid overload	200	2458836		57	256205
endocrine/metabolic	Polydipsia	103	2458836		19	256205
endocrine/metabolic	Other disorders of metabolism	6144	2558224		985	273425
endocrine/metabolic	Disorders of porphyrin metabolism	63	2558224		25	273425
endocrine/metabolic	Other disorders of purine and pyrimidine metabolism	19	2558224		7	273425
endocrine/metabolic	Disorders of bilirubin excretion	676	2558224		57	273425
endocrine/metabolic	Other disorders of lipoid metabolism	375	2558224		137	273425
endocrine/metabolic	Lipoprotein disorders	330	2558224		122	273425
endocrine/metabolic	Other deficiencies of circulating enzymes	7	2558224		3	273425
endocrine/metabolic	Dysmetabolic syndrome X	33	2558224		9	273425
endocrine/metabolic	Carnitine deficiencies	161	2558224		44	273425
endocrine/metabolic	Localized adiposity	384	2543154		46	270117
endocrine/metabolic	Abnormal weight gain	1402	2543154		165	270117
endocrine/metabolic	Immunity deficiency	1701	2559597		479	273246
endocrine/metabolic	Deficiency of humoral immunity	420	2559597		181	273246
endocrine/metabolic	Autoimmune disease NEC	1688	2559597		467	273246
endocrine/metabolic	Other immunological findings	108	2559597		51	273246
endocrine/metabolic	Other specified disorders involving the immune mechanism	3167	2559597		639	273246
genitourinary	Renal dialysis	3522	2431285		1101	236030
genitourinary	Endometrial hyperplasia	4039	1348954		1071	147073
genitourinary	Nephrotic syndrome without mention of glomerulonephritis	4416	2431285		1157	236030
genitourinary	Prolapse of vaginal walls	4954	1354910		1164	149121
genitourinary	Postmenopausal bleeding	5052	1218100		1315	120565
genitourinary	Infertility, female	5522	1218100		1057	120565
genitourinary	Functional disorders of bladder	5658	2517683		1015	262315
genitourinary	Polyp of female genital organs	6226	1348954		1410	147073
genitourinary	Genital prolapse	6299	1354910		1549	149121
genitourinary	Other disorders of bladder	6576	2517683		1228	262315
genitourinary	Elevated prostate specific antigen [PSA]	6763	1120781		2437	99535
genitourinary	Chronic Kidney Disease, Stage IV	6982	2431285		2641	236030
genitourinary	Disorders resulting from impaired renal function	7308	2431285		1934	236030
genitourinary	Other disorders of male genital organs	8408	1093689		1237	96257
genitourinary	Chronic glomerulonephritis, NOS	8801	2431285		1834	236030
genitourinary	stress incontinence, female	8839	1339734		2151	145441
genitourinary	Renal colic	8905	2479032		1782	252937
genitourinary	Irregular menstrual bleeding	9224	1218100		1636	120565
genitourinary	Pelvic inflammatory disease, NOS	9573	1299828		1423	135725
genitourinary	Inflammatory disease of cervix, vagina, and vulva	10348	1299828		1805	135725
genitourinary	End stage renal disease	10742	2431285		3833	236030
genitourinary	Retention of urine	10746	2464775		2649	248363
genitourinary	Urinary incontinence	11704	2464775		1934	248363
genitourinary	Pelvic inflammatory disease (PID)	11852	1299828		1911	135725
genitourinary	Lump or mass in breast	12450	2484083		1727	255729
genitourinary	Abnormal findings on mammogram or breast exam	13283	2484083		1791	255729
genitourinary	Inflammatory diseases of prostate	13376	1120781		2118	99535
genitourinary	Endometriosis	16673	1299828		3865	135725
genitourinary	Nephritis; nephrosis; renal sclerosis	16742	2431285		3613	236030
genitourinary	Benign mammary dysplasias	18249	1281103		2046	130916
genitourinary	Breast disorder NOS	18994	2523440		1941	264876
genitourinary	Acute renal failure	19355	2431285		4397	236030
genitourinary	Other disorders of the kidney and ureters	20554	2431285		5660	236030
genitourinary	Chronic Kidney Disease, Stage III	21948	2431285		8273	236030
genitourinary	Inflammatory diseases of female pelvic organs	22791	1299828		4033	135725
genitourinary	Abnormal results of function study of kidney	24229	2431285		9407	236030
genitourinary	Menopausal and postmenopausal disorders	25189	1218100		5407	120565
genitourinary	Calculus of kidney	26421	2479032		6847	252937
genitourinary	Other nonmalignant breast conditions	27378	2523440		2993	264876
genitourinary	Calculus of ureter	29843	2479032		8063	252937
genitourinary	Irregular menstrual cycle	34306	1218100		5169	120565
genitourinary	Frequency of urination and polyuria	38199	2464775		7352	248363
genitourinary	Hematuria	42341	2340319		8843	224022
genitourinary	Urinary calculus	50936	2479032		12597	252937
genitourinary	Chronic renal failure [CKD]	51095	2431285		12246	236030
genitourinary	Hyperplasia of prostate	55384	1120781		15368	99535
genitourinary	Renal failure	64782	2431285		15058	236030
genitourinary	Disorders of menstruation and other abnormal bleeding from female genital tract	72836	1218100		11628	120565
genitourinary	Urinary tract infection	115126	2340319		24533	224022
genitourinary	Glomerulonephritis	10105	2431285		2223	236030
genitourinary	Proliferative glomerulonephritis	825	2431285		261	236030
genitourinary	Non-proliferative glomerulonephritis	374	2431285		123	236030
genitourinary	Acute glomerulonephritis, NOS	512	2431285		151	236030
genitourinary	Nephritis and nephropathy without mention of glomerulonephritis	4391	2431285		896	236030
genitourinary	Nephritis and nephropathy in diseases classified elsewhere	2390	2431285		573	236030
genitourinary	Nephritis and nephropathy with pathological lesion	2067	2431285		341	236030
genitourinary	Renal sclerosis, NOS	127	2431285		32	236030
genitourinary	Renal failure NOS	3859	2431285		554	236030
genitourinary	Chronic kidney disease, Stage I or II	3680	2431285		988	236030
genitourinary	Anatomical abnormatilies of kidney and ureters	1386	2431285		182	236030
genitourinary	Small kidney	139	2431285		21	236030
genitourinary	Vesicoureteral reflux	1237	2431285		159	236030
genitourinary	Cyst of kidney, acquired	1609	2431285		385	236030
genitourinary	Vascular disorders of kidney/hypertrophy	154	2431285		61	236030
genitourinary	Kidney replaced by transpant	968	2431285		405	236030
genitourinary	Renal osteodystrophy	156	2431285		35	236030
genitourinary	Secondary hyperparathyroidism (of renal origin)	317	2431285		130	236030
genitourinary	Pyelonephritis	17512	2340319		4430	224022
genitourinary	Cystitis and urethritis	5527	2340319		838	224022
genitourinary	Cystitis	4903	2340319		766	224022
genitourinary	Acute cystitis	3822	2340319		558	224022
genitourinary	Chronic cystitis	226	2340319		48	224022
genitourinary	Chronic interstitial cystitis	265	2340319		46	224022
genitourinary	Urethritis and urethral syndrome	638	2340319		74	224022
genitourinary	Urethral syndrome	22	2340319		3	224022
genitourinary	Urethral stricture due to infecton	13	2340319		2	224022
genitourinary	Gross hematuria	332	2340319		149	224022
genitourinary	Microscopic hematuria	202	2340319		54	224022
genitourinary	Calculus of lower urinary tract	2383	2479032		787	252937
genitourinary	Hydronephrosis	28801	2479032		7684	252937
genitourinary	Bladder neck obstruction	426	2517683		113	262315
genitourinary	Other disorders of urethra and urinary tract	1269	2517683		350	262315
genitourinary	Urethral stricture (not specified as infectious)	1042	2517683		308	262315
genitourinary	Urinary complications NEC	64	2517683		27	262315
genitourinary	Urethral hypermobility/ISD	23	2517683		3	262315
genitourinary	Abnormal findings on examination of urine	103	2568825		30	276610
genitourinary	Other cells and casts in urine	3	2568825		0	276610
genitourinary	Other nonspecific findings on examination of urine	55	2568893		21	276626
genitourinary	Urinary obstruction	317	2464775		56	248363
genitourinary	Dysuria	2028	2464775		453	248363
genitourinary	Oliguria and anuria	142	2464775		21	248363
genitourinary	Urethral discharge	1	2464775		0	248363
genitourinary	Other symptoms involving urinary system	111	2464775		30	248363
genitourinary	Other abnormality of urination	2395	2464775		514	248363
genitourinary	Prostatitis	4778	1120781		873	99535
genitourinary	Acute prostatitis	2109	1120781		458	99535
genitourinary	Chronic prostatitis	1825	1120781		241	99535
genitourinary	Orchitis and epididymitis	5172	1120781		813	99535
genitourinary	Balanoposthitis	3204	1120781		376	99535
genitourinary	Other inflammatory disorders of male genital organs	844	1120781		166	99535
genitourinary	Other disorders of prostate	198	1120781		45	99535
genitourinary	Other disorders of testis	2702	1093689		360	96257
genitourinary	Hydrocele	2482	1093689		340	96257
genitourinary	Spermatocele	44	1093689		9	96257
genitourinary	Disorders of penis	5311	1093689		580	96257
genitourinary	Redundant prepuce and phimosis/BXO	5127	1093689		548	96257
genitourinary	Vascular disorders of penis	13	1093689		3	96257
genitourinary	Peyronie's disease	16	1093689		1	96257
genitourinary	Erectile dysfunction [ED]	2875	1093689		522	96257
genitourinary	Male infertility and abnormal spermatozoa	1701	1093689		149	96257
genitourinary	Infertility, male	1675	1093689		145	96257
genitourinary	Azoospermia and oligospermia	106	1093689		14	96257
genitourinary	Abnormal spermatozoa	27	1093689		5	96257
genitourinary	Cystic mastopathy	8467	1281103		878	130916
genitourinary	Fibroadenosis of breast	4927	1281103		408	130916
genitourinary	Fibrosclerosis of breast	675	1281103		60	130916
genitourinary	Benign neoplasm of breast	6665	1281103		935	130916
genitourinary	Other specified benign mammary dysplasias	240	1281103		14	130916
genitourinary	Abnormal mammogram	887	2484083		68	255729
genitourinary	Mammographic microcalcification	429	2484083		27	255729
genitourinary	Breast conditions, congenital or relating to hormones	1348	2484083		133	255729
genitourinary	Galactorrhea	559	2484083		62	255729
genitourinary	Hypertrophy of breast (Gynecomastia)	766	2484083		65	255729
genitourinary	Congenital anomalies of breast	23	2484083		6	255729
genitourinary	Inflammatory disease of breast	2704	2523440		399	264876
genitourinary	Mastodynia	6250	2523440		729	264876
genitourinary	Other signs and symptoms in breast	331	2523440		25	264876
genitourinary	Other specified disorders of breast	48	2523440		8	264876
genitourinary	Pelvic peritoneal adhesions, female (postoperative) (postinfection)	2247	1299828		644	135725
genitourinary	Acute inflammatory pelvic disease	787	1299828		198	135725
genitourinary	Chronic inflammatory pelvic disease	1513	1299828		335	135725
genitourinary	Inflammatory diseases of uterus, except cervix	172	1299828		26	135725
genitourinary	Cervicitis and endocervicitis	87	1299828		18	135725
genitourinary	Vaginitis and vulvovaginitis	8540	1299828		1520	135725
genitourinary	Cyst or abscess of Bartholin's gland	1026	1299828		175	135725
genitourinary	Abscess or ulceration of vulva	111	1299828		18	135725
genitourinary	Disorders secondary to childbirth, surgery, trauma	1868	2565553		289	275616
genitourinary	Uterine/Uterovaginal prolapse	2521	1354910		683	149121
genitourinary	Prolapse of vaginal vault after hysterectomy	213	1354910		70	149121
genitourinary	Vaginal enterocele, congenital or acquired	16	1354910		4	149121
genitourinary	Noninflammatory female genital disorders	5610	1348080		817	147597
genitourinary	Noninflammatory disorders of ovary, fallopian tube, and broad ligament	532	1348080		120	147597
genitourinary	Disorders of uterus, NEC	525	1348080		67	147597
genitourinary	Noninflammatory disorders of cervix	2549	1348080		365	147597
genitourinary	Noninflammatory disorders of vagina	1599	1348080		204	147597
genitourinary	Noninflammatory disorders of vulva and perineum	63	1348080		15	147597
genitourinary	Dysplasia of female genital organs	32	1348954		5	147073
genitourinary	Polyp of corpus uteri	3781	1348954		987	147073
genitourinary	Mucous polyp of cervix	2712	1348954		496	147073
genitourinary	Hypertrophy of female genital organs	299	1348954		48	147073
genitourinary	Symptoms involving female genital tract	4411	1339734		582	145441
genitourinary	Dystrophy of female genital tract	7	1339734		1	145441
genitourinary	Atrophy of female genital tract	5	1339734		0	145441
genitourinary	Pain and other symptoms associated with female genital organs	1536	1339734		272	145441
genitourinary	Dyspareunia	77	1339734		14	145441
genitourinary	Absent or infrequent menstruation	6494	1218100		814	120565
genitourinary	Excessive or frequent menstruation	8438	1218100		1644	120565
genitourinary	Infertility, female, associated with anovulation	81	1218100		9	120565
genitourinary	Dysmenorrhea	23623	1218100		4227	120565
genitourinary	Mittelschmerz	26	1218100		7	120565
genitourinary	Premenstrual tension syndromes	4079	1218100		483	120565
genitourinary	Symptomatic menopause	15736	1218100		3442	120565
genitourinary	Symptomatic artificial menopause	17	1218100		2	120565
genitourinary	Need for Hormone replacement therapy (postmenopausal)	6	1218100		2	120565
genitourinary	Postmenopausal atrophic vaginitis	3626	1218100		821	120565
genitourinary	Premenopausal menorrhagia	813	1218100		205	120565
genitourinary	Premature menopause and other ovarian failure	360	1218100		65	120565
genitourinary	Ovarian cyst	2021	1218100		391	120565
genitourinary	Abnormal Papanicolaou smear of cervix and cervical HPV	195	1294920		35	130631
genitourinary	Papanicolaou smear of cervix or vagina with atypical squamous cells	138	1294920		27	130631
hematopoietic	Other diseases of blood and blood-forming organs	3909	2514184		1107	263564
hematopoietic	Coagulation defects	4818	2547449		1336	270619
hematopoietic	Decreased white blood cell count	6518	2514184		1793	263564
hematopoietic	Purpura and other hemorrhagic conditions	8265	2547449		1705	270619
hematopoietic	Iron deficiency anemia secondary to blood loss (chronic)	9049	2471051		2461	251723
hematopoietic	Iron deficiency anemias, unspecified or not due to blood loss	9941	2471051		2332	251723
hematopoietic	Iron deficiency anemias	18466	2471051		4630	251723
hematopoietic	Acute posthemorrhagic anemia	20283	2471051		5886	251723
hematopoietic	Other anemias	55412	2471051		13305	251723
hematopoietic	Disorders of iron metabolism	246	2563578		91	275111
hematopoietic	Other deficiency anemia	1692	2471051		386	251723
hematopoietic	Megaloblastic anemia	1252	2471051		322	251723
hematopoietic	Pernicious anemia	113	2471051		36	251723
hematopoietic	Other vitamin B12 deficiency anemia	969	2471051		247	251723
hematopoietic	Folate-deficiency anemia	222	2471051		60	251723
hematopoietic	Deficiency anemias	347	2471051		48	251723
hematopoietic	Hereditary hemolytic anemias	4755	2471051		726	251723
hematopoietic	Sickle cell anemia	10	2471051		3	251723
hematopoietic	Other hemoglobinopathies	4213	2471051		636	251723
hematopoietic	Other hereditary hemolytic anemias	588	2471051		104	251723
hematopoietic	Acquired hemolytic anemias	741	2471051		232	251723
hematopoietic	Autoimmune hemolytic anemias	427	2471051		140	251723
hematopoietic	Non-autoimmune hemolytic anemias	132	2471051		46	251723
hematopoietic	Hemolytic-uremic syndrome	61	2471051		23	251723
hematopoietic	Aplastic anemia	1909	2471051		473	251723
hematopoietic	Pancytopenia	543	2471051		187	251723
hematopoietic	Constitutional aplastic anemia	134	2471051		34	251723
hematopoietic	Anemia of chronic disease	3891	2471051		967	251723
hematopoietic	Anemia in chronic kidney disease	1007	2471051		272	251723
hematopoietic	Anemia in neoplastic disease	1149	2471051		280	251723
hematopoietic	Sideroblastic anemia	174	2471051		38	251723
hematopoietic	Hemoglobinuria	67	2471051		19	251723
hematopoietic	Congenital coagulation defects	417	2547449		57	270619
hematopoietic	Von willebrand's disease	115	2547449		26	270619
hematopoietic	Congenital deficiency of other clotting factors (including factor VII)	51	2547449		6	270619
hematopoietic	Congenital factor VIII disorder	239	2547449		25	270619
hematopoietic	Encounter for long-term (current) use of anticoagulants	23	2547449		10	270619
hematopoietic	Coagulation defects complicating pregnancy or postpartum	54	1350137		13	147284
hematopoietic	Acquired coagulation factor deficiency	139	2547449		27	270619
hematopoietic	Hemorrhagic disorder due to intrinsic circulating anticoagulants	506	2547449		130	270619
hematopoietic	Defibrination syndrome	235	2547449		40	270619
hematopoietic	Other and unspecified coagulation defects	1547	2547449		378	270619
hematopoietic	Hypercoagulable state	2063	2547449		774	270619
hematopoietic	Primary hypercoagulable state	2021	2547449		764	270619
hematopoietic	Abnormal coagulation profile	263	2547449		76	270619
hematopoietic	Spontaneous ecchymoses	632	2547449		146	270619
hematopoietic	Allergic purpura	1226	2547449		211	270619
hematopoietic	Thrombocytopenia	5699	2547449		1315	270619
hematopoietic	Primary thrombocytopenia	2092	2547449		451	270619
hematopoietic	Secondary thrombocytopenia	974	2547449		216	270619
hematopoietic	Qualitative platelet defects	111	2547449		25	270619
hematopoietic	Diseases of white blood cells	5394	2514184		892	263564
hematopoietic	Neutropenia	6425	2514184		1769	263564
hematopoietic	Elevated white blood cell count	954	2514184		153	263564
hematopoietic	Eosinophilia	211	2514184		62	263564
hematopoietic	Myelofibrosis	19	2514184		5	263564
hematopoietic	Personal history of diseases of blood and blood-forming organs	2	2514184		0	263564
hematopoietic	Lymphadenitis	17242	2514184		3054	263564
hematopoietic	Diseases of spleen	473	2514184		128	263564
hematopoietic	Polycythemia, secondary	182	2513284		49	263293
hematopoietic	Abnormality of red blood cells	15	2514184		3	263564
infectious diseases	Dermatophytosis of the body	5732	2508692		1066	260472
infectious diseases	Herpes simplex	9614	2347404		2088	222152
infectious diseases	Herpes zoster with nervous system complications	10905	2347404		2449	222152
infectious diseases	Althete's foot	11223	2508692		2461	260472
infectious diseases	Gram negative septicemia	11259	2451535		2762	249175
infectious diseases	Viral warts & HPV	12506	2347404		1874	222152
infectious diseases	H. pylori	12946	2451535		2551	249175
infectious diseases	Hepatitis NOS	15520	2347404		3857	222152
infectious diseases	Herpes zoster	16993	2347404		3737	222152
infectious diseases	Viral hepatitis C	19016	2347404		4246	222152
infectious diseases	Viral infection	21013	2347404		2525	222152
infectious diseases	Bacterial infection NOS	31998	2451535		5733	249175
infectious diseases	Chronic hepatitis	36244	2347404		7773	222152
infectious diseases	Viral hepatitis B	40490	2347404		9888	222152
infectious diseases	Intestinal infection	41384	2474081		6727	261277
infectious diseases	Viral hepatitis	58075	2347404		13769	222152
infectious diseases	Bacterial enteritis	2890	2474081		519	261277
infectious diseases	Intestinal e.coli	22	2474081		4	261277
infectious diseases	Intestinal infection due to C. difficile	385	2474081		120	261277
infectious diseases	Viral Enteritis	644	2474081		75	261277
infectious diseases	Intestinal infection due to protozoa	37	2474081		5	261277
infectious diseases	Tuberculosis	7707	2451535		1286	249175
infectious diseases	Diseases due to other mycobacteria	253	2451535		84	249175
infectious diseases	Leprosy	6	2451535		0	249175
infectious diseases	Septicemia	43091	2451535		10620	249175
infectious diseases	Gram positive septicemia	2299	2451535		485	249175
infectious diseases	Bacteremia	15344	2451535		5810	249175
infectious diseases	Staphylococcus infections	1320	2451535		260	249175
infectious diseases	Methicillin sensitive Staphylococcus aureus	930	2451535		184	249175
infectious diseases	Methicillin resistant Staphylococcus aureus	170	2451535		61	249175
infectious diseases	Streptococcus infection	1383	2451535		184	249175
infectious diseases	Rheumatic fever / chorea	38	2451535		5	249175
infectious diseases	E. coli	920	2451535		254	249175
infectious diseases	Infection with drug-resistant microorganisms	104	2451535		25	249175
infectious diseases	Viral hepatitis A	216	2347404		54	222152
infectious diseases	Human immunodeficiency virus [HIV] disease	4116	2347404		649	222152
infectious diseases	HIV infection, symptomatic	4109	2347404		648	222152
infectious diseases	Varicella infection	1025	2347404		131	222152
infectious diseases	Infectious mononucleosis	920	2347404		136	222152
infectious diseases	Viremia, NOS	44	2347404		12	222152
infectious diseases	Postoperative infection	3048	2560129		885	274379
infectious diseases	Infection/inflammation of internal prosthetic device; implant; and graft	2269	2560129		668	274379
infectious diseases	Graft-versus-host disease	134	2560129		55	274379
infectious diseases	Acute graft-versus-host disease	87	2560129		36	274379
infectious diseases	Chronic graft-versus-host disease	28	2560129		12	274379
infectious diseases	Sexually transmitted infections (not HIV or hepatitis)	3205	2564145		523	275556
infectious diseases	Gonococcal infections	328	2564145		38	275556
infectious diseases	Venereal diseases due to Chlamydia trachomatis	36	2564145		8	275556
infectious diseases	Dermatophytosis / Dermatomycosis	21725	2508692		4432	260472
infectious diseases	Dermatophytosis	19980	2508692		4168	260472
infectious diseases	Dermatophytosis of nail	7735	2508692		1646	260472
infectious diseases	Dermatomycoses	2248	2508692		353	260472
infectious diseases	Candidiasis	9920	2508692		1922	260472
infectious diseases	Candidiasis of skin and nails	433	2508692		51	260472
infectious diseases	Mycoses	2377	2508692		671	260472
infectious diseases	Histoplasmosis	26	2508692		7	260472
infectious diseases	Coccidioidomycosis	3	2508692		2	260472
infectious diseases	Blastomycotic infection	1	2508692		0	260472
infectious diseases	Aspergillosis	1088	2508692		356	260472
infectious diseases	Spirochetal infection	335	2557216		67	274345
infectious diseases	Lyme disease	21	2557216		4	274345
infectious diseases	Protozoan infection	391	2557216		51	274345
infectious diseases	Infestation (lice, mites)	4190	2557216		460	274345
infectious diseases	Pediculosis and phthirus infestation	75	2557216		10	274345
infectious diseases	Arthropod-borne diseases	59	2557216		7	274345
infectious diseases	Helminthiases	560	2557216		40	274345
infectious diseases	Intestinal helminthiases	479	2557216		32	274345
infectious diseases	Other infectious and parasitic diseases	358	2557216		66	274345
injuries & poisonings	Fracture of foot	5639	2421232		1015	246364
injuries & poisonings	Subarachnoid hemorrhage (injury)	6620	2489212		1147	263888
injuries & poisonings	Fracture of ribs	6991	2421232		1459	246364
injuries & poisonings	Fracture of humerus	7809	2421232		1258	246364
injuries & poisonings	Subdural hemorrhage (injury)	8218	2489212		1394	263888
injuries & poisonings	Fracture of clavicle or scapula	8694	2421232		1345	246364
injuries & poisonings	Fracture of neck of femur	8861	2421232		1725	246364
injuries & poisonings	Internal derangement of knee	9469	2519742		1154	267149
injuries & poisonings	Fracture of hand or wrist	9907	2421232		1428	246364
injuries & poisonings	Fracture of tibia and fibula	10076	2421232		1702	246364
injuries & poisonings	Open wound of finger(s)	10898	2398441		1413	252113
injuries & poisonings	Fracture of ankle and foot	10997	2421232		1848	246364
injuries & poisonings	Skull and face fracture and other intercranial injury	12982	2489212		1764	263888
injuries & poisonings	Fracture of vertebral column without mention of spinal cord injury	14622	2421232		3048	246364
injuries & poisonings	Intracranial hemorrhage (injury)	15759	2489212		2657	263888
injuries & poisonings	Fracture of radius and ulna	17814	2421232		2900	246364
injuries & poisonings	Other open wound of head and face	22518	2398441		2937	252113
injuries & poisonings	Fracture of unspecified bones	23348	2421232		3872	246364
injuries & poisonings	Fracture of lower limb	25855	2421232		4651	246364
injuries & poisonings	Fracture of upper limb	32835	2421232		5213	246364
injuries & poisonings	Open wounds of extremities	33949	2398441		4529	252113
injuries & poisonings	Open wounds of head; neck; and trunk	35325	2398441		4651	252113
injuries & poisonings	Fracture of unspecified part of femur	5737	2421232		909	246364
injuries & poisonings	Fracture of patella	4047	2421232		807	246364
injuries & poisonings	Fracture of pelvis	3479	2421232		554	246364
injuries & poisonings	Colles' fracture	5388	2421232		954	246364
injuries & poisonings	Cerebral laceration and contusion	2967	2489212		335	263888
injuries & poisonings	Concussion	17446	2489212		1873	263888
injuries & poisonings	Torus fracture	339	2358919		92	237533
injuries & poisonings	Dislocation	15981	2519742		2313	267149
injuries & poisonings	Traumatic arthropathy	1668	2519742		234	267149
injuries & poisonings	Sprains and strains	8994	2511638		1292	265125
injuries & poisonings	Muscle/tendon sprain	132	2511638		15	265125
injuries & poisonings	Rotator cuff (capsule) sprain	565	2511638		84	265125
injuries & poisonings	Joint/ligament sprain	1596	2511638		208	265125
injuries & poisonings	Sprains and strains of back and neck	4068	2511638		600	265125
injuries & poisonings	Other sprains and strains	5289	2511638		657	265125
injuries & poisonings	Hemorrhage or hematoma complicating a procedure	769	2556638		237	272939
injuries & poisonings	Complications of transplants and reattached limbs	96	2556638		48	272939
injuries & poisonings	Complication of colostomy or enterostomy	132	2556638		29	272939
injuries & poisonings	Complication of nervous system device, implant, and graft	137	2556638		36	272939
injuries & poisonings	Vascular complications of surgery and medical procedures	285	2556638		62	272939
injuries & poisonings	Mechanical complication of unspecified genitourinary device, implant, and graft	62	2556638		16	272939
injuries & poisonings	Complication of internal orthopedic device	1113	2556638		287	272939
injuries & poisonings	Complication due to other implant and internal device	268	2556638		96	272939
injuries & poisonings	Open wound or laceration of eye or eyelid	3884	2398441		358	252113
injuries & poisonings	Open wound of ear	487	2398441		55	252113
injuries & poisonings	Open wound of nose and sinus	174	2398441		20	252113
injuries & poisonings	Open wound of lip and mouth	2784	2398441		354	252113
injuries & poisonings	Open wound of neck	248	2398441		33	252113
injuries & poisonings	Open wound of genital organs	254	2398441		38	252113
injuries & poisonings	Open wound of hand except finger(s)	4758	2398441		630	252113
injuries & poisonings	Open wound of foot except toe(s) alone	3175	2398441		404	252113
injuries & poisonings	Open wound of toe(s)	946	2398441		155	252113
injuries & poisonings	Traumatic amputation	1515	2398441		176	252113
injuries & poisonings	Complication of amputation stump	72	2398441		17	252113
injuries & poisonings	Non-healing surgical wound	477	2398441		140	252113
injuries & poisonings	Posttraumatic wound infection not elsewhere classified	309	2398441		51	252113
injuries & poisonings	Injuries to the nervous system	5500	2560364		778	274980
injuries & poisonings	Superficial injury, infected	1415	2555008		193	274801
injuries & poisonings	Blister	68	2568766		16	276644
injuries & poisonings	Insect bite	886	2562177		154	275382
injuries & poisonings	Toxic effect of venom	534	2562177		98	275382
injuries & poisonings	Superficial injury without mention of infection	4485	2539209		759	272099
injuries & poisonings	Contusion	57533	2339920		10048	240296
injuries & poisonings	Allergic reaction to food	307	2356660		64	232912
injuries & poisonings	Adverse reaction to serum or vaccine	87	2356660		18	232912
injuries & poisonings	Infusion and transfusion reaction	66	2356660		14	232912
injuries & poisonings	Anaphylactic shock NOS	1198	2356660		236	232912
injuries & poisonings	Allergies, other	2311	2356660		543	232912
injuries & poisonings	Diaper or napkin rash	4763	2356660		525	232912
injuries & poisonings	Spinal cord injury without evidence of spinal bone injury	2418	2565185		515	275822
injuries & poisonings	Injury to other and unspecified nerves	103	2565185		19	275822
injuries & poisonings	Certain early complications of trauma or procedure	721	2567885		131	276500
injuries & poisonings	Postoperative shock	55	2567885		21	276500
injuries & poisonings	Traumatic and surgical subcutaneous emphysema	208	2567885		39	276500
injuries & poisonings	Poisoning by antibiotics	61	2553677		18	273585
injuries & poisonings	Adverse effects of antibacterials (not penicillins)	6	2553677		1	273585
injuries & poisonings	Allergy/adverse effect of penicillin	23	2553677		9	273585
injuries & poisonings	Poisoning by antifungal antibiotics	1	2553677		1	273585
injuries & poisonings	Poisoning by other anti-infectives	55	2553677		13	273585
injuries & poisonings	Poisoning/allergy of sulfonamides	3	2553677		1	273585
injuries & poisonings	Poisoning by hormones and synthetic substitutes	165	2553677		29	273585
injuries & poisonings	Adrenal cortical steroids causing adverse effects in therapeutic use	2	2553677		0	273585
injuries & poisonings	Insulins and antidiabetic agents causing adverse effects in therapeutic use	49	2553677		16	273585
injuries & poisonings	Hormones and synthetic substitutes causing adverse effects in therapeutic use	106	2553677		9	273585
injuries & poisonings	Poisoning by primarily systemic agents	305	2553677		96	273585
injuries & poisonings	Antineoplastic and immunosuppressive drugs causing adverse effects	195	2553677		85	273585
injuries & poisonings	Poisoning by agents primarily affecting blood constituents	114	2553677		26	273585
injuries & poisonings	Anticoagulants causing adverse effects	100	2553677		24	273585
injuries & poisonings	Poisoning by analgesics, antipyretics, and antirheumatics	239	2553677		52	273585
injuries & poisonings	Opiates and related narcotics causing adverse effects in therapeutic use	59	2553677		15	273585
injuries & poisonings	Antirheumatics causing adverse effects in therapeutic use	2	2553677		0	273585
injuries & poisonings	Salicylates causing adverse effects in therapeutic use	22	2553677		8	273585
injuries & poisonings	Poisoning by anticonvulsants and anti-Parkinsonism drugs	175	2553677		43	273585
injuries & poisonings	Adverse effects of sedatives or other central nervous system depressants and anesthetics	601	2553677		111	273585
injuries & poisonings	Poisoning by psychotropic agents	2632	2553677		544	273585
injuries & poisonings	Poisoning by drugs primarily affecting the autonomic nervous system	305	2553677		48	273585
injuries & poisonings	Poisoning by agents primarily affecting the cardiovascular system	314	2553677		88	273585
injuries & poisonings	Cardiac rhythm regulators causing adverse effects in therapeutic use	195	2553677		40	273585
injuries & poisonings	Antilipemic and antiarteriosclerotic drugs causing adverse effects in therapeutic use	1	2553677		1	273585
injuries & poisonings	Antihypertensive agents causing adverse effects	107	2553677		37	273585
injuries & poisonings	Poisoning by agents primarily affecting the gastrointestinal system	17	2553677		1	273585
injuries & poisonings	Poisoning by water, mineral, and uric acid metabolism drugs	25	2553677		4	273585
injuries & poisonings	Poisoning by agents primarily acting on the smooth and skeletal muscles and respiratory system	132	2553677		36	273585
injuries & poisonings	Poisoning by agents primarily affecting skin & mucous membrane, ophthalmological, otorhinolaryngological, & dental drugs	36	2553677		4	273585
injuries & poisonings	Personal history of allergy to medicinal agents	86	2553677		20	273585
injuries & poisonings	Adverse drug events and drug allergies	902	2553677		211	273585
injuries & poisonings	Toxic effect of (non-ethyl) alcohol and petroleum and other solvents	188	2558938		22	275221
injuries & poisonings	Toxic effect of corrosive aromatics, acids, and caustic alkalis	387	2558938		51	275221
injuries & poisonings	Toxic effect of lead and its compounds (including fumes)	183	2558938		20	275221
injuries & poisonings	Toxic effect of other metals	912	2558938		64	275221
injuries & poisonings	Toxic effect of carbon monoxide	1590	2558938		156	275221
injuries & poisonings	Toxic effect of other gases, fumes, or vapors	257	2558938		34	275221
injuries & poisonings	Toxic effect of noxious substances eaten as food	51	2558938		8	275221
injuries & poisonings	Toxic effect of other substances, chiefly nonmedicinal as to source	1662	2558938		165	275221
injuries & poisonings	Effects radiation NOS	1015	2550868		340	271154
injuries & poisonings	Sepsis and SIRS	12208	2552235		3859	271613
injuries & poisonings	Systemic inflammatory response syndrome (SIRS)	496	2552235		134	271613
injuries & poisonings	Sepsis	11963	2552235		3794	271613
injuries & poisonings	Septic shock	1521	2552235		363	271613
mental disorders	Delirium due to conditions classified elsewhere	5498	2507745		1234	262526
mental disorders	Schizophrenia	5647	2180603		1078	171646
mental disorders	Generalized anxiety disorder	6613	2180603		1334	171646
mental disorders	Alcoholic liver damage	7461	2538518		1714	269298
mental disorders	Vascular dementia	7462	2507745		1997	262526
mental disorders	Bipolar	7484	2180603		1877	171646
mental disorders	Alcoholism	9339	2538518		2119	269298
mental disorders	Schizophrenia and other psychotic disorders	9749	2180603		1804	171646
mental disorders	Alcohol-related disorders	10982	2538518		2413	269298
mental disorders	Major depressive disorder	16874	2180603		3176	171646
mental disorders	Dysthymic disorder	17311	2180603		3270	171646
mental disorders	Depression	20711	2180603		3791	171646
mental disorders	Develomental delays and disorders	21304	2510272		1813	270496
mental disorders	Senile dementia	21687	2507745		3806	262526
mental disorders	Pervasive developmental disorders	23851	2510272		1497	270496
mental disorders	Mood disorders	28129	2180603		5462	171646
mental disorders	Dementias	31568	2507745		6211	262526
mental disorders	Delirium dementia and amnestic and other cognitive disorders	36642	2507745		7184	262526
mental disorders	Anxiety disorder	63121	2180603		12296	171646
mental disorders	Other mental disorder	80997	2180603		27804	171646
mental disorders	Anxiety disorders	83305	2180603		15632	171646
mental disorders	Alzheimer's disease	2430	2507745		574	262526
mental disorders	Dementia with cerebral degenerations	672	2507745		59	262526
mental disorders	Other persistent mental disorders due to conditions classified elsewhere	2126	2507745		461	262526
mental disorders	Transient mental disorders due to conditions classified elsewhere	129	2507745		33	262526
mental disorders	Specific nonpsychotic mental disorders due to brain damage	603	2507745		79	262526
mental disorders	Alteration of consciousness	4949	2507745		964	262526
mental disorders	Neurological disorders	3921	2507745		542	262526
mental disorders	Aphasia/speech disturbance	3378	2507745		422	262526
mental disorders	Aphasia	672	2507745		139	262526
mental disorders	Symbolic dysfunction	24	2507745		2	262526
mental disorders	Mild cognitive impairment	54	2507745		8	262526
mental disorders	Memory loss	27	2507745		4	262526
mental disorders	Altered mental status	134	2507745		41	262526
mental disorders	Transient alteration of awareness	157	2507745		32	262526
mental disorders	Hallucinations	147	2507745		35	262526
mental disorders	Symptoms involving head and neck	13	2559065		2	274270
mental disorders	Swelling, mass, or lump in head and neck [Space-occupying lesion, intracranial NOS]	5566	2559065		772	274270
mental disorders	Paranoid disorders	1008	2180603		150	171646
mental disorders	Psychosis	4169	2180603		803	171646
mental disorders	Suicidal ideation or attempt	302	2180603		94	171646
mental disorders	Suicidal ideation	4	2180603		1	171646
mental disorders	Suicide or self-inflicted injury	292	2180603		92	171646
mental disorders	Agorophobia, social phobia, and panic disorder	4523	2180603		903	171646
mental disorders	Phobia	391	2180603		55	171646
mental disorders	Obsessive-compulsive disorders	1883	2180603		281	171646
mental disorders	Acute reaction to stress	2426	2180603		378	171646
mental disorders	Posttraumatic stress disorder	565	2180603		77	171646
mental disorders	Personality disorders	653	2180603		127	171646
mental disorders	Schizoid personality disorder	130	2180603		15	171646
mental disorders	Antisocial/borderline personality disorder	139	2180603		29	171646
mental disorders	Sexual and gender identity disorders	392	2180603		34	171646
mental disorders	Decreased libido	10	2180603		2	171646
mental disorders	Psychogenic and somatoform disorders	2290	2180603		497	171646
mental disorders	Dissociative disorder	319	2180603		58	171646
mental disorders	Psychogenic disorder	1549	2180603		364	171646
mental disorders	Gastrointestinal malfunction arising from mental factors	433	2180603		68	171646
mental disorders	Somatoform disorder	927	2180603		170	171646
mental disorders	Adjustment reaction	3421	2180603		436	171646
mental disorders	Eating disorder	484	2180603		99	171646
mental disorders	Anorexia nervosa	120	2180603		27	171646
mental disorders	Mental disorders durring/after pregnancy	9	1145063		1	92009
mental disorders	Tension headache	3567	2180603		450	171646
mental disorders	Conduct disorders	1986	2510272		111	270496
mental disorders	Impulse control disorder	140	2510272		9	270496
mental disorders	Attention deficit hyperactivity disorder	13748	2510272		801	270496
mental disorders	Tics and stuttering	7767	2510272		456	270496
mental disorders	Autism	2843	2510272		255	270496
mental disorders	Learning disorder	7991	2510272		773	270496
mental disorders	Speech and language disorder	8009	2510272		399	270496
mental disorders	Mental retardation	3794	2510272		500	270496
mental disorders	Substance addiction and disorders	3591	2538518		564	269298
mental disorders	Polyneuropathy due to drugs	78	2538518		18	269298
mental disorders	Tobacco use disorder	2327	2538518		428	269298
musculoskeletal	Unspecified polyarthropathy or polyarthritis	4353	2485208		1042	251185
musculoskeletal	Pathologic fracture	6860	2542481		1505	269770
musculoskeletal	Ankylosing spondylitis	6921	2490114		1454	252440
musculoskeletal	Osteomyelitis, periostitis, and other infections involving bone	7051	2485208		1380	251185
musculoskeletal	Osteoporosis NOS	8295	2542481		1441	269770
musculoskeletal	Rheumatism, unspecified and fibrositis	8877	2431576		1128	244990
musculoskeletal	Osteoarthrosis, generalized	8961	2447615		1845	244615
musculoskeletal	Other acquired musculoskeletal deformity	10185	2521354		1890	266076
musculoskeletal	Displacement of intervertebral disc	14489	2417096		2692	240224
musculoskeletal	Osteoporosis	14936	2542481		2269	269770
musculoskeletal	Spinal stenosis	15189	2417096		2803	240224
musculoskeletal	Rheumatoid arthritis	15277	2490114		3583	252440
musculoskeletal	Arthropathy NOS	17165	2485208		2628	251185
musculoskeletal	Intervertebral disc disorder with myelopathy	18874	2417096		3210	240224
musculoskeletal	Osteoporosis, osteopenia and pathological fracture	20720	2542481		3559	269770
musculoskeletal	Peripheral enthesopathies and allied syndromes	21086	2431576		3441	244990
musculoskeletal	Other disorders of soft tissues	22045	2431576		2691	244990
musculoskeletal	Other arthropathies	24014	2485208		4301	251185
musculoskeletal	Rheumatoid arthritis and other inflammatory polyarthropathies	24942	2490114		4885	252440
musculoskeletal	Other disorders of synovium, tendon, and bursa	28931	2431576		5092	244990
musculoskeletal	Pain in joint	30177	2520249		4072	264924
musculoskeletal	Spondylosis without myelopathy	30646	2417096		5287	240224
musculoskeletal	Osteoarthrosis NOS	34110	2447615		6835	244615
musculoskeletal	Other and unspecified disc disorder	34410	2417096		5292	240224
musculoskeletal	Osteoarthrosis, localized, primary	40577	2447615		7921	244615
musculoskeletal	Spondylosis and allied disorders	42090	2417096		7413	240224
musculoskeletal	Osteoarthritis; localized	50174	2447615		10088	244615
musculoskeletal	Intervertebral disc disorders	61587	2417096		9860	240224
musculoskeletal	Osteoarthrosis	76223	2447615		14735	244615
musculoskeletal	Osteomyelitis	6942	2485208		1351	251185
musculoskeletal	Acute osteomyelitis	2622	2485208		590	251185
musculoskeletal	Chronic osteomyelitis	2463	2485208		523	251185
musculoskeletal	Unspecified osteomyelitis	3036	2485208		509	251185
musculoskeletal	Periostitis	22	2485208		5	251185
musculoskeletal	Osteopathy resulting from poliomyelitis	60	2485208		21	251185
musculoskeletal	Arthropathy associated with infections	3496	2485208		759	251185
musculoskeletal	Pyogenic arthritis	1987	2485208		426	251185
musculoskeletal	Reiter's disease	298	2485208		67	251185
musculoskeletal	Behcet's syndrome	1054	2485208		240	251185
musculoskeletal	Infective connective tissue disorders	2801	2485208		571	251185
musculoskeletal	Arthropathy associated with other disorders classified elsewhere	329	2485208		110	251185
musculoskeletal	Arthropathy associated with neurological disorders	271	2485208		99	251185
musculoskeletal	Juvenile rheumatoid arthritis	275	2490114		105	252440
musculoskeletal	Other inflammatory spondylopathies	7600	2490114		1609	252440
musculoskeletal	Sacroiliitis NEC	216	2490114		31	252440
musculoskeletal	Spinal enthesopathy	81	2490114		12	252440
musculoskeletal	Unspecified monoarthritis	1657	2485208		394	251185
musculoskeletal	Kaschin-Beck disease	101	2485208		25	251185
musculoskeletal	Palindromic rheumatism	1265	2485208		336	251185
musculoskeletal	Polymyalgia Rheumatica	240	2568747		42	276627
musculoskeletal	Spinal stenosis of lumbar region	4012	2417096		952	240224
musculoskeletal	Spondylosis with myelopathy	10600	2417096		1596	240224
musculoskeletal	Other allied disorders of spine	3429	2417096		934	240224
musculoskeletal	Schmorl's nodes	3	2417096		2	240224
musculoskeletal	Degeneration of intervertebral disc	1176	2417096		235	240224
musculoskeletal	Postlaminectomy syndrome	409	2417096		110	240224
musculoskeletal	Other disorders of cervical region	931	2417096		134	240224
musculoskeletal	Torticollis	327	2417096		43	240224
musculoskeletal	Other and unspecified disorders of back	541	2417096		89	240224
musculoskeletal	Disorders of sacrum	219	2417096		28	240224
musculoskeletal	Disorders of coccyx	185	2417096		19	240224
musculoskeletal	Other symptoms referable to back	21	2417096		4	240224
musculoskeletal	Other unspecified back disorders	199	2417096		43	240224
musculoskeletal	Enthesopathy	12030	2431576		2033	244990
musculoskeletal	Synoviopathy	525	2431576		57	244990
musculoskeletal	Bursitis	1495	2431576		211	244990
musculoskeletal	Calcaneal spur; Exostosis NOS	1344	2431576		259	244990
musculoskeletal	Synovitis and tenosynovitis	22503	2431576		3880	244990
musculoskeletal	Bursitis disorders	399	2431576		71	244990
musculoskeletal	Ganglion and cyst of synovium, tendon, and bursa	2130	2431576		347	244990
musculoskeletal	Rupture of synovium	168	2431576		40	244990
musculoskeletal	Rupture of tendon, nontraumatic	3726	2431576		779	244990
musculoskeletal	Contracture of tendon (sheath)	743	2431576		138	244990
musculoskeletal	Plica syndrome	47	2431576		7	244990
musculoskeletal	Disorders of muscle, ligament, and fascia	980	2431576		170	244990
musculoskeletal	Muscular calcification and ossification	304	2431576		63	244990
musculoskeletal	Laxity of ligament or hypermobility syndrome	18	2431576		2	244990
musculoskeletal	Fasciitis	4901	2431576		677	244990
musculoskeletal	Contracture of palmar fascia [Dupuytren's disease]	28	2431576		7	244990
musculoskeletal	Panniculitis	457	2431576		103	244990
musculoskeletal	Nontraumatic compartment syndrome	56	2431576		15	244990
musculoskeletal	Osteitis deformans and osteopathies associated with other disorders classified elsewhere	35	2514428		9	264547
musculoskeletal	Osteitis deformans [Paget's disease of bone]	22	2514428		7	264547
musculoskeletal	Osteochondropathies	106	2514428		19	264547
musculoskeletal	Juvenile osteochondrosis	23	2514428		8	264547
musculoskeletal	Osteochondritis dissecans	62	2514428		9	264547
musculoskeletal	Other disorders of bone and cartilage	260	2514428		63	264547
musculoskeletal	Cyst of bone	72	2514428		16	264547
musculoskeletal	Aseptic necrosis of bone	2493	2514428		545	264547
musculoskeletal	Costochondritis	34	2514428		6	264547
musculoskeletal	Malunion and nonunion of fracture	1454	2514428		263	264547
musculoskeletal	Chondromalacia	212	2514428		40	264547
musculoskeletal	Acquired foot deformities	2209	2521354		358	266076
musculoskeletal	Flat foot	1290	2521354		132	266076
musculoskeletal	Acquired toe deformities	120	2521354		30	266076
musculoskeletal	Hammer toe (acquired)	14	2521354		6	266076
musculoskeletal	Claw toe (acquired)	64	2521354		18	266076
musculoskeletal	Hallux rigidus	2	2521354		1	266076
musculoskeletal	Hallux valgus (Bunion)	679	2521354		172	266076
musculoskeletal	Other acquired deformities of limbs	695	2521354		106	266076
musculoskeletal	Acquired deformities of forearm	60	2521354		9	266076
musculoskeletal	Acquired deformities of finger	415	2521354		62	266076
musculoskeletal	Acquired deformities of hip	25	2521354		4	266076
musculoskeletal	Genu valgum or varum (acquired)	40	2521354		5	266076
musculoskeletal	Acquired deformities of knee	17	2521354		4	266076
musculoskeletal	Unequal leg length (acquired)	21	2521354		3	266076
musculoskeletal	Curvature of spine	5344	2521354		758	266076
musculoskeletal	Kyphosis (acquired)	92	2521354		23	266076
musculoskeletal	Lordosis (acquired)	2	2521354		0	266076
musculoskeletal	Kyphoscoliosis and scoliosis	5245	2521354		736	266076
musculoskeletal	Acquired spondylolisthesis	9220	2521354		1693	266076
musculoskeletal	Contracture of joint	6109	2521354		885	266076
musculoskeletal	Osteoarthrosis, localized, secondary	1994	2447615		373	244615
musculoskeletal	Osteoarthrosis involving more than one site, but not specified as generalized	35	2447615		9	244615
musculoskeletal	Symptoms and disorders of the joints	1985	2559703		324	274715
musculoskeletal	Ankylosis of joint	307	2559703		42	274715
musculoskeletal	Stiffness of joint	446	2559703		70	274715
musculoskeletal	Difficulty in walking	136	2559703		13	274715
musculoskeletal	Joint effusions	172	2559703		38	274715
musculoskeletal	Hemarthrosis	90	2559703		11	274715
musculoskeletal	Villonodular synovitis	123	2559703		30	274715
musculoskeletal	Derangement of joint, non-traumatic	3201	2559703		450	274715
musculoskeletal	Loose body in joint	27	2559703		6	274715
musculoskeletal	Pathological, developmental or recurrent dislocation	185	2559703		27	274715
musculoskeletal	Articular cartilage disorder	877	2559703		102	274715
musculoskeletal	Other derangement of joint	2152	2559703		325	274715
musculoskeletal	Senile osteoporosis	6969	2542481		868	269770
musculoskeletal	Other specified osteoporosis	1356	2542481		231	269770
musculoskeletal	Pathologic fracture of vertebrae	1443	2542481		295	269770
musculoskeletal	Pathologic fracture of femur	388	2542481		73	269770
musculoskeletal	Stress fracture	10	2542481		4	269770
musculoskeletal	Osteopenia or other disorder of bone and cartilage	416	2542481		105	269770
neoplasms	Malignant neoplasm of uterus	2342	1295011		1033	130656
neoplasms	Cancer of other female genital organs	3146	1293724		1115	131570
neoplasms	Cancer of kidney and renal pelvis	3230	2560486		1171	273856
neoplasms	Non-Hodgkins lymphoma	3396	2559458		1044	273995
neoplasms	Cancer of other lymphoid, histiocytic tissue	3469	2559458		1066	273995
neoplasms	Thyroid cancer	3660	2559802		1701	273029
neoplasms	Malignant neoplasm of bladder	3920	2560486		1376	273856
neoplasms	Leukemia	3959	2559458		1052	273995
neoplasms	Cancer of bladder	4018	2560486		1408	273856
neoplasms	Benign neoplasm of brain, cranial nerves, meninges	4944	2556262		1236	273450
neoplasms	Neoplasm of unspecified nature of digestive system	4963	2465606		1008	247175
neoplasms	Secondary malignancy of lymph nodes	5026	2485906		1450	253093
neoplasms	Cancer of prostate	5357	1120781		2074	99535
neoplasms	Secondary malignant neoplasm of liver	5466	2485906		1137	253093
neoplasms	Malignant neoplasm of rectum, rectosigmoid junction, and anus	5613	2479520		1872	250558
neoplasms	Benign neoplasm of brain and other parts of nervous system	5660	2556262		1407	273450
neoplasms	Secondary malignancy of respiratory organs	6391	2485906		1396	253093
neoplasms	Cancer of larynx, pharynx, nasal cavities	6480	2544627		2002	269443
neoplasms	Cancer of mouth	7090	2544627		2385	269443
neoplasms	Cancer of urinary organs (incl. kidney and bladder)	7397	2560486		2570	273856
neoplasms	Benign neoplasm of lip, oral cavity, and pharynx	8783	2544627		2270	269443
neoplasms	Other benign neoplasm of connective and other soft tissue	9374	2551026		1798	271959
neoplasms	Colon cancer	9657	2479520		3220	250558
neoplasms	Cancer of bronchus; lung	12217	2553216		2768	273231
neoplasms	Cancer within the respiratory system	12355	2553216		2792	273231
neoplasms	Malignant neoplasm of female breast	13375	1292283		5968	131088
neoplasms	Colorectal cancer	13930	2479520		4685	250558
neoplasms	Breast cancer [female]	14248	1292283		6437	131088
neoplasms	Cervical intraepithelial neoplasia [CIN] [Cervical dysplasia]	14537	1294920		2032	130631
neoplasms	Breast cancer	14662	2497620		6506	256429
neoplasms	Malignant neoplasm of liver, primary	14877	2465606		3323	247175
neoplasms	Neoplasm of uncertain behavior	15257	2485906		2914	253093
neoplasms	Cancer of liver and intrahepatic bile duct	16135	2465606		3519	247175
neoplasms	Cervical cancer and dysplasia	17047	1294920		2799	130631
neoplasms	Benign neoplasm of uterus	17624	1287009		4472	131912
neoplasms	Benign neoplasm of other parts of digestive system	17707	2486234		4373	252981
neoplasms	Benign neoplasm of colon	18493	2516706		5090	258718
neoplasms	Benign neoplasm of respiratory and intrathoracic organs	18573	2541563		3750	267957
neoplasms	Secondary malignant neoplasm	19226	2485906		4401	253093
neoplasms	Benign neoplasm of ovary	20288	1273518		4219	126410
neoplasms	Benign neoplasm of skin	47531	2490757		7473	260189
neoplasms	Cancer of lip	383	2544627		150	269443
neoplasms	Cancer of tongue	2671	2544627		967	269443
neoplasms	Cancer of major salivary glands	383	2544627		124	269443
neoplasms	Cancer of the gums	916	2544627		381	269443
neoplasms	Cancer of the mouth floor	259	2544627		104	269443
neoplasms	Cancer of oropharynx	1644	2544627		498	269443
neoplasms	Cancer of nasopharynx	2321	2544627		748	269443
neoplasms	Cancer of hypopharynx	1535	2544627		485	269443
neoplasms	Cancer of larynx	815	2544627		255	269443
neoplasms	Hx of malignant neoplasm of oral cavity and pharynx	340	2544627		70	269443
neoplasms	Cancer of of nasal cavities	392	2544627		95	269443
neoplasms	Cancer of esophagus	2997	2465606		795	247175
neoplasms	Cancer of stomach	3644	2465606		863	247175
neoplasms	Pancreatic cancer	2353	2465606		411	247175
neoplasms	Malignant neoplasm of other and ill-defined sites within the digestive organs and peritoneum	3039	2465606		597	247175
neoplasms	Malignant neoplasm of small intestine, including duodenum	625	2465606		156	247175
neoplasms	Malignant neoplasm of gallbladder and extrahepatic bile ducts	1554	2465606		252	247175
neoplasms	Malignant neoplasm of retroperitoneum and peritoneum	578	2465606		147	247175
neoplasms	Cancer of intrathoracic organs	654	2553216		198	273231
neoplasms	Cancer of bone and connective tissue	2122	2566096		500	275923
neoplasms	Bone cancer	1134	2566096		249	275923
neoplasms	Cancer of connective tissue	1115	2566096		289	275923
neoplasms	Skin cancer	2047	2566469		430	276118
neoplasms	Melanomas of skin, dx or hx	361	2566469		73	276118
neoplasms	Melanomas of skin	356	2566469		73	276118
neoplasms	Other non-epithelial cancer of skin	1577	2566469		340	276118
neoplasms	Basal cell carcinoma	230	2566469		78	276118
neoplasms	Squamous cell carcinoma	109	2566469		46	276118
neoplasms	Carcinoma in situ of skin	262	2566469		46	276118
neoplasms	Neoplasm of uncertain behavior of skin	17	2566469		5	276118
neoplasms	Breast cancer [male]	39	1205337		16	125342
neoplasms	Neoplasm of uncertain behavior of breast	443	2497620		85	256429
neoplasms	Acquired absence of breast	18	1277858		10	128319
neoplasms	Cervical cancer	2893	1294920		907	130631
neoplasms	Malignant neoplasm of ovary and other uterine adnexa	2390	1293724		892	131570
neoplasms	Malignant neoplasm of ovary	2202	1293724		841	131570
neoplasms	Cancer of other female genital organs (excluding uterus and ovary)	609	1293724		160	131570
neoplasms	Cancer of other male genital organs	641	1198758		240	122754
neoplasms	Malignant neoplasm of unspecified male genital organ	121	1198758		33	122754
neoplasms	Malignant neoplasm of testis	393	1198758		174	122754
neoplasms	Neoplasm of uncertain behavior of male genital organs	145	1198758		46	122754
neoplasms	Malignant neoplasm of kidney, except pelvis	2125	2560486		749	273856
neoplasms	Malignant neoplasm of renal pelvis	1465	2560486		541	273856
neoplasms	Malignant neoplasm of other urinary organs	2090	2560486		660	273856
neoplasms	Cancer of eye	84	2556262		17	273450
neoplasms	Manlignant and unknown neoplasms of brain and nervous system	4375	2556262		971	273450
neoplasms	Cancer of brain and nervous system	3105	2556262		684	273450
neoplasms	Cancer of brain	2583	2556262		576	273450
neoplasms	Cancer of other endocrine glands	295	2559802		90	273029
neoplasms	Cancer, suspected or other	2108	2485906		337	253093
neoplasms	Malignant neoplasm, other	1957	2485906		303	253093
neoplasms	Malignant neoplasm of head, face, and neck	75	2485906		15	253093
neoplasms	Radiotherapy	17332	2485906		2570	253093
neoplasms	Chemotherapy	31314	2485906		6793	253093
neoplasms	Secondary malignant neoplasm of digestive systems	2437	2485906		525	253093
neoplasms	Secondary malignancy of brain/spine	2601	2485906		502	253093
neoplasms	Secondary malignancy of bone	4426	2485906		786	253093
neoplasms	Secondary malignant neoplasm of skin	229	2485906		56	253093
neoplasms	Neurofibromatosis	330	2485906		69	253093
neoplasms	Myeloproliferative disease	1022	2559458		284	273995
neoplasms	Polycythemia vera	108	2522089		43	264959
neoplasms	Hodgkin's disease	333	2559458		136	273995
neoplasms	Nodular lymphoma	886	2559458		279	273995
neoplasms	Reticulosarcoma	981	2559458		369	273995
neoplasms	Lymphosarcoma	202	2559458		46	273995
neoplasms	Large cell lymphoma	28	2559458		14	273995
neoplasms	Lymphoid leukemia	972	2559458		259	273995
neoplasms	Lymphoid leukemia, acute	709	2559458		179	273995
neoplasms	Lymphoid leukemia, chronic	243	2559458		74	273995
neoplasms	Myeloid leukemia	1935	2559458		517	273995
neoplasms	Myeloid leukemia, acute	1408	2559458		338	273995
neoplasms	Myeloid leukemia, chronic	458	2559458		159	273995
neoplasms	Monocytic leukemia	78	2559458		23	273995
neoplasms	Multiple myeloma	796	2559458		220	273995
neoplasms	Neuroendocrine tumors	30	2569024		10	276691
neoplasms	Benign neoplasm of bone and articular cartilage	1483	2347417		249	220945
neoplasms	Lipoma	2132	2551026		471	271959
neoplasms	Lipoma of skin and subcutaneous tissue	923	2551026		182	271959
neoplasms	Screening for malignant neoplasms of the skin	117	2490757		3	260189
neoplasms	Vascular hamartomas and non-neoplastic nevi	353	2490757		35	260189
neoplasms	Nevus, non-neoplastic	321	2490757		29	260189
neoplasms	Uterine leiomyoma	17600	1287009		4464	131912
neoplasms	Other benign neoplasm of uterus	33	1287009		9	131912
neoplasms	Benign neoplasm of other female genital organs	166	1272277		37	126021
neoplasms	Benign neoplasm of male genital organs	413	1198758		110	122754
neoplasms	Benign neoplasm of kidney and other urinary organs	1954	2347417		522	220945
neoplasms	Benign neoplasm of eye	93	2556262		26	273450
neoplasms	Benign neoplasm of eye, uveal	11	2556262		3	273450
neoplasms	Benign neoplasm of spinal cord, meninges	655	2556262		166	273450
neoplasms	Benign neoplasm of thyroid glands	1112	2559802		226	273029
neoplasms	Benign neoplasm of other endocrine glands and related structures	2684	2559802		922	273029
neoplasms	Benign neoplasm of adrenal gland	882	2559802		322	273029
neoplasms	Benign neoplasm of parathyroid gland	63	2559802		25	273029
neoplasms	Benign neoplasm of pituitary gland and craniopharyngeal duct (pouch)	1700	2559802		561	273029
neoplasms	Hemangioma and lymphangioma, any site	4297	2561676		862	274776
neoplasms	Hemangioma of skin and subcutaneous tissue	1214	2561676		163	274776
neoplasms	Benign neoplasm of unspecified sites	1121	2566524		166	276238
neoplasms	Benign neoplasm of lymph nodes	82	2566524		17	276238
neoplasms	Kaposi's sarcoma	84	2568974		22	276687
neoplasms	Bone marrow or stem cell transplant	613	2568334		220	276424
neurological	Parkinson's disease	7714	2465787		1569	255111
neurological	Facial nerve disorders [CN7]	8979	2498549		1200	259142
neurological	Other cerebral degenerations	9267	2465787		1697	255111
neurological	Abnormal movement	9433	2547248		1317	271864
neurological	Nerve root lesions	10409	2498549		1389	259142
neurological	Myopathy	12124	2528370		1961	265451
neurological	Muscular dystrophies and other myopathies	12368	2528370		2007	265451
neurological	Organic or persistent insomnia	13330	2425868		1664	237563
neurological	Nerve root and plexus disorders	14446	2498549		2162	259142
neurological	Disorders of other cranial nerves	14642	2498549		2071	259142
neurological	Other and unspecified disorders of the nervous system	14772	2465787		2423	255111
neurological	Extrapyramidal disease and abnormal movement disorders	15831	2465787		2482	255111
neurological	Migraine	19476	2497746		2137	258589
neurological	Other peripheral nerve disorders	20339	2498549		3130	259142
neurological	Epilepsy, recurrent seizures, convulsions	26492	2465787		4759	255111
neurological	Other headache syndromes	27050	2497746		5396	258589
neurological	Sleep apnea	27769	2425868		6010	237563
neurological	Insomnia	77377	2425868		15789	237563
neurological	Sleep disorders	90621	2425868		18122	237563
neurological	Meningitis	3174	2560314		589	275034
neurological	Encephalitis	1528	2560314		306	275034
neurological	Acute (transverse) myelitis	21	2560314		7	275034
neurological	Encephalitis, non-infectious	802	2560314		150	275034
neurological	Other CNS infection and poliomyelitis	1599	2560314		352	275034
neurological	Jakob-Creutzfeldt disease	22	2560314		3	275034
neurological	Phlebitis and thrombophlebitis of intracranial venous sinuses	30	2560314		11	275034
neurological	Hypersomnia	290	2425868		33	237563
neurological	Central/nonobstroctive sleep apnea	12	2425868		2	237563
neurological	Obstructive sleep apnea	853	2425868		168	237563
neurological	Parasomnia	769	2425868		71	237563
neurological	Circadian rhythm sleep disorder	250	2425868		33	237563
neurological	Sleep related movement disorders	498	2425868		87	237563
neurological	Restless legs syndrome	136	2425868		23	237563
neurological	Sleep related leg cramps	231	2425868		46	237563
neurological	Hydrocephalus	8946	2465787		1649	255111
neurological	Cerebral degeneration, unspecified	185	2465787		16	255111
neurological	Essential tremor	4956	2465787		794	255111
neurological	Myoclonus	2881	2465787		425	255111
neurological	Tics and choreas	421	2465787		58	255111
neurological	Torsion dystonia	5300	2465787		735	255111
neurological	Other degenerative diseases of the basal ganglia	87	2465787		10	255111
neurological	Degenerative disease of the spinal cord	2596	2465787		486	255111
neurological	Spinocerebellar disease	617	2465787		112	255111
neurological	Anterior horn cell disease	594	2465787		83	255111
neurological	Amyotrophic Lateral Sclerosis	271	2465787		41	255111
neurological	Multiple sclerosis	680	2465787		199	255111
neurological	Disorders of the autonomic nervous system	620	2465787		139	255111
neurological	Peripheral autonomic neuropathy	218	2465787		47	255111
neurological	Pain	15	2568971		3	276678
neurological	Acute pain	12	2568971		3	276678
neurological	Chronic pain	3	2568971		0	276678
neurological	Migrain with aura	3383	2497746		244	258589
neurological	Other demyelinating diseases of central nervous system	787	2465787		209	255111
neurological	Hemiplegia	1948	2465787		479	255111
neurological	Infantile cerebral palsy	1696	2465787		221	255111
neurological	Other paralytic syndromes	2267	2465787		492	255111
neurological	Epilepsy	14960	2465787		3302	255111
neurological	Generalized convulsive epilepsy	4612	2465787		944	255111
neurological	Partial epilepsy	7740	2465787		1881	255111
neurological	Convulsions	10597	2465787		1493	255111
neurological	Abnormal findings on study of brain and/or nervous system	45	2465787		5	255111
neurological	Nonspecific abnormal findings on radiological and other examination of skull and head	12	2465787		5	255111
neurological	Nonspecific abnormal results of function study of brain and central nervous system	35	2465787		4	255111
neurological	Nonspecific abnormal findings in cerebrospinal fluid	11	2465787		1	255111
neurological	Cataplexy and narcolepsy	151	2465787		20	255111
neurological	Other conditions of brain	4525	2465787		698	255111
neurological	Cerebral edema and compression of brain	650	2465787		114	255111
neurological	Cerebral cysts	210	2465787		32	255111
neurological	Coma	1159	2465787		177	255111
neurological	Encephalopathy, not elsewhere classified	2985	2465787		485	255111
neurological	Other conditions of brain, NOS	753	2465787		93	255111
neurological	Abnormal involuntary movements	5429	2547248		830	271864
neurological	Abnormality of gait	3685	2547248		455	271864
neurological	Lack of coordination	405	2547248		44	271864
neurological	Abnormal reflex	5	2547248		1	271864
neurological	Disturbances of sensation of smell and taste	2516	2547248		439	271864
neurological	Trigeminal nerve disorders [CN5]	5677	2498549		841	259142
neurological	Nerve plexus lesions	1011	2498549		150	259142
neurological	Complex regional/central pain syndrome	1145	2498549		180	259142
neurological	Chronic pain syndrome	4	2498549		0	259142
neurological	Hereditary and idiopathic peripheral neuropathy	6764	2528370		972	265451
neurological	Inflammatory and toxic neuropathy	5409	2528370		923	265451
neurological	Myoneural disorders	1737	2528370		378	265451
neurological	Myasthenia gravis	1700	2528370		371	265451
neurological	Muscular dystrophies	290	2528370		52	265451
others	Other ill-defined and unknown causes of morbidity and mortality	6318	2509073		1046	260797
others	Other symptoms	15389	2526463		4121	263520
others	Injury, NOS	29921	2522535		7741	264683
others	Other tests	64580	2438630		14871	248784
others	Burns	2483	2563611		332	275603
others	Foreign body injury	1214	2558671		263	274762
others	Symptoms concerning nutrition, metabolism, and development	4006	2563633		823	274522
others	Other signs and symptoms involving emotional state	10	1704731		2	276704
others	Crushing injury	1001	2567084		112	276349
others	Injury to blood vessels	297	2568622		90	276583
others	Crushing or internal injury to organs	1411	2567055		361	276199
others	Complications of surgical and medical procedures	832	2566422		271	275639
others	Late effect	9	1937234		2	276706
others	Asphyxia and hypoxemia	48	2568925		9	276669
others	Effects of heat, cold and air pressure	6	1781596		2	276704
others	Effects of other external causes	9114	2518595		45	276101
pregnancy complications	Early or threatened labor; hemorrhage in early pregnancy	6413	1334012		1285	145021
pregnancy complications	Complications of labor and delivery NEC	9916	1347040		1419	146788
pregnancy complications	Known or suspected fetal abnormality affecting management of mother	11294	1345973		1744	146626
pregnancy complications	Other perinatal conditions of fetus or newborn	17532	2538979		1739	273501
pregnancy complications	Miscarriage; stillbirth	7904	1334012		1381	145021
pregnancy complications	Missed abortion/Hydatidiform mole	910	1334012		142	145021
pregnancy complications	Ectopic pregnancy	3394	1334012		463	145021
pregnancy complications	Hemorrhage during pregnancy; childbirth and postpartum	3358	1334012		696	145021
pregnancy complications	Antepartum hemorrhage, abruptio placentae, and placenta previa	1937	1334012		372	145021
pregnancy complications	Placenta previa and abruptio placenta	1684	1334012		378	145021
pregnancy complications	Threatened premature labor	2227	1334012		476	145021
pregnancy complications	Early onset of delivery	1752	1334012		305	145021
pregnancy complications	Hemorrhage in early pregnancy	2243	1334012		492	145021
pregnancy complications	Cervical incompetence	398	1334012		112	145021
pregnancy complications	Short gestation; low birth weight; and fetal growth retardation	4855	2533920		666	269584
pregnancy complications	Other high-risk pregnancy	30	2569030		8	276695
pregnancy complications	Complications following abortion or ectopic and molar pregnancies	14	2568801		2	276638
pregnancy complications	Hypertension complicating pregnancy, childbirth, and the puerperium	2837	1359412		673	150343
pregnancy complications	Preeclampsia and eclampsia	1884	1359412		467	150343
pregnancy complications	Excessive vomiting in pregnancy	697	1361586		153	150790
pregnancy complications	Hyperemesis gravidarum	666	1361586		147	150790
pregnancy complications	Anemia during pregnancy	723	1359739		97	150251
pregnancy complications	Late pregnancy and failed induction	292	2566712		59	276023
pregnancy complications	Other complications of pregnancy NEC	1297	1359381		182	150272
pregnancy complications	Infectious and parasitic complications affecting pregnancy	354	1360719		58	150684
pregnancy complications	Infections of genitourinary tract during pregnancy	128	1360719		22	150684
pregnancy complications	Major puerperal infection	35	1360719		6	150684
pregnancy complications	Other conditions or status of the mother complicating pregnancy, childbirth, or the puerperium	703	1355709		156	149080
pregnancy complications	Diabetes or abnormal glucose tolerance complicating pregnancy	1954	1355709		535	149080
pregnancy complications	Normal delivery	9993	2558435		3218	273378
pregnancy complications	Multiple gestation	1353	2566082		232	276196
pregnancy complications	Malposition and malpresentation of fetus or obstruction	347	2568420		124	276466
pregnancy complications	Problems associated with amniotic cavity and membranes	2528	1354375		514	149179
pregnancy complications	Other and unspecified complications of birth; puerperium affecting management of mother	149	1354375		33	149179
pregnancy complications	Abnormality of organs and soft tissues of pelvis complicating pregnancy, childbirth, or the puerperium	2949	1354375		860	149179
pregnancy complications	Rhesus isoimmunization in pregnancy	8	1354375		2	149179
pregnancy complications	Abnormality in fetal heart rate or rhythm	534	1345973		143	146626
pregnancy complications	Isoimmunization of fetus or newborn	72	2538979		6	273501
pregnancy complications	Respiratory conditions of fetus and newborn	5010	2538979		537	273501
pregnancy complications	Interstitial emphysema and related conditions of newborn	115	2538979		13	273501
pregnancy complications	Transitory tachypnea or apnea of newborn	4081	2538979		419	273501
pregnancy complications	Endocrine and metabolic disturbances of fetus and newborn	774	2538979		103	273501
pregnancy complications	Hemorrhage of fetus or newborn	1312	2538979		142	273501
pregnancy complications	Hematological disorders of newborn	490	2538979		68	273501
pregnancy complications	Perinatal disorders of digestive system	392	2538979		44	273501
pregnancy complications	Conditions involving the integument and temperature regulation of fetus and newborn	323	2538979		23	273501
pregnancy complications	Perinatal jaundice	11095	2538979		1064	273501
pregnancy complications	Neonatal bradycardia or tachycardia	7	2538979		1	273501
pregnancy complications	Infections specific to the perinatal period	2798	2561739		237	275979
pregnancy complications	Maternal complication of pregnancy affecting fetus or newborn	2167	2566040		325	276283
pregnancy complications	Fetal distress and abnormal forces of labor	2671	2565637		612	275961
pregnancy complications	Obstetrical/birth trauma	326	2568511		109	276557
pregnancy complications	Complications of the administration of anesthetic or other sedation in labor and delivery	7	1870267		1	276707
pregnancy complications	Venous/cerebrovascular complications embolism in pregnancy and the puerperium	105	1359566		19	150347
pregnancy complications	Other complications of the puerperium NEC	1857	1359566		169	150347
pregnancy complications	Other disorders of the breast associated with childbirth and disorders of lactation	5	1359566		1	150347
respiratory	Respiratory abnormalities	5677	2548441		1137	272212
respiratory	Other pulmonary inflamation or edema	6705	2482966		1736	262359
respiratory	Abnormal sputum	6923	2555394		1281	273327
respiratory	Other upper respiratory disease	7035	2266408		1448	217948
respiratory	Chronic tonsillitis and adenoiditis	8634	2266408		1358	217948
respiratory	Asthma with exacerbation	8814	2432381		1346	244997
respiratory	Diseases of the larynx and vocal cords	9215	2266408		2248	217948
respiratory	Bronchitis	9294	2432381		2009	244997
respiratory	Pneumonitis due to inhalation of food or vomitus	10700	2482966		1575	262359
respiratory	Epistaxis or throat hemorrhage	11951	2266408		2185	217948
respiratory	Chronic sinusitis	16512	2266408		3156	217948
respiratory	Obstructive chronic bronchitis	17893	2432381		3568	244997
respiratory	Bacterial pneumonia	19319	2305599		3220	230452
respiratory	Acute sinusitis	24926	2209787		3732	216032
respiratory	Acute tonsillitis	25829	2266408		4064	217948
respiratory	Bronchopneumonia and lung abscess	26010	2305599		3694	230452
respiratory	Chronic bronchitis	31021	2432381		5438	244997
respiratory	Acute and chronic tonsillitis	34659	2266408		5459	217948
respiratory	Other dyspnea	39673	2412544		7569	239611
respiratory	Chronic pharyngitis and nasopharyngitis	42198	2266408		8217	217948
respiratory	Asthma	42198	2432381		6267	244997
respiratory	Chronic airway obstruction	43238	2432381		7485	244997
respiratory	Respiratory failure	43901	2482966		5985	262359
respiratory	Acute pharyngitis	44949	2209787		6358	216032
respiratory	Respiratory failure, insufficiency, arrest	45403	2482966		6279	262359
respiratory	Acute bronchitis and bronchiolitis	64210	2305599		9053	230452
respiratory	Other symptoms of respiratory system	80081	2412544		15169	239611
respiratory	Allergic rhinitis	80463	2266408		11740	217948
respiratory	Pneumonia	100606	2305599		16266	230452
respiratory	Acute upper respiratory infections of multiple or unspecified sites	136490	2209787		22105	216032
respiratory	Acute laryngitis and tracheitis	4660	2209787		488	216032
respiratory	Septal Deviations/Turbinate Hypertrophy	27817	2266408		4730	217948
respiratory	Nasal polyps	3113	2266408		703	217948
respiratory	Chronic laryngitis	70	2266408		7	217948
respiratory	Paralysis/spasm of vocal cords or larynx	1303	2266408		365	217948
respiratory	Voice disturbance	3653	2266408		804	217948
respiratory	Postnasal drip	2405	2266408		434	217948
respiratory	Throat pain	432	2266408		98	217948
respiratory	Pneumococcal pneumonia	841	2305599		179	230452
respiratory	Pseudomonal pneumonia	314	2305599		44	230452
respiratory	MRSA pneumonia	65	2305599		8	230452
respiratory	Viral pneumonia	1196	2305599		228	230452
respiratory	Pneumonia due to fungus (mycoses)	942	2305599		250	230452
respiratory	Influenza	14279	2305599		2597	230452
respiratory	Chronic obstructive asthma	2218	2432381		404	244997
respiratory	Chronic obstructive asthma with exacerbation	1395	2432381		269	244997
respiratory	Emphysema	1189	2432381		239	244997
respiratory	Bronchiectasis	8180	2432381		1589	244997
respiratory	Acute bronchospasm	2	2432381		0	244997
respiratory	Cystic fibrosis	36	2569030		9	276692
respiratory	Lung disease due to external agents	1361	2482966		216	262359
respiratory	Extrinsic allergic alveolitis	91	2482966		17	262359
respiratory	Pneumoconiosis	458	2482966		51	262359
respiratory	Postinflammatory pulmonary fibrosis	2231	2482966		587	262359
respiratory	Pulmonary congestion and hypostasis	368	2482966		68	262359
respiratory	Other alveolar and parietoalveolar pneumonopathy	717	2482966		216	262359
respiratory	Idiopathic fibrosing alveolitis	479	2482966		118	262359
respiratory	Empyema and pneumothorax	5697	2482966		894	262359
respiratory	Pleurisy; pleural effusion	12965	2482966		2461	262359
respiratory	Pulmonary collapse; interstitial and compensatory emphysema	763	2482966		128	262359
respiratory	Respiratory insufficiency	1509	2482966		219	262359
respiratory	Pulmonary insufficiency or respiratory failure following trauma and surgery	724	2482966		117	262359
respiratory	Respiratory arrest	446	2482966		66	262359
respiratory	Dependence on respirator [Ventilator] or supplemental oxygen	2883	2482966		725	262359
respiratory	Other diseases of lung	2316	2564776		507	275499
respiratory	Lung transplant	29	2564776		12	275499
respiratory	Wheezing	1219	2412544		356	239611
respiratory	Painful respiration	52	2412544		9	239611
respiratory	Abnormal chest sounds	61	2412544		8	239611
respiratory	Shortness of breath	27697	2412544		6161	239611
respiratory	Cough	39344	2412544		7350	239611
respiratory	Hypoventilation	1415	2548441		216	272212
respiratory	Apnea	672	2548441		111	272212
respiratory	Orthopnea	32	2548441		7	272212
respiratory	Hyperventilation	3303	2548441		738	272212
respiratory	Disorders of diaphragm	581	2548441		127	272212
respiratory	Abnormal findings examination of lungs	349	2566974		54	276001
respiratory	Abnormal results of function study of pulmonary system	3	2566974		2	276001
respiratory	Solitary pulmonary nodule	450	2566974		93	276001
respiratory	Hemoptysis	6259	2555394		1191	273327
respiratory	Other diseases of respiratory system, not elsewhere classified	1659	2562658		275	275365
respiratory	Tracheostomy complications	397	2562658		91	275365
respiratory	Respiratory complications	166	2562658		28	275365
respiratory	Other diseases of respiratory system, NEC	369	2562658		60	275365
respiratory	Symptoms involving respiratory system and other chest symptoms	887	2562658		148	275365
sense organs	Disorders of conjunctiva	5618	2456229		1080	253474
sense organs	Retinal detachment with retinal defect	5763	2477311		1047	256107
sense organs	Strabismus and other disorders of binocular eye movements	5903	2453136		1070	247999
sense organs	Disorders of optic nerve and visual pathways	6478	2453136		1368	247999
sense organs	Allergic conjunctivitis	7645	2456229		1473	253474
sense organs	Macular degeneration (senile) of retina NOS	8099	2469278		1139	254443
sense organs	Peripheral retinal degenerations	8307	2469278		1171	254443
sense organs	Subjective visual disturbances	8731	2513272		1116	264856
sense organs	Other disorders of eyelids	9270	2456229		1615	253474
sense organs	Conjunctivitis, infectious	9546	2456229		1475	253474
sense organs	Eustachian tube disorders	9945	2507875		1851	264929
sense organs	Disorders of vitreous body	11976	2453136		2121	247999
sense organs	Retinal detachments and defects	12258	2477311		1882	256107
sense organs	Infection of the eye	14917	2456229		2369	253474
sense organs	Other disorders of eye	16432	2453136		2704	247999
sense organs	Suppurative and unspecified otitis media	17498	2507875		2412	264929
sense organs	Disorders of accommodation	18392	2513272		3278	264856
sense organs	Tinnitus	18716	2515630		3557	262347
sense organs	Peripheral or central vertigo	19698	2392867		4445	234592
sense organs	Degeneration of macula and posterior pole of retina	19884	2469278		3513	254443
sense organs	Glaucoma	21568	2477311		3924	256107
sense organs	Inflammation of the eye	22221	2456229		4153	253474
sense organs	Senile cataract	22582	2510954		5537	259962
sense organs	Vertiginous syndromes and other disorders of vestibular system	24473	2392867		5194	234592
sense organs	Myopia	29373	2478926		3991	260507
sense organs	Hearing loss	30593	2515630		5893	262347
sense organs	Otitis media and Eustachian tube disorders	30931	2507875		4727	264929
sense organs	Visual disturbances	32625	2513272		4989	264856
sense organs	Other retinal disorders	39300	2469278		6609	254443
sense organs	Cataract	42601	2510954		9324	259962
sense organs	Dry eyes	45368	2453136		9825	247999
sense organs	Disorders of refraction and accommodation; blindness and low vision	46124	2478926		5888	260507
sense organs	Dizziness and giddiness (Light-headedness and vertigo)	85458	2392867		18543	234592
sense organs	Disorders of the globe	1861	2477311		304	256107
sense organs	Progressive myopia	1714	2477311		286	256107
sense organs	Hypotony of eye	20	2477311		3	256107
sense organs	Retinoschisis and retinal cysts	115	2477311		21	256107
sense organs	Retinopathy of prematurity	387	2469278		52	254443
sense organs	Macular degeneration, dry	3116	2469278		569	254443
sense organs	Macular degeneration, wet	2420	2469278		458	254443
sense organs	Cystoid macular degeneration of retina	3390	2469278		714	254443
sense organs	Macular puckering of retina	5081	2469278		927	254443
sense organs	Drusen (degenerative) of retina	278	2469278		58	254443
sense organs	Other nondiabetic retinopathy	4694	2469278		586	254443
sense organs	Separation of retinal layers	1850	2469278		178	254443
sense organs	Retinal vascular changes and abnomalities	3364	2469278		642	254443
sense organs	Toxic maculopathy of retina	31	2469278		5	254443
sense organs	Hereditary retinal dystrophies	458	2469278		60	254443
sense organs	Retinal hemorrhage/ischemia	5202	2469278		834	254443
sense organs	Retinal edema	3522	2469278		644	254443
sense organs	Chorioretinal inflammations, scars, and other disorders of choroid	151	2477311		25	256107
sense organs	Chorioretinal scars	19	2477311		4	256107
sense organs	Choroidal degenerations	5	2477311		0	256107
sense organs	Corneal opacity and other disorders of cornea	2447	2477311		363	256107
sense organs	Corneal opacity	1074	2477311		209	256107
sense organs	Corneal edema	937	2477311		153	256107
sense organs	Corneal degenerations	929	2477311		112	256107
sense organs	Keratoconus	377	2477311		31	256107
sense organs	Corneal dystrophy	256	2477311		55	256107
sense organs	Fuchs' dystrophy	73	2477311		18	256107
sense organs	Cornea replaced by transplant	498	2477311		91	256107
sense organs	Open-angle glaucoma	1011	2477311		167	256107
sense organs	Primary open angle glaucoma	118	2477311		23	256107
sense organs	Primary angle-closure glaucoma	1388	2477311		274	256107
sense organs	Nonsenile Cataract	4060	2510954		711	259962
sense organs	Traumatic cataract	235	2510954		45	259962
sense organs	Astigmatism	11102	2478926		1149	260507
sense organs	Presbyopia	2505	2564745		582	275167
sense organs	Hypermetropia	12100	2478926		1120	260507
sense organs	Blindness and low vision	762	2478926		99	260507
sense organs	Amblyopia	6592	2513272		409	264856
sense organs	Diplopia and disorders of binocular vision	2222	2513272		496	264856
sense organs	Anisometropia	2178	2513272		161	264856
sense organs	Visual field defects	528	2513272		123	264856
sense organs	Color vision deficiencies	32	2513272		5	264856
sense organs	Psychophysical visual disturbances	1	2513272		0	264856
sense organs	Eye infection, viral	4375	2456229		659	253474
sense organs	Keratitis	9638	2456229		1204	253474
sense organs	Corneal ulcer	3661	2456229		368	253474
sense organs	Superficial keratitis	4618	2456229		578	253474
sense organs	Keratoconjunctivitis	1091	2456229		174	253474
sense organs	Keratoconjunctivitis sicca	239	2456229		80	253474
sense organs	Uveitis, noninfectious or NOS	3268	2456229		702	253474
sense organs	Conjunctivitis, noninfectious	12987	2456229		2537	253474
sense organs	Inflammation of eyelids	6229	2456229		1000	253474
sense organs	Noninfectious dermatoses of eyelid	235	2456229		39	253474
sense organs	Chronic inflammatory disorders of orbit	51	2456229		17	253474
sense organs	Ectropion or entropion	5808	2456229		981	253474
sense organs	Lagophthalmos	95	2456229		23	253474
sense organs	Ptosis of eyelid	2592	2456229		479	253474
sense organs	Dermatochalasis	520	2456229		91	253474
sense organs	Disorders of lacrimal system	4025	2453136		676	247999
sense organs	Epiphora	1263	2453136		262	247999
sense organs	Disorders of the orbit	783	2453136		222	247999
sense organs	Optic atrophy	3519	2453136		865	247999
sense organs	Optic neuritis/neuropathy	2436	2453136		401	247999
sense organs	Strabismus (not specified as paralytic)	4676	2453136		787	247999
sense organs	Nystagmus and other irregular eye movements	276	2453136		36	247999
sense organs	Paralytic strabismus	914	2453136		257	247999
sense organs	Scleritis and episcleritis	431	2453136		89	247999
sense organs	Aphakia and other disorders of lens	1871	2453136		300	247999
sense organs	Anomalies of pupillary function	273	2453136		28	247999
sense organs	Disorders of iris and ciliary body	1347	2453136		178	247999
sense organs	Pigmentary iris degeneration	2	2453136		0	247999
sense organs	Pain, swelling or discharge of eye	266	2453136		25	247999
sense organs	Disorders of external ear	1336	2535129		175	268449
sense organs	Otitis externa	9459	2535129		1744	268449
sense organs	Impacted cerumen	8766	2535129		1482	268449
sense organs	Otitis media	22938	2507875		3243	264929
sense organs	Mastoiditis & related conditions	233	2507875		47	264929
sense organs	Otorrhea	68	2507875		16	264929
sense organs	Otalgia	86	2507875		6	264929
sense organs	Otosclerosis	421	2507875		57	264929
sense organs	Other disorders of tympanic membrane	1085	2507875		198	264929
sense organs	Myringitis	360	2507875		50	264929
sense organs	Perforation of tympanic membrane	750	2507875		148	264929
sense organs	Other disorders of middle ear and mastoid	1622	2507875		299	264929
sense organs	Cholesteatoma	1461	2507875		264	264929
sense organs	Tympanosclerosis and middle ear disease related to otitis media	166	2507875		36	264929
sense organs	Meniere's disease	4863	2392867		780	234592
sense organs	Central origin vertigo	2653	2392867		462	234592
sense organs	Labyrinthitis	1274	2392867		261	234592
sense organs	Other disorders of ear	94	2515630		13	262347
sense organs	Sensorineural hearing loss	2266	2515630		341	262347
sense organs	Conductive hearing loss	523	2515630		76	262347
sense organs	Degenerative and vascular disorders of ear	1141	2515630		155	262347
sense organs	Disorders of acoustic nerve	624	2515630		69	262347
symptoms	Spasm of muscle	6306	2527363		1363	265775
symptoms	Symptoms of the muscles	9509	2527363		1455	265775
symptoms	Other abnormal blood chemistry	9767	2555139		3228	270957
symptoms	Shock	11556	2549314		1878	273932
symptoms	Neuralgia, neuritis, and radiculitis NOS	15003	2502116		2535	260014
symptoms	Myalgia and myositis unspecified	29257	2506543		5186	260506
symptoms	Back pain	69699	2432713		11585	246359
symptoms	Fever of unknown origin	74696	2407942		18072	242547
symptoms	Abdominal pain	100958	2320184		21734	224641
symptoms	Cervicalgia	2589	2564139		312	275510
symptoms	Thoracic or lumbosacral neuritis or radiculitis, unspecified	808	2502116		134	260014
symptoms	Sciatica	29072	2502116		4380	260014
symptoms	Cervical radiculitis	696	2502116		109	260014
symptoms	Cervicocranial/Cervicobrachial syndrome	693	2502116		74	260014
symptoms	Nonallopathic lesions NEC	50	2568946		13	276675
symptoms	Musculoskeletal symptoms referable to limbs	135	2566845		41	275995
symptoms	Swelling of limb	437	2566845		75	275995
symptoms	Cramp of limb	481	2566845		80	275995
symptoms	Muscular wasting and disuse atrophy	307	2527363		65	265775
symptoms	Muscle weakness	43	2527363		9	265775
symptoms	Rhabdomyolysis	549	2527363		178	265775
symptoms	Facial weakness	2	2527363		1	265775
symptoms	Pain in limb	465	2566652		178	275889
symptoms	Hypothermia/Chills	234	2568435		29	276617
symptoms	Symptoms involving nervous and musculoskeletal systems	135	2568607		23	276624
symptoms	Loss of height	2	2568607		1	276624
symptoms	Abnormal posture	3	2568607		0	276624
symptoms	Edema	22625	2534533		4195	267395
symptoms	Pallor and flushing	20	2534533		1	267395
symptoms	Postprocedural fever	15	2407942		9	242547
symptoms	Syncope and collapse	16189	2540173		3055	269856
symptoms	Nausea and vomiting	17589	2505529		3307	264038
symptoms	Persistent vomiting	606	2505529		91	264038
symptoms	Nonspecific findings on examination of blood	170	2555139		36	270957
symptoms	Elevated sedimentation rate	4	2555139		0	270957
symptoms	Elevated C-reactive protein (CRP)	2	2555139		0	270957
symptoms	Abnormal arterial blood gases	5	2555139		1	270957
symptoms	Gangrene	1061	2566895		219	276322
symptoms	Nonspecific abnormal findings on radiological and other examination of other intrathoracic organs (echocardiogram, etc)	12	1998877		1	276701
symptoms	Abnormal results of other function studies (bladder, pancreas, placenta, spleen, etc)	19	2569042		3	276698
symptoms	Other and nonspecific abnormal cytological, histological and immunological findings	16	2568895		2	276637
symptoms	Abnormal tumor markers	60	2568895		16	276637
symptoms	Elevated carcinoembryonic antigen [CEA]	30	2568895		9	276637
symptoms	Elevated cancer antigen 125 [CA 125]	8	2568895		2	276637
symptoms	Cardiogenic shock	1739	2549314		324	273932
symptoms	Malaise and fatigue	14606	2537208		2975	267817
symptoms	Chronic fatigue syndrome	1133	2537208		144	267817
