# Supplementary material for: Utility of polygenic scores across diverse diseases in a hospital cohort for predictive modeling
Source: Nat Commun. 2024 Apr 12;15:3168. doi: 10.1038/s41467-024-47472-5 (PMC11014845; doi:10.1038/s41467-024-47472-5)
Supplement: Supplementary file 5 — Supplementary Data 2 [file 41467_2024_47472_MOESM5_ESM.xlsx]

## Sheet: STable2
Supplementary Data 2. The pairing results of phenotype and PGS traits
phenotype	PGS trait/ID list	PGSID count
ASCVD	PGS000753, PGS002054, PGS001784, PGS001314, PGS000727, PGS001356, PGS001340, PGS000331, PGS000016, PGS000035, PGS000338, PGS001841, PGS002050, PGS001339, PGS001263, PGS000930, PGS000931, PGS001779, PGS000737, PGS000117, PGS000863, PGS002316, PGS002361, PGS002388, PGS002437, PGS002486, PGS002535, PGS002584, PGS002633, PGS002682, PGS002053, PGS000962, PGS002059, PGS001847, PGS002051, PGS001842, PGS…	126
Abdominal aortic aneurysm	PGS000753, PGS001784, PGS002054, PGS001025, PGS000962, PGS000116, PGS000011, PGS000012, PGS000013, PGS000018, PGS000019, PGS000058, PGS000296, PGS000337, PGS000349, PGS000746, PGS000747, PGS000748, PGS000749, PGS001355, PGS002244, PGS002262, PGS001839, PGS002048, PGS000010, PGS000057, PGS000059, PGS000200, PGS000329, PGS000798, PGS000818, PGS000899, PGS001780, PGS000957, PGS000958, PGS000706, PGS…	286
Abdominal hernia	PGS000948, PGS001854, PGS002065, PGS000949, PGS001884, PGS002096, PGS000707, PGS000942, PGS000943, PGS001861, PGS002072, PGS001857, PGS002068, PGS001395, PGS000939, PGS000940, PGS001050, PGS000753, PGS001784, PGS002054, PGS000914, PGS000703, PGS001260, PGS001261, PGS000931, PGS001264, PGS001266, PGS001265, PGS000945, PGS001821, PGS002029, PGS002542, PGS002689, PGS002640, PGS002323, PGS002363, PGS…	111
Abdominal pain	PGS001884, PGS002096, PGS001395, PGS000707, PGS000942, PGS000943, PGS001861, PGS002072, PGS001857, PGS002068, PGS000939, PGS000948, PGS001854, PGS002065, PGS000949, PGS000940, PGS001928, PGS002145, PGS001281, PGS001282, PGS000753, PGS001784, PGS002054, PGS000914, PGS000703, PGS001260, PGS001261, PGS000931, PGS001264, PGS001266, PGS001265, PGS000945, PGS001050, PGS001821, PGS002029, PGS002542, PGS…	226
Abnormal arterial blood gases	PGS001844, PGS002056, PGS000961, PGS000931, PGS001264, PGS001266, PGS001265, PGS001277, PGS001278, PGS001279, PGS001820, PGS002028, PGS000935, PGS001966, PGS002184, PGS000753, PGS002054, PGS001784, PGS000930, PGS002053, PGS000962, PGS001847, PGS002059, PGS000116, PGS000747, PGS001355, PGS000749, PGS000296, PGS000349, PGS000011, PGS000746, PGS002262, PGS000012, PGS000019, PGS000337, PGS000748, PGS…	149
Abnormal chest sounds	PGS000951, PGS001956, PGS002174, PGS000952, PGS000657, PGS000953, PGS000954, PGS000955, PGS000956, PGS001529, PGS001530, PGS001531, PGS001881, PGS002093, PGS000947, PGS000933, PGS000934, PGS001848, PGS002060, PGS001863, PGS002074, PGS000707, PGS000942, PGS000943, PGS001861, PGS002072, PGS002266, PGS002323, PGS002363, PGS002395, PGS002444, PGS002493, PGS002542, PGS002591, PGS002640, PGS002689, PGS…	60
Abnormal coagulation profile	PGS001826, PGS002034, PGS001881, PGS002093, PGS000947, PGS000933, PGS000934, PGS001848, PGS002060, PGS001863, PGS002074, PGS000707, PGS000942, PGS000943, PGS001861, PGS002072, PGS002266, PGS002323, PGS002363, PGS002395, PGS002444, PGS002493, PGS002542, PGS002591, PGS002640, PGS002689, PGS000944, PGS000937, PGS001845, PGS002057, PGS000938, PGS001533, PGS001994, PGS002211, PGS000914, PGS001857, PGS…	50
Abnormal electrocardiogram [ECG] [EKG]	PGS000914, PGS000935, PGS000039, PGS000665, PGS000911, PGS002724, PGS002725, PGS000703, PGS001260, PGS001261, PGS002271, PGS000937, PGS001845, PGS002057, PGS000938, PGS001262, PGS001881, PGS002093, PGS000947, PGS000933, PGS000934, PGS001848, PGS002060, PGS001863, PGS002074, PGS000707, PGS000942, PGS000943, PGS001861, PGS002072, PGS002266, PGS002323, PGS002363, PGS002395, PGS002444, PGS002493, PGS…	49
Abnormal findings examination of lungs	PGS000070, PGS001791, PGS001030, PGS001850, PGS002062, PGS001332, PGS001783, PGS001788, PGS001333, PGS001326, PGS001334, PGS000078, PGS000156, PGS000721, PGS000740, PGS000789, PGS000880, PGS002270, PGS001251, PGS001881, PGS002093, PGS000947, PGS000933, PGS000934, PGS001848, PGS002060, PGS001863, PGS002074, PGS000707, PGS000942, PGS000943, PGS001861, PGS002072, PGS002266, PGS002323, PGS002363, PGS…	54
Abnormal findings on exam of gastrointestinal tract/ abdominal area	PGS000940, PGS000939, PGS001857, PGS002068, PGS000707, PGS000942, PGS000943, PGS001861, PGS002072, PGS000948, PGS001854, PGS002065, PGS000949, PGS001884, PGS002096, PGS001395, PGS001863, PGS002074, PGS001851, PGS002063, PGS001856, PGS002067, PGS001300, PGS000040, PGS000041, PGS000042, PGS000316, PGS001894, PGS002107, PGS001301, PGS000753, PGS001784, PGS002054, PGS001881, PGS002093, PGS000947, PGS…	58
Abnormal findings on examination of urine	PGS001863, PGS002074, PGS000972, PGS001967, PGS002185, PGS000690, PGS001974, PGS002192, PGS000693, PGS000695, PGS001107, PGS001980, PGS002198, PGS000822, PGS000861, PGS001945, PGS002163, PGS000678, PGS001153, PGS001881, PGS002093, PGS000947, PGS000933, PGS000934, PGS001848, PGS002060, PGS000707, PGS000942, PGS000943, PGS001861, PGS002072, PGS002266, PGS002323, PGS002363, PGS002395, PGS002444, PGS…	60
Abnormal findings on mammogram or breast exam	PGS000216, PGS000214, PGS000212, PGS000002, PGS000005, PGS000008, PGS000046, PGS000347, PGS000774, PGS000003, PGS000006, PGS000009, PGS000047, PGS000346, PGS000775, PGS000215, PGS000213, PGS000004, PGS000001, PGS000007, PGS000051, PGS000773, PGS002242, PGS001336, PGS000317, PGS000153, PGS000029, PGS000028, PGS002294, PGS000332, PGS000345, PGS000873, PGS000072, PGS000052, PGS000045, PGS000050, PGS…	145
Abnormal findings on study of brain and/or nervous system	PGS000620, PGS000621, PGS000622, PGS000623, PGS000624, PGS000625, PGS001808, PGS000618, PGS000619, PGS000039, PGS000665, PGS000911, PGS002724, PGS002725, PGS000781, PGS000617, PGS000155, PGS002302, PGS002261, PGS000909, PGS002222, PGS000945, PGS000946, PGS002151, PGS001540, PGS001541, PGS001640, PGS001641, PGS001639, PGS001070, PGS001631, PGS001632, PGS001635, PGS001636, PGS001637, PGS001638, PGS…	354
Abnormal function study of cardiovascular system	PGS002151, PGS000914, PGS000935, PGS000937, PGS001845, PGS002057, PGS000938, PGS000945, PGS000946, PGS000703, PGS001260, PGS001261, PGS001262, PGS002271, PGS000039, PGS000665, PGS000911, PGS002724, PGS002725, PGS001413, PGS001902, PGS002116, PGS001907, PGS002121, PGS001903, PGS002117, PGS001521, PGS001904, PGS002118, PGS000735, PGS000904, PGS000905, PGS001375, PGS000300, PGS001233, PGS001523, PGS…	175
Abnormal glucose	PGS001820, PGS002028, PGS000306, PGS000839, PGS000838, PGS000305, PGS001350, PGS000834, PGS000836, PGS000840, PGS000307, PGS001351, PGS000308, PGS001952, PGS002170, PGS002328, PGS002365, PGS002400, PGS002449, PGS002498, PGS002547, PGS002596, PGS002645, PGS002694, PGS000684, PGS001953, PGS002171, PGS001352, PGS000304, PGS002331, PGS002367, PGS002403, PGS002452, PGS002501, PGS002550, PGS002599, PGS…	84
Abnormal granulation tissue	PGS001050, PGS001844, PGS002056, PGS000961, PGS000931, PGS001264, PGS001266, PGS001265, PGS001277, PGS001278, PGS001279, PGS000939, PGS000948, PGS001854, PGS002065, PGS000949, PGS001881, PGS002093, PGS000947, PGS000933, PGS000934, PGS001848, PGS002060, PGS001863, PGS002074, PGS000707, PGS000942, PGS000943, PGS001861, PGS002072, PGS002266, PGS002323, PGS002363, PGS002395, PGS002444, PGS002493, PGS…	53
Abnormal heart sounds	PGS002271, PGS001840, PGS002049, PGS001842, PGS002051, PGS000951, PGS001956, PGS002174, PGS000952, PGS000657, PGS000953, PGS000954, PGS000955, PGS000956, PGS001529, PGS001530, PGS001531, PGS000914, PGS000703, PGS001260, PGS001261, PGS000935, PGS000039, PGS000665, PGS000911, PGS002724, PGS002725, PGS000937, PGS001845, PGS002057, PGS000938, PGS001262, PGS001881, PGS002093, PGS000947, PGS000933, PGS…	64
Abnormal involuntary movements	PGS001881, PGS002093, PGS000947, PGS000933, PGS000934, PGS001848, PGS002060, PGS001863, PGS002074, PGS000707, PGS000942, PGS000943, PGS001861, PGS002072, PGS002266, PGS002323, PGS002363, PGS002395, PGS002444, PGS002493, PGS002542, PGS002591, PGS002640, PGS002689, PGS000944, PGS000937, PGS001845, PGS002057, PGS000938, PGS001533, PGS001994, PGS002211, PGS000914, PGS001857, PGS002068, PGS000940, PGS…	49
Abnormal mammogram	PGS001881, PGS002093, PGS000947, PGS000933, PGS000934, PGS001848, PGS002060, PGS001863, PGS002074, PGS000707, PGS000942, PGS000943, PGS001861, PGS002072, PGS002266, PGS002323, PGS002363, PGS002395, PGS002444, PGS002493, PGS002542, PGS002591, PGS002640, PGS002689, PGS000944, PGS000937, PGS001845, PGS002057, PGS000938, PGS001533, PGS001994, PGS002211, PGS000914, PGS001857, PGS002068, PGS000940, PGS…	49
Abnormal movement	PGS001881, PGS002093, PGS000947, PGS000933, PGS000934, PGS001848, PGS002060, PGS001863, PGS002074, PGS000707, PGS000942, PGS000943, PGS001861, PGS002072, PGS002266, PGS002323, PGS002363, PGS002395, PGS002444, PGS002493, PGS002542, PGS002591, PGS002640, PGS002689, PGS000944, PGS000937, PGS001845, PGS002057, PGS000938, PGS001533, PGS001994, PGS002211, PGS000914, PGS001857, PGS002068, PGS000940, PGS…	49
Abnormal posture	PGS001881, PGS002093, PGS000947, PGS000933, PGS000934, PGS001848, PGS002060, PGS001863, PGS002074, PGS000707, PGS000942, PGS000943, PGS001861, PGS002072, PGS002266, PGS002323, PGS002363, PGS002395, PGS002444, PGS002493, PGS002542, PGS002591, PGS002640, PGS002689, PGS000944, PGS000937, PGS001845, PGS002057, PGS000938, PGS001533, PGS001994, PGS002211, PGS000914, PGS001857, PGS002068, PGS000940, PGS…	49
Abnormal reflex	PGS001881, PGS002093, PGS000947, PGS000933, PGS000934, PGS001848, PGS002060, PGS001863, PGS002074, PGS000707, PGS000942, PGS000943, PGS001861, PGS002072, PGS002266, PGS002323, PGS002363, PGS002395, PGS002444, PGS002493, PGS002542, PGS002591, PGS002640, PGS002689, PGS000944, PGS000937, PGS001845, PGS002057, PGS000938, PGS001533, PGS001994, PGS002211, PGS000914, PGS001857, PGS002068, PGS000940, PGS…	49
Abnormal results of function study of kidney	PGS001009, PGS001010, PGS002151, PGS001863, PGS002074, PGS000945, PGS000946, PGS000708, PGS000722, PGS000076, PGS000787, PGS000161, PGS001250, PGS002327, PGS002399, PGS002448, PGS002497, PGS002546, PGS002595, PGS002644, PGS002693, PGS001922, PGS002138, PGS001237, PGS002237, PGS000728, PGS000859, PGS001272, PGS001881, PGS002093, PGS000947, PGS000933, PGS000934, PGS001848, PGS002060, PGS000707, PGS…	58
Abnormal results of function study of liver	PGS001009, PGS001010, PGS000707, PGS000942, PGS000943, PGS001861, PGS002072, PGS002151, PGS000945, PGS000946, PGS000865, PGS000866, PGS002245, PGS000674, PGS001964, PGS002182, PGS000683, PGS000817, PGS000655, PGS000872, PGS002282, PGS002283, PGS001940, PGS002158, PGS000668, PGS000816, PGS002732, PGS001941, PGS002159, PGS000673, PGS002327, PGS002399, PGS002448, PGS002497, PGS002546, PGS002595, PGS…	67
Abnormal results of function study of pulmonary system	PGS001009, PGS001010, PGS002327, PGS002399, PGS002448, PGS002497, PGS002546, PGS002595, PGS002644, PGS002693, PGS001922, PGS002138, PGS001237, PGS002326, PGS002398, PGS002447, PGS002496, PGS002545, PGS002594, PGS002643, PGS002692, PGS001801, PGS000210, PGS001180, PGS001800, PGS001918, PGS002134, PGS001236, PGS002151, PGS000945, PGS000946, PGS000937, PGS001845, PGS002057, PGS000938, PGS000935, PGS…	73
Abnormal results of function study of thyroid	PGS001009, PGS001010, PGS002151, PGS000945, PGS000946, PGS000087, PGS000162, PGS000207, PGS000208, PGS000209, PGS000626, PGS000627, PGS000628, PGS000629, PGS000630, PGS000631, PGS000632, PGS000633, PGS000634, PGS000635, PGS000636, PGS000797, PGS001289, PGS001354, PGS001794, PGS001799, PGS001809, PGS002018, PGS000759, PGS000761, PGS001816, PGS002024, PGS002336, PGS002408, PGS002457, PGS002506, PGS…	90
Abnormal results of other function studies (bladder, pancreas, placenta, spleen, etc)	PGS001009, PGS001010, PGS002151, PGS000945, PGS000946, PGS000071, PGS000152, PGS000723, PGS000782, PGS000607, PGS000608, PGS000609, PGS000610, PGS000611, PGS000612, PGS000613, PGS000614, PGS000615, PGS000616, PGS001807, PGS002017, PGS001250, PGS001371, PGS001327, PGS002321, PGS002393, PGS002442, PGS002491, PGS002540, PGS002589, PGS002638, PGS002687, PGS002324, PGS002396, PGS002445, PGS002494, PGS…	143
Abnormal serum enzyme levels	PGS000217, PGS000218, PGS001940, PGS002158, PGS000668, PGS000816, PGS002099, PGS001886, PGS000669, PGS002157, PGS001939, PGS000815, PGS000670, PGS001888, PGS002101, PGS000671, PGS001889, PGS002102, PGS000672, PGS001941, PGS002159, PGS000673, PGS000220, PGS000221, PGS000222, PGS000230, PGS000231, PGS000232, PGS000314, PGS001946, PGS002164, PGS000675, PGS000227, PGS000228, PGS000224, PGS000192, PGS…	294
Abnormal spermatozoa	PGS001881, PGS002093, PGS000947, PGS000933, PGS000934, PGS001848, PGS002060, PGS001863, PGS002074, PGS000707, PGS000942, PGS000943, PGS001861, PGS002072, PGS002266, PGS002323, PGS002363, PGS002395, PGS002444, PGS002493, PGS002542, PGS002591, PGS002640, PGS002689, PGS000944, PGS000937, PGS001845, PGS002057, PGS000938, PGS001533, PGS001994, PGS002211, PGS000914, PGS001857, PGS002068, PGS000940, PGS…	49
Abnormal sputum	PGS001881, PGS002093, PGS000947, PGS000933, PGS000934, PGS001848, PGS002060, PGS001863, PGS002074, PGS000707, PGS000942, PGS000943, PGS001861, PGS002072, PGS002266, PGS002323, PGS002363, PGS002395, PGS002444, PGS002493, PGS002542, PGS002591, PGS002640, PGS002689, PGS000944, PGS000937, PGS001845, PGS002057, PGS000938, PGS001533, PGS001994, PGS002211, PGS000914, PGS001857, PGS002068, PGS000940, PGS…	49
Abnormal tumor markers	PGS001881, PGS002093, PGS000947, PGS000933, PGS000934, PGS001848, PGS002060, PGS001863, PGS002074, PGS000707, PGS000942, PGS000943, PGS001861, PGS002072, PGS002266, PGS002323, PGS002363, PGS002395, PGS002444, PGS002493, PGS002542, PGS002591, PGS002640, PGS002689, PGS000944, PGS000937, PGS001845, PGS002057, PGS000938, PGS001533, PGS001994, PGS002211, PGS000914, PGS001857, PGS002068, PGS000940, PGS…	49
Abnormal weight gain	PGS001226, PGS001892, PGS002105, PGS001227, PGS001983, PGS002201, PGS000828, PGS000827, PGS000034, PGS000717, PGS002313, PGS002360, PGS002385, PGS002434, PGS002483, PGS002532, PGS002581, PGS002630, PGS002679, PGS000027, PGS000320, PGS000770, PGS000841, PGS000910, PGS000921, PGS001228, PGS002251, PGS002751, PGS000298, PGS001943, PGS002161, PGS000830, PGS000829, PGS000716, PGS001825, PGS002033, PGS…	118
Abnormality in fetal heart rate or rhythm	PGS000737, PGS001779, PGS000016, PGS000035, PGS000331, PGS000727, PGS001340, PGS001356, PGS000338, PGS001841, PGS002050, PGS001339, PGS001981, PGS002199, PGS000300, PGS001263, PGS002271, PGS001108, PGS001375, PGS001233, PGS001523, PGS001524, PGS001975, PGS002193, PGS001413, PGS001902, PGS002116, PGS001903, PGS002117, PGS001521, PGS001904, PGS002118, PGS000735, PGS000904, PGS000905, PGS000736, PGS…	166
Abnormality of gait	PGS001881, PGS002093, PGS000947, PGS000933, PGS000934, PGS001848, PGS002060, PGS001863, PGS002074, PGS000707, PGS000942, PGS000943, PGS001861, PGS002072, PGS002266, PGS002323, PGS002363, PGS002395, PGS002444, PGS002493, PGS002542, PGS002591, PGS002640, PGS002689, PGS000944, PGS000937, PGS001845, PGS002057, PGS000938, PGS001533, PGS001994, PGS002211, PGS000914, PGS001857, PGS002068, PGS000940, PGS…	49
Abnormality of organs and soft tissues of pelvis complicating pregnancy, childbirth, or the puerperium	PGS000707, PGS000942, PGS000943, PGS001861, PGS002072, PGS001050, PGS001844, PGS002056, PGS000961, PGS000931, PGS001264, PGS001266, PGS001265, PGS001277, PGS001278, PGS001279, PGS000939, PGS000948, PGS001854, PGS002065, PGS000949, PGS001032, PGS002263, PGS002256, PGS001881, PGS002093, PGS000947, PGS000933, PGS000934, PGS001848, PGS002060, PGS000076, PGS000722, PGS000787, PGS000605, PGS000606, PGS…	58
Abnormality of red blood cells	PGS002345, PGS002374, PGS002417, PGS002466, PGS002515, PGS002564, PGS002613, PGS002662, PGS002711, PGS001909, PGS002123, PGS000110, PGS000187, PGS001240, PGS002346, PGS002418, PGS002467, PGS002516, PGS002565, PGS002614, PGS002663, PGS002712, PGS001908, PGS002122, PGS001152, PGS000188, PGS002339, PGS002371, PGS002411, PGS002460, PGS002509, PGS002558, PGS002607, PGS002656, PGS002705, PGS001989, PGS…	252
Abnormality of secretion of glucagon or gastrin	PGS001881, PGS002093, PGS000947, PGS000933, PGS000934, PGS001848, PGS002060, PGS001863, PGS002074, PGS000707, PGS000942, PGS000943, PGS001861, PGS002072, PGS002266, PGS002323, PGS002363, PGS002395, PGS002444, PGS002493, PGS002542, PGS002591, PGS002640, PGS002689, PGS000944, PGS000937, PGS001845, PGS002057, PGS000938, PGS001533, PGS001994, PGS002211, PGS000914, PGS001857, PGS002068, PGS000940, PGS…	49
Abscess or ulceration of vulva	PGS001390, PGS001869, PGS002081, PGS002272, PGS002273, PGS001257, PGS001026, PGS001921, PGS002137, PGS001027, PGS001258, PGS000925, PGS001011, PGS001131, PGS001306, PGS001855, PGS002066, PGS001307, PGS000947, PGS000637, PGS000638, PGS000639, PGS000640, PGS001785, PGS001369, PGS000996, PGS001852, PGS001330, PGS001331, PGS000017, PGS001288, PGS001811, PGS002019, PGS000376, PGS000377, PGS000378, PGS…	43
Acid-base balance disorder	PGS001371, PGS001327, PGS002442, PGS002321, PGS002687, PGS002638, PGS002491, PGS002540, PGS002393, PGS002589, PGS000862, PGS001819, PGS002027, PGS000819, PGS001824, PGS002032, PGS001823, PGS002031, PGS001318, PGS001023, PGS000924, PGS002641, PGS002690, PGS002324, PGS002592, PGS002494, PGS002445, PGS002396, PGS002543, PGS002256, PGS000711, PGS001248, PGS001822, PGS002307, PGS002030, PGS000199, PGS…	421
Acquired absence of breast	PGS000216, PGS000214, PGS000212, PGS000002, PGS000005, PGS000008, PGS000046, PGS000347, PGS000774, PGS000003, PGS000006, PGS000009, PGS000047, PGS000346, PGS000775, PGS000215, PGS000213, PGS000004, PGS000001, PGS000007, PGS000051, PGS000773, PGS002242, PGS001336, PGS000317, PGS000153, PGS000029, PGS000028, PGS002294, PGS000332, PGS000345, PGS000873, PGS000072, PGS000052, PGS000045, PGS000050, PGS…	563
Acquired coagulation factor deficiency	PGS001305, PGS001826, PGS002034, PGS000874, PGS002305, PGS002303, PGS002304, PGS001136, PGS000637, PGS000638, PGS000639, PGS000640, PGS000077, PGS000788, PGS000645, PGS000646, PGS000647, PGS000648, PGS000649, PGS000650, PGS000651, PGS000652, PGS000653, PGS000654, PGS002281, PGS002306, PGS000643, PGS000644, PGS000080, PGS000791, PGS000641, PGS000642, PGS001033, PGS001810, PGS001868, PGS002080, PGS…	133
Acquired deformities of forearm	PGS001026, PGS001258, PGS001921, PGS002137, PGS002272, PGS002273, PGS001257, PGS001390, PGS001027, PGS001869, PGS002081, PGS000925, PGS001011, PGS001131, PGS001267, PGS001876, PGS002089, PGS001268, PGS001135, PGS000967, PGS000324, PGS001192, PGS000199, PGS000711, PGS001248, PGS001789, PGS001822, PGS002030, PGS002307, PGS001249, PGS002728, PGS000114, PGS002729, PGS000325, PGS001290, PGS001882, PGS…	96
Acquired deformities of hip	PGS000843, PGS000299, PGS002356, PGS002428, PGS002477, PGS002526, PGS002575, PGS002624, PGS002673, PGS002722, PGS000842, PGS001162, PGS001958, PGS002176, PGS000967, PGS002728, PGS002750, PGS001192, PGS002729, PGS001290, PGS001882, PGS002094, PGS002749, PGS000034, PGS000717, PGS000758, PGS002434, PGS002483, PGS002532, PGS002679, PGS002360, PGS002630, PGS002581, PGS002385, PGS002313, PGS001226, PGS…	269
Acquired deformities of knee	PGS001192, PGS002729, PGS002749, PGS001027, PGS000967, PGS002728, PGS001290, PGS001882, PGS002094, PGS002750, PGS001786, PGS000995, PGS001267, PGS001876, PGS002089, PGS001268, PGS001135, PGS000324, PGS000199, PGS000711, PGS001248, PGS001789, PGS001822, PGS002030, PGS002307, PGS001249, PGS000114, PGS000325, PGS001309, PGS000198, PGS000342, PGS000343, PGS001287, PGS001110, PGS000195, PGS000194, PGS…	140
Acquired foot deformities	PGS001881, PGS002093	2
Acquired hemolytic anemias	PGS001305, PGS001298, PGS001825, PGS002033, PGS002098, PGS001821, PGS002029, PGS001863, PGS002074, PGS000936, PGS002334, PGS002406, PGS002455, PGS002504, PGS002553, PGS002602, PGS002651, PGS002700, PGS001820, PGS002028, PGS000877, PGS000874, PGS002305, PGS001826, PGS002034, PGS002303, PGS002304, PGS001136, PGS000637, PGS000638, PGS000639, PGS000640, PGS000077, PGS000788, PGS000645, PGS000646, PGS…	260
Acquired hypothyroidism	PGS000965, PGS000759, PGS000761, PGS001816, PGS002024, PGS002336, PGS002408, PGS002457, PGS002506, PGS002555, PGS002604, PGS002653, PGS002702, PGS000820, PGS001181, PGS001043, PGS001814, PGS002022, PGS000928, PGS002351, PGS002423, PGS002472, PGS002521, PGS002570, PGS002619, PGS002668, PGS002717, PGS000087, PGS000162, PGS000207, PGS000208, PGS000209, PGS000626, PGS000627, PGS000628, PGS000629, PGS…	238
Acquired toe deformities	PGS001881, PGS002093	2
Actinic keratosis	PGS002085, PGS001140, PGS001773, PGS001312, PGS001871, PGS002083, PGS002293, PGS002344, PGS002416, PGS002465, PGS002514, PGS002563, PGS002612, PGS002661, PGS002710, PGS001313, PGS000341, PGS000339, PGS000766, PGS000079, PGS000118, PGS000157, PGS000732, PGS000743, PGS000745, PGS000790, PGS002246, PGS002247, PGS002253, PGS002301, PGS000744, PGS001304, PGS000408, PGS000409, PGS000410, PGS000411, PGS…	344
Acute (transverse) myelitis	PGS001785, PGS001369, PGS000874, PGS000646, PGS000647, PGS000648, PGS000649, PGS000650, PGS000651, PGS000925, PGS000996, PGS001853, PGS002064, PGS000997, PGS001852, PGS001306, PGS001855, PGS002066, PGS001307, PGS001330, PGS001331, PGS000017, PGS001288, PGS001314, PGS000710, PGS001315, PGS001316, PGS001048, PGS001317, PGS001811, PGS002019, PGS000376, PGS000377, PGS000378, PGS000379, PGS000380, PGS…	195
Acute and chronic tonsillitis	PGS000874, PGS000646, PGS000647, PGS000648, PGS000649, PGS000650, PGS000651, PGS001326, PGS002237, PGS000728, PGS000859, PGS001272, PGS001850, PGS002062, PGS001332, PGS001783, PGS001788, PGS001333, PGS001334, PGS001785, PGS001369, PGS001314, PGS000962, PGS000710, PGS001315, PGS001316, PGS001048, PGS001317, PGS000925, PGS001370, PGS002481, PGS000799, PGS001341, PGS000037, PGS001849, PGS002358, PGS…	286
Acute and subacute necrosis of liver	PGS000865, PGS000866, PGS002245, PGS000674, PGS001964, PGS002182, PGS000683, PGS000817, PGS000655, PGS000872, PGS002282, PGS002283, PGS001940, PGS002158, PGS000668, PGS000816, PGS002732, PGS001941, PGS002159, PGS000673, PGS000815, PGS001939, PGS002157, PGS000670, PGS000704, PGS001777, PGS001785, PGS001369, PGS000874, PGS000646, PGS000647, PGS000648, PGS000649, PGS000650, PGS000651, PGS000707, PGS…	55
Acute appendicitis	PGS001785, PGS001369, PGS000996, PGS001853, PGS002064, PGS000997, PGS001852, PGS001306, PGS001855, PGS002066, PGS001307, PGS001330, PGS001331, PGS000017, PGS001288, PGS001811, PGS002019, PGS000376, PGS000377, PGS000378, PGS000379, PGS000380, PGS000381, PGS000382, PGS000383, PGS000384, PGS000874, PGS000646, PGS000647, PGS000648, PGS000649, PGS000650, PGS000651, PGS001859, PGS002070, PGS000055, PGS…	281
Acute bronchitis and bronchiolitis	PGS001785, PGS001369, PGS000874, PGS000646, PGS000647, PGS000648, PGS000649, PGS000650, PGS000651, PGS001347, PGS001337, PGS001132, PGS001328, PGS001324, PGS001392, PGS001292, PGS000925, PGS000996, PGS001853, PGS002064, PGS000997, PGS001852, PGS001306, PGS001855, PGS002066, PGS001307, PGS001330, PGS001331, PGS000017, PGS001288, PGS001314, PGS000710, PGS001315, PGS001316, PGS001048, PGS001317, PGS…	149
Acute bronchospasm	PGS001785, PGS001369, PGS000874, PGS000646, PGS000647, PGS000648, PGS000649, PGS000650, PGS000651, PGS000925, PGS000996, PGS001853, PGS002064, PGS000997, PGS001852, PGS001306, PGS001855, PGS002066, PGS001307, PGS001330, PGS001331, PGS000017, PGS001288, PGS001314, PGS000710, PGS001315, PGS001316, PGS001048, PGS001317, PGS001811, PGS002019, PGS000376, PGS000377, PGS000378, PGS000379, PGS000380, PGS…	195
Acute cystitis	PGS001785, PGS001369, PGS000874, PGS000646, PGS000647, PGS000648, PGS000649, PGS000650, PGS000651, PGS000925, PGS000996, PGS001853, PGS002064, PGS000997, PGS001852, PGS001306, PGS001855, PGS002066, PGS001307, PGS001330, PGS001331, PGS000017, PGS001288, PGS001314, PGS000710, PGS001315, PGS001316, PGS001048, PGS001317, PGS001811, PGS002019, PGS000376, PGS000377, PGS000378, PGS000379, PGS000380, PGS…	195
Acute dermatitis due to solar radiation	PGS000718, PGS002730, PGS000769, PGS000950, PGS000944, PGS001773, PGS000927, PGS001312, PGS001871, PGS002083, PGS002293, PGS002344, PGS002416, PGS002465, PGS002514, PGS002563, PGS002612, PGS002661, PGS002710, PGS001313, PGS000738, PGS000760, PGS001536, PGS001785, PGS001369, PGS000874, PGS000646, PGS000647, PGS000648, PGS000649, PGS000650, PGS000651, PGS001267, PGS002089, PGS001876, PGS001268, PGS…	437
Acute febrile mucocutaneous lymph node syndrome (Kawasaki disease)	PGS000874, PGS000646, PGS000647, PGS000648, PGS000649, PGS000650, PGS000651, PGS001308, PGS000737, PGS001779, PGS001785, PGS001369, PGS001267, PGS001876, PGS002089, PGS001268, PGS002312, PGS002359, PGS002384, PGS002433, PGS002482, PGS002531, PGS002580, PGS002629, PGS002678, PGS001330, PGS001331, PGS000324, PGS001043, PGS000017, PGS001288, PGS000114, PGS000809, PGS001270, PGS001831, PGS002038, PGS…	400
Acute gastritis	PGS001785, PGS001369, PGS000874, PGS000646, PGS000647, PGS000648, PGS000649, PGS000650, PGS000651, PGS000925, PGS000996, PGS001853, PGS002064, PGS000997, PGS001852, PGS001306, PGS001855, PGS002066, PGS001307, PGS001330, PGS001331, PGS000017, PGS001288, PGS001314, PGS000710, PGS001315, PGS001316, PGS001048, PGS001317, PGS001811, PGS002019, PGS000376, PGS000377, PGS000378, PGS000379, PGS000380, PGS…	195
Acute glomerulonephritis, NOS	PGS001785, PGS001369, PGS001267, PGS001876, PGS002089, PGS001268, PGS001135, PGS000967, PGS000324, PGS001192, PGS000199, PGS000711, PGS001248, PGS001789, PGS001822, PGS002030, PGS002307, PGS001249, PGS002728, PGS000114, PGS002729, PGS000325, PGS001290, PGS001882, PGS002094, PGS001309, PGS000198, PGS000342, PGS000343, PGS001287, PGS001110, PGS000195, PGS000194, PGS001310, PGS001875, PGS002088, PGS…	78
Acute graft-versus-host disease	PGS000874, PGS000646, PGS000647, PGS000648, PGS000649, PGS000650, PGS000651, PGS001086, PGS000203, PGS000204, PGS001087, PGS001934, PGS002152, PGS001088, PGS001394, PGS001085, PGS001785, PGS001369, PGS000997, PGS000996, PGS001330, PGS001331, PGS000017, PGS001288, PGS001306, PGS001855, PGS002066, PGS001307, PGS001852, PGS002272, PGS002273, PGS000637, PGS000638, PGS000639, PGS000640, PGS001869, PGS…	316
Acute inflammatory pelvic disease	PGS001024, PGS001846, PGS002058, PGS001785, PGS001369, PGS001330, PGS001331, PGS000017, PGS001288, PGS001306, PGS001855, PGS002066, PGS001307, PGS001859, PGS002070, PGS001853, PGS002064, PGS002019, PGS001811, PGS001856, PGS002067, PGS001300, PGS000042, PGS000040, PGS000316, PGS000041, PGS000378, PGS000376, PGS000382, PGS000377, PGS000379, PGS000380, PGS000381, PGS001802, PGS000375, PGS000785, PGS…	262
Acute laryngitis and tracheitis	PGS000360, PGS000361, PGS000362, PGS001785, PGS001369, PGS000874, PGS000646, PGS000647, PGS000648, PGS000649, PGS000650, PGS000651, PGS000925, PGS000996, PGS001853, PGS002064, PGS000997, PGS001852, PGS001306, PGS001855, PGS002066, PGS001307, PGS001330, PGS001331, PGS000017, PGS001288, PGS001314, PGS000710, PGS001315, PGS001316, PGS001048, PGS001317, PGS001811, PGS002019, PGS000376, PGS000377, PGS…	156
Acute osteomyelitis	PGS001785, PGS001369, PGS000874, PGS000646, PGS000647, PGS000648, PGS000649, PGS000650, PGS000651, PGS000925, PGS000996, PGS001853, PGS002064, PGS000997, PGS001852, PGS001306, PGS001855, PGS002066, PGS001307, PGS001330, PGS001331, PGS000017, PGS001288, PGS001314, PGS000710, PGS001315, PGS001316, PGS001048, PGS001317, PGS001811, PGS002019, PGS000376, PGS000377, PGS000378, PGS000379, PGS000380, PGS…	195
Acute pain	PGS001928, PGS002145, PGS001281, PGS001282, PGS001884, PGS002096, PGS001395, PGS001785, PGS001369, PGS000874, PGS000646, PGS000647, PGS000648, PGS000649, PGS000650, PGS000651, PGS000707, PGS000942, PGS000943, PGS001861, PGS002072, PGS001857, PGS002068, PGS000939, PGS000948, PGS001854, PGS002065, PGS000949, PGS000940, PGS000925, PGS000996, PGS001853, PGS002064, PGS000997, PGS001852, PGS001306, PGS…	135
Acute pancreatitis	PGS002264, PGS000083, PGS000159, PGS000385, PGS000386, PGS000663, PGS000725, PGS000794, PGS002740, PGS001785, PGS001369, PGS000874, PGS000646, PGS000647, PGS000648, PGS000649, PGS000650, PGS000651, PGS000376, PGS000377, PGS000378, PGS000379, PGS000380, PGS000381, PGS000382, PGS002298, PGS002747, PGS000925, PGS001371, PGS001327, PGS002442, PGS002321, PGS002687, PGS002638, PGS002491, PGS002540, PGS…	170
Acute pericarditis	PGS001785, PGS001369, PGS000874, PGS000646, PGS000647, PGS000648, PGS000649, PGS000650, PGS000651, PGS000925, PGS000996, PGS001853, PGS002064, PGS000997, PGS001852, PGS001306, PGS001855, PGS002066, PGS001307, PGS001330, PGS001331, PGS000017, PGS001288, PGS001314, PGS000710, PGS001315, PGS001316, PGS001048, PGS001317, PGS001811, PGS002019, PGS000376, PGS000377, PGS000378, PGS000379, PGS000380, PGS…	195
Acute periodontitis	PGS001785, PGS001369, PGS000874, PGS000646, PGS000647, PGS000648, PGS000649, PGS000650, PGS000651, PGS000925, PGS000996, PGS001853, PGS002064, PGS000997, PGS001852, PGS001306, PGS001855, PGS002066, PGS001307, PGS001330, PGS001331, PGS000017, PGS001288, PGS001314, PGS000710, PGS001315, PGS001316, PGS001048, PGS001317, PGS001811, PGS002019, PGS000376, PGS000377, PGS000378, PGS000379, PGS000380, PGS…	195
Acute pharyngitis	PGS000081, PGS000792, PGS001785, PGS001369, PGS000874, PGS000646, PGS000647, PGS000648, PGS000649, PGS000650, PGS000651, PGS000357, PGS000358, PGS000925, PGS002291, PGS000996, PGS001853, PGS002064, PGS000617, PGS000997, PGS000359, PGS001308, PGS001259, PGS002046, PGS001255, PGS001109, PGS001852, PGS001306, PGS001855, PGS002066, PGS001307, PGS001370, PGS002481, PGS000799, PGS001341, PGS000037, PGS…	96
Acute posthemorrhagic anemia	PGS001785, PGS001369, PGS000874, PGS000646, PGS000647, PGS000648, PGS000649, PGS000650, PGS000651, PGS001305, PGS000925, PGS000996, PGS001853, PGS002064, PGS000997, PGS001852, PGS001306, PGS001855, PGS002066, PGS001307, PGS001330, PGS001331, PGS000017, PGS001288, PGS001298, PGS001825, PGS002033, PGS002098, PGS001314, PGS000710, PGS001315, PGS001316, PGS001048, PGS001317, PGS001811, PGS002019, PGS…	61
Acute prostatitis	PGS000565, PGS000566, PGS000567, PGS000568, PGS000569, PGS000570, PGS000571, PGS000572, PGS000573, PGS000574, PGS000575, PGS000576, PGS000577, PGS000578, PGS000579, PGS000580, PGS000581, PGS000582, PGS000583, PGS000584, PGS000585, PGS000586, PGS000587, PGS000588, PGS000589, PGS000590, PGS000591, PGS000592, PGS001805, PGS002016, PGS000049, PGS000662, PGS000030, PGS000044, PGS000067, PGS000084, PGS…	370
Acute pulmonary heart disease	PGS001840, PGS002049, PGS001842, PGS002051, PGS001790, PGS000709, PGS001314, PGS000727, PGS001356, PGS001340, PGS000331, PGS000016, PGS000035, PGS000338, PGS001841, PGS002050, PGS001339, PGS001263, PGS001779, PGS000737, PGS000962, PGS000116, PGS000747, PGS001355, PGS000749, PGS000296, PGS000349, PGS000011, PGS000746, PGS002262, PGS000012, PGS000019, PGS000337, PGS000748, PGS002244, PGS000013, PGS…	224
Acute reaction to stress	PGS001785, PGS001369, PGS001372, PGS000800, PGS000810, PGS001286, PGS001284, PGS001283, PGS001285, PGS000780, PGS000867, PGS001885, PGS002097, PGS001259, PGS001773, PGS001109, PGS000874, PGS000646, PGS000647, PGS000648, PGS000649, PGS000650, PGS000651, PGS000738, PGS000760, PGS001536, PGS001870, PGS002082, PGS000771, PGS000772, PGS000803, PGS000328, PGS000754, PGS000196, PGS002113, PGS001856, PGS…	80
Acute renal failure	PGS001840, PGS002049, PGS001842, PGS002051, PGS001250, PGS002237, PGS000728, PGS000859, PGS001272, PGS000076, PGS000722, PGS000787, PGS000708, PGS000605, PGS000606, PGS000161, PGS000771, PGS000772, PGS000803, PGS000328, PGS000754, PGS000196, PGS000341, PGS000701, PGS001944, PGS002162, PGS000679, PGS000303, PGS000860, PGS000883, PGS000884, PGS000885, PGS000664, PGS000682, PGS001947, PGS002165, PGS…	140
Acute rheumatic heart disease	PGS001314, PGS000962, PGS000710, PGS001315, PGS001316, PGS001048, PGS001317, PGS000727, PGS001356, PGS001340, PGS000331, PGS000016, PGS000035, PGS000338, PGS001841, PGS002050, PGS001339, PGS001263, PGS001779, PGS000737, PGS002051, PGS001842, PGS000116, PGS000747, PGS001355, PGS000749, PGS000296, PGS000349, PGS000011, PGS000746, PGS002262, PGS000012, PGS000019, PGS000337, PGS000748, PGS002244, PGS…	140
Acute sinusitis	PGS001785, PGS001369, PGS000874, PGS000646, PGS000647, PGS000648, PGS000649, PGS000650, PGS000651, PGS000925, PGS000996, PGS001853, PGS002064, PGS000997, PGS001852, PGS001306, PGS001855, PGS002066, PGS001307, PGS001330, PGS001331, PGS000017, PGS001288, PGS001314, PGS000710, PGS001315, PGS001316, PGS001048, PGS001317, PGS001811, PGS002019, PGS000376, PGS000377, PGS000378, PGS000379, PGS000380, PGS…	195
Acute tonsillitis	PGS001785, PGS001369, PGS000874, PGS000646, PGS000647, PGS000648, PGS000649, PGS000650, PGS000651, PGS000925, PGS000996, PGS001853, PGS002064, PGS000997, PGS001852, PGS001306, PGS001855, PGS002066, PGS001307, PGS001330, PGS001331, PGS000017, PGS001288, PGS001314, PGS000710, PGS001315, PGS001316, PGS001048, PGS001317, PGS001811, PGS002019, PGS000376, PGS000377, PGS000378, PGS000379, PGS000380, PGS…	195
Acute upper respiratory infections of multiple or unspecified sites	PGS000925, PGS002272, PGS002273, PGS001869, PGS002081, PGS001011, PGS001131, PGS000637, PGS000638, PGS000639, PGS000640, PGS001257, PGS001390, PGS001026, PGS001921, PGS002137, PGS001027, PGS001258, PGS001850, PGS002062, PGS001332, PGS001783, PGS001788, PGS001333, PGS001326, PGS001334, PGS000360, PGS000361, PGS000362, PGS000388, PGS000389, PGS000390, PGS000391, PGS000392, PGS000393, PGS000394, PGS…	99
Acute vascular insufficiency of intestine	PGS001785, PGS001369, PGS001853, PGS002064, PGS001314, PGS000710, PGS001315, PGS001316, PGS001048, PGS001317, PGS001859, PGS002070, PGS000376, PGS000377, PGS000378, PGS000379, PGS000380, PGS000381, PGS000382, PGS000055, PGS000074, PGS000147, PGS000148, PGS000149, PGS000150, PGS000151, PGS000154, PGS000367, PGS000368, PGS000369, PGS000370, PGS000371, PGS000372, PGS000373, PGS000374, PGS000375, PGS…	93
Acute, but ill-defined cerebrovascular disease	PGS002053, PGS000039, PGS000665, PGS000911, PGS002724, PGS002725, PGS002052, PGS000038, PGS001793, PGS001798, PGS002259, PGS001179, PGS001314, PGS000962, PGS000710, PGS001315, PGS001316, PGS001048, PGS001317, PGS000874, PGS000646, PGS000647, PGS000648, PGS000649, PGS000650, PGS000651, PGS000753, PGS002054, PGS001784, PGS000727, PGS001356, PGS001340, PGS000331, PGS000016, PGS000035, PGS000338, PGS…	306
Adjustment reaction	PGS001372, PGS000800, PGS000810, PGS001286, PGS001284, PGS001283, PGS001285, PGS000780, PGS000867, PGS001885, PGS002097, PGS001259, PGS001773, PGS001109, PGS000738, PGS000760, PGS001536, PGS001870, PGS002082, PGS000771, PGS000772, PGS000803, PGS000328, PGS000754, PGS000196, PGS000843, PGS000299, PGS001856, PGS002067, PGS001300, PGS000040, PGS000041, PGS000042, PGS000316, PGS001894, PGS002107, PGS…	90
Adrenal cortical steroids causing adverse effects in therapeutic use	PGS001885, PGS002097, PGS001372, PGS000800, PGS000810, PGS001286, PGS001284, PGS001283, PGS001285, PGS000780, PGS000867, PGS001259, PGS001773, PGS001109, PGS001112, PGS001113, PGS000821, PGS001116, PGS001114, PGS001115, PGS001869, PGS002081, PGS001117, PGS001267, PGS002089, PGS001876, PGS001268, PGS001856, PGS002067, PGS001300, PGS000042, PGS000040, PGS000316, PGS000041, PGS001894, PGS002107, PGS…	167
Adrenogenital disorders	PGS002738, PGS002739, PGS001830, PGS002037, PGS000704, PGS001777, PGS002746, PGS000327, PGS002790, PGS000140, PGS001829, PGS002036, PGS000145, PGS000138, PGS000139, PGS000193, PGS000907, PGS002789, PGS000142, PGS000141, PGS001823, PGS002031, PGS001824, PGS002032, PGS001821, PGS002029, PGS000936, PGS002334, PGS002406, PGS002455, PGS002504, PGS002553, PGS002602, PGS002651, PGS002700, PGS001785, PGS…	277
Adult failure to thrive	PGS001840, PGS002049, PGS001842, PGS002051, PGS001790, PGS000709, PGS000708, PGS001018, PGS001019, PGS001020, PGS001021, PGS001396, PGS001920, PGS002136, PGS001016, PGS001017, PGS001022, PGS001250, PGS002237, PGS000728, PGS000859, PGS001272, PGS000076, PGS000722, PGS000787, PGS000605, PGS000606, PGS000161, PGS000771, PGS000772, PGS000803, PGS000328, PGS000754, PGS000196, PGS000341, PGS001314, PGS…	439
Adverse drug events and drug allergies	PGS000821, PGS001112, PGS001113, PGS001116, PGS001114, PGS001115, PGS002730, PGS000718, PGS000769, PGS001372, PGS000800, PGS000810, PGS001286, PGS001284, PGS001283, PGS001285, PGS000780, PGS000867, PGS001885, PGS002097, PGS001259, PGS001773, PGS001109, PGS001916, PGS002132, PGS001012, PGS001117, PGS001830, PGS002037, PGS002738, PGS002739, PGS001267, PGS002089, PGS001876, PGS001268, PGS001856, PGS…	267
Adverse effects of antibacterials (not penicillins)	PGS001885, PGS002097, PGS001372, PGS000800, PGS000810, PGS001286, PGS001284, PGS001283, PGS001285, PGS000780, PGS000867, PGS001259, PGS001773, PGS001109, PGS001267, PGS002089, PGS001876, PGS001268, PGS001856, PGS002067, PGS001300, PGS000042, PGS000040, PGS000316, PGS000041, PGS001894, PGS002107, PGS001043, PGS001296, PGS001870, PGS002082, PGS001301, PGS002726, PGS001270, PGS002038, PGS001831, PGS…	132
Adverse effects of sedatives or other central nervous system depressants and anesthetics	PGS000145, PGS000138, PGS000139, PGS000193, PGS000907, PGS002789, PGS001885, PGS002097, PGS001372, PGS000800, PGS000810, PGS001286, PGS001284, PGS001283, PGS001285, PGS000780, PGS000867, PGS001259, PGS001773, PGS001109, PGS000620, PGS000621, PGS000622, PGS000623, PGS000624, PGS000625, PGS001808, PGS000618, PGS000619, PGS000781, PGS002053, PGS000039, PGS000665, PGS000911, PGS002724, PGS002725, PGS…	196
Adverse reaction to serum or vaccine	PGS001885, PGS002097, PGS000217, PGS000218, PGS001940, PGS002158, PGS000668, PGS000816, PGS002099, PGS001886, PGS000669, PGS002157, PGS001939, PGS000815, PGS000670, PGS001888, PGS002101, PGS000671, PGS001889, PGS002102, PGS000672, PGS001941, PGS002159, PGS000673, PGS000220, PGS000221, PGS000222, PGS000230, PGS000231, PGS000232, PGS000314, PGS001946, PGS002164, PGS000675, PGS000227, PGS000228, PGS…	322
Agorophobia, social phobia, and panic disorder	PGS001018, PGS001019, PGS001020, PGS001021, PGS001396, PGS001920, PGS002136, PGS001016, PGS001017, PGS001022, PGS002738, PGS002739, PGS001830, PGS002037, PGS000704, PGS001777, PGS002746, PGS000327, PGS002790, PGS000140, PGS001829, PGS002036, PGS000145, PGS000138, PGS000139, PGS000193, PGS000907, PGS002789, PGS000142, PGS000141, PGS001823, PGS002031, PGS001824, PGS002032, PGS001821, PGS002029, PGS…	287
Alcohol-related disorders	PGS002738, PGS002739, PGS000704, PGS001777, PGS001830, PGS002037, PGS001085, PGS000929, PGS002249, PGS000025, PGS000812, PGS000823, PGS000779, PGS000898, PGS001775, PGS000876, PGS000811, PGS001828, PGS001348, PGS000054, PGS000053, PGS001349, PGS000026, PGS002280, PGS002731, PGS002746, PGS000327, PGS002790, PGS002786, PGS000140, PGS000926, PGS001995, PGS002212, PGS000945, PGS001827, PGS002035, PGS…	114
Alcoholic liver damage	PGS000704, PGS001777, PGS001085, PGS000655, PGS000872, PGS002282, PGS002283, PGS000726, PGS000776, PGS001860, PGS002071, PGS001293, PGS001174, PGS001861, PGS002072, PGS000705, PGS001256, PGS001862, PGS002073, PGS000656, PGS000865, PGS000866, PGS002245, PGS000674, PGS001964, PGS002182, PGS000683, PGS000817, PGS001940, PGS002158, PGS000668, PGS000816, PGS002732, PGS001941, PGS002159, PGS000673, PGS…	237
Alcoholism	PGS002738, PGS002739, PGS000704, PGS001777, PGS001901, PGS002115, PGS001085, PGS000201, PGS000202, PGS001086, PGS000203, PGS000204, PGS001087, PGS001934, PGS002152, PGS001088, PGS001394, PGS000655, PGS000872, PGS002282, PGS002283, PGS000656, PGS001830, PGS002037, PGS000726, PGS000776, PGS001860, PGS002071, PGS001293, PGS002011, PGS002230, PGS001791, PGS001030, PGS001174, PGS001861, PGS002072, PGS…	40
Allergic conjunctivitis	PGS001885, PGS002097, PGS001109, PGS001259, PGS001372, PGS000800, PGS000810, PGS001286, PGS001284, PGS001283, PGS001285, PGS000780, PGS000867, PGS001773, PGS002046, PGS001255, PGS001267, PGS002089, PGS001876, PGS001268, PGS001856, PGS002067, PGS001300, PGS000042, PGS000040, PGS000316, PGS000041, PGS001894, PGS002107, PGS001043, PGS001296, PGS001870, PGS002082, PGS001301, PGS002726, PGS001270, PGS…	312
Allergic purpura	PGS001885, PGS002097, PGS001109, PGS001259, PGS001372, PGS000800, PGS000810, PGS001286, PGS001284, PGS001283, PGS001285, PGS000780, PGS000867, PGS001773, PGS002046, PGS001255, PGS001267, PGS002089, PGS001876, PGS001268, PGS001856, PGS002067, PGS001300, PGS000042, PGS000040, PGS000316, PGS000041, PGS001894, PGS002107, PGS001043, PGS001296, PGS001870, PGS002082, PGS001301, PGS002726, PGS001270, PGS…	312
Allergic reaction to food	PGS001885, PGS002097, PGS001109, PGS001259, PGS001773, PGS001372, PGS000800, PGS000810, PGS001286, PGS001284, PGS001283, PGS001285, PGS000780, PGS000867, PGS000738, PGS000760, PGS001536, PGS001870, PGS002082, PGS000771, PGS000772, PGS000803, PGS000328, PGS000754, PGS000196, PGS001856, PGS002067, PGS001300, PGS000040, PGS000041, PGS000042, PGS000316, PGS001894, PGS002107, PGS001301, PGS002046, PGS…	78
Allergic rhinitis	PGS001259, PGS001109, PGS001372, PGS000800, PGS000810, PGS001286, PGS001284, PGS001283, PGS001285, PGS000780, PGS000867, PGS001885, PGS002097, PGS001773, PGS002046, PGS001255, PGS002291, PGS000081, PGS000792, PGS001267, PGS002089, PGS001876, PGS001268, PGS001856, PGS002067, PGS001300, PGS000042, PGS000040, PGS000316, PGS000041, PGS001894, PGS002107, PGS001043, PGS001296, PGS001870, PGS002082, PGS…	312
Allergies, other	PGS001885, PGS002097, PGS001372, PGS000800, PGS000810, PGS001286, PGS001284, PGS001283, PGS001285, PGS000780, PGS000867, PGS001259, PGS001773, PGS001109, PGS001267, PGS002089, PGS001876, PGS001268, PGS001856, PGS002067, PGS001300, PGS000042, PGS000040, PGS000316, PGS000041, PGS001894, PGS002107, PGS001043, PGS001296, PGS001870, PGS002082, PGS001301, PGS002726, PGS001270, PGS002038, PGS001831, PGS…	408
Allergy/adverse effect of penicillin	PGS001885, PGS002097, PGS001372, PGS000800, PGS000810, PGS001286, PGS001284, PGS001283, PGS001285, PGS000780, PGS000867, PGS001259, PGS001773, PGS001109, PGS001267, PGS002089, PGS001876, PGS001268, PGS001856, PGS002067, PGS001300, PGS000042, PGS000040, PGS000316, PGS000041, PGS001894, PGS002107, PGS001043, PGS001296, PGS001870, PGS002082, PGS001301, PGS002726, PGS001270, PGS002038, PGS001831, PGS…	132
Alpha-1-antitrypsin deficiency	PGS001305, PGS000119, PGS000445, PGS000446, PGS000447, PGS000448, PGS000449, PGS000450, PGS000451, PGS000452, PGS000453, PGS000454, PGS000455, PGS000456, PGS000457, PGS000458, PGS000459, PGS000730, PGS000652, PGS000653, PGS000654, PGS002281, PGS002306, PGS001810, PGS001826, PGS002034, PGS000217, PGS000218, PGS001940, PGS002158, PGS000668, PGS000816, PGS002099, PGS001886, PGS000669, PGS002157, PGS…	324
Altered mental status	PGS001388, PGS001911, PGS002126, PGS001139, PGS001127, PGS001515, PGS001130, PGS001046, PGS001047, PGS001128, PGS002348, PGS002375, PGS002420, PGS002469, PGS002518, PGS002567, PGS002616, PGS002665, PGS002714, PGS001129, PGS001532, PGS001901, PGS002115, PGS002011, PGS002230, PGS001374, PGS002124, PGS001391, PGS001910, PGS002125, PGS000991, PGS001049, PGS000205, PGS000206, PGS001232, PGS001919, PGS…	67
Althete's foot	PGS001881, PGS002093	2
Alzheimer's disease	PGS002249, PGS000025, PGS000779, PGS000811, PGS000812, PGS000823, PGS000876, PGS000898, PGS001775, PGS001828, PGS001348, PGS000053, PGS000054, PGS001349, PGS000026, PGS002280, PGS002731, PGS000945, PGS002289, PGS000334, PGS001347, PGS001542, PGS001543, PGS000929, PGS001827, PGS002035, PGS001179, PGS000133, PGS000134, PGS000135, PGS000136, PGS002785, PGS000809, PGS001270, PGS001831, PGS002038, PGS…	138
Amyotrophic Lateral Sclerosis	PGS002151, PGS000809, PGS001270, PGS001831, PGS002038, PGS002726, PGS001271, PGS000341, PGS000945, PGS002222, PGS000909, PGS000039, PGS000665, PGS000911, PGS002724, PGS002725, PGS000946, PGS002249, PGS000025, PGS000779, PGS000811, PGS000812, PGS000823, PGS000876, PGS000898, PGS001775, PGS001828, PGS001348, PGS000053, PGS000054, PGS001349, PGS000026, PGS002280, PGS002731, PGS002289, PGS000334, PGS…	97
Anal and rectal conditions	PGS001859, PGS002070, PGS001785, PGS001369, PGS001853, PGS002064, PGS001811, PGS002019, PGS000376, PGS000377, PGS000378, PGS000379, PGS000380, PGS000381, PGS000382, PGS000055, PGS000074, PGS000147, PGS000148, PGS000149, PGS000150, PGS000151, PGS000154, PGS000367, PGS000368, PGS000369, PGS000370, PGS000371, PGS000372, PGS000373, PGS000374, PGS000375, PGS000720, PGS000734, PGS000765, PGS000785, PGS…	680
Anal and rectal polyp	PGS001859, PGS002070, PGS000383, PGS000384, PGS001785, PGS001369, PGS001853, PGS002064, PGS001811, PGS002019, PGS000376, PGS000377, PGS000378, PGS000379, PGS000380, PGS000381, PGS000382, PGS000055, PGS000074, PGS000147, PGS000148, PGS000149, PGS000150, PGS000151, PGS000154, PGS000367, PGS000368, PGS000369, PGS000370, PGS000371, PGS000372, PGS000373, PGS000374, PGS000375, PGS000720, PGS000734, PGS…	755
Anaphylactic shock NOS	PGS001267, PGS001876, PGS002089, PGS001268, PGS001135, PGS000967, PGS000324, PGS001192, PGS000199, PGS000711, PGS001248, PGS001789, PGS001822, PGS002030, PGS002307, PGS001249, PGS002728, PGS000114, PGS002729, PGS000325, PGS001290, PGS001882, PGS002094, PGS001309, PGS000198, PGS000342, PGS000343, PGS001287, PGS001110, PGS000195, PGS000194, PGS001310, PGS001875, PGS002088, PGS002260, PGS000326, PGS…	123
Anatomical abnormatilies of kidney and ureters	PGS001250, PGS001864, PGS002075, PGS002237, PGS000728, PGS000859, PGS001272, PGS000076, PGS000722, PGS000787, PGS000708, PGS000605, PGS000606, PGS000161, PGS000771, PGS000772, PGS000803, PGS000328, PGS000754, PGS000196, PGS000341, PGS000071, PGS000152, PGS000723, PGS000782, PGS000607, PGS000608, PGS000609, PGS000610, PGS000611, PGS000612, PGS000613, PGS000614, PGS000615, PGS000616, PGS001807, PGS…	65
Anemia during pregnancy	PGS002256, PGS001868, PGS002080, PGS000874, PGS002305, PGS001826, PGS002034, PGS002303, PGS002304, PGS001136, PGS000637, PGS000638, PGS000639, PGS000640, PGS000077, PGS000788, PGS000645, PGS000646, PGS000647, PGS000648, PGS000649, PGS000650, PGS000651, PGS000652, PGS000653, PGS000654, PGS002281, PGS002306, PGS000643, PGS000644, PGS000080, PGS000791, PGS000641, PGS000642, PGS001033, PGS001810, PGS…	111
Anemia in chronic kidney disease	PGS002237, PGS000728, PGS000859, PGS001272, PGS001250, PGS000076, PGS000722, PGS000787, PGS000708, PGS000605, PGS000606, PGS000161, PGS000771, PGS000772, PGS000803, PGS000328, PGS000754, PGS000196, PGS000341, PGS001850, PGS002062, PGS000874, PGS001332, PGS001783, PGS001788, PGS001333, PGS001326, PGS000324, PGS000114, PGS000646, PGS000647, PGS000648, PGS000649, PGS000650, PGS000651, PGS000325, PGS…	110
Anemia in neoplastic disease	PGS001305, PGS000353, PGS000354, PGS000355, PGS000356, PGS000445, PGS000451, PGS000454, PGS000730, PGS000446, PGS000452, PGS000450, PGS000447, PGS000453, PGS000455, PGS000456, PGS000458, PGS000448, PGS000119, PGS000449, PGS000459, PGS000457, PGS000723, PGS000782, PGS000152, PGS000071, PGS000004, PGS000001, PGS000007, PGS000051, PGS000773, PGS002242, PGS001336, PGS000317, PGS000153, PGS000029, PGS…	608
Anemia of chronic disease	PGS001326, PGS002237, PGS000728, PGS000859, PGS001272, PGS001850, PGS002062, PGS001332, PGS001783, PGS001788, PGS001333, PGS001334, PGS000704, PGS000726, PGS000776, PGS001777, PGS000655, PGS000872, PGS002282, PGS002283, PGS001860, PGS002071, PGS001293, PGS000874, PGS002305, PGS001826, PGS002034, PGS002303, PGS002304, PGS001136, PGS000637, PGS000638, PGS000639, PGS000640, PGS000077, PGS000788, PGS…	99
Aneurysm and dissection of heart	PGS000753, PGS001784, PGS002054, PGS000962, PGS000116, PGS000011, PGS000012, PGS000013, PGS000018, PGS000019, PGS000058, PGS000296, PGS000337, PGS000349, PGS000746, PGS000747, PGS000748, PGS000749, PGS001355, PGS002244, PGS002262, PGS001839, PGS002048, PGS000010, PGS000057, PGS000059, PGS000200, PGS000329, PGS000798, PGS000818, PGS000899, PGS001780, PGS000957, PGS000958, PGS000706, PGS001320, PGS…	132
Aneurysm of artery of lower extremity	PGS000753, PGS001784, PGS002054, PGS000962, PGS000116, PGS000011, PGS000012, PGS000013, PGS000018, PGS000019, PGS000058, PGS000296, PGS000337, PGS000349, PGS000746, PGS000747, PGS000748, PGS000749, PGS001355, PGS002244, PGS002262, PGS001839, PGS002048, PGS000010, PGS000057, PGS000059, PGS000200, PGS000329, PGS000798, PGS000818, PGS000899, PGS001780, PGS000957, PGS000958, PGS000706, PGS001320, PGS…	142
Aneurysm of iliac artery	PGS000753, PGS001784, PGS002054, PGS000962, PGS000116, PGS000011, PGS000012, PGS000013, PGS000018, PGS000019, PGS000058, PGS000296, PGS000337, PGS000349, PGS000746, PGS000747, PGS000748, PGS000749, PGS001355, PGS002244, PGS002262, PGS001839, PGS002048, PGS000010, PGS000057, PGS000059, PGS000200, PGS000329, PGS000798, PGS000818, PGS000899, PGS001780, PGS000957, PGS000958, PGS000706, PGS001320, PGS…	211
Aneurysm of other specified artery	PGS000753, PGS001784, PGS002054, PGS000962, PGS000116, PGS000011, PGS000012, PGS000013, PGS000018, PGS000019, PGS000058, PGS000296, PGS000337, PGS000349, PGS000746, PGS000747, PGS000748, PGS000749, PGS001355, PGS002244, PGS002262, PGS001839, PGS002048, PGS000010, PGS000057, PGS000059, PGS000200, PGS000329, PGS000798, PGS000818, PGS000899, PGS001780, PGS000957, PGS000958, PGS000706, PGS001320, PGS…	179
Angina pectoris	PGS000703, PGS001260, PGS001261, PGS001262, PGS000914, PGS000935, PGS000039, PGS000665, PGS000911, PGS002724, PGS002725, PGS002271, PGS000937, PGS001845, PGS002057, PGS000938, PGS002096, PGS001884, PGS000931, PGS000707, PGS000942, PGS000943, PGS001861, PGS002072, PGS001264, PGS001266, PGS001265, PGS000945, PGS001050, PGS001821, PGS002029, PGS002068, PGS001857, PGS002542, PGS002689, PGS002640, PGS…	107
Angiodysplasia of intestine (without mention of hemorrhage)	PGS001826, PGS002034, PGS001785, PGS001369, PGS001853, PGS002064, PGS001859, PGS002070, PGS000376, PGS000377, PGS000378, PGS000379, PGS000380, PGS000381, PGS000382, PGS000055, PGS000074, PGS000147, PGS000148, PGS000149, PGS000150, PGS000151, PGS000154, PGS000367, PGS000368, PGS000369, PGS000370, PGS000371, PGS000372, PGS000373, PGS000374, PGS000375, PGS000720, PGS000734, PGS000765, PGS000785, PGS…	81
Ankylosing spondylitis	PGS001267, PGS001876, PGS002089, PGS001268, PGS000932, PGS000197, PGS001309, PGS000198, PGS000342, PGS000343, PGS001287, PGS000195, PGS000194, PGS001310, PGS001875, PGS002088, PGS002260, PGS001311, PGS000341, PGS001135, PGS000967, PGS000324, PGS001192, PGS000199, PGS000711, PGS001248, PGS001789, PGS001822, PGS002030, PGS002307, PGS001249, PGS002728, PGS000114, PGS002729, PGS000325, PGS001290, PGS…	179
Ankylosis of joint	PGS001267, PGS001876, PGS002089, PGS001268, PGS001135, PGS000967, PGS000324, PGS001879, PGS001192, PGS000199, PGS000711, PGS001248, PGS001789, PGS001822, PGS002030, PGS002307, PGS001249, PGS002728, PGS000114, PGS002729, PGS000325, PGS001290, PGS001882, PGS002094, PGS001309, PGS000198, PGS000342, PGS000343, PGS001287, PGS001110, PGS000195, PGS000194, PGS001310, PGS001875, PGS002088, PGS002260, PGS…	45
Anomalies of endocrine glands, congenital	PGS001863, PGS002074, PGS000963, PGS001826, PGS002034, PGS001371, PGS000704, PGS000776, PGS000726, PGS001777, PGS000339, PGS000766, PGS001327, PGS002442, PGS002321, PGS002687, PGS002638, PGS002491, PGS002540, PGS002393, PGS002589, PGS002324, PGS002396, PGS002445, PGS002494, PGS002543, PGS002592, PGS002641, PGS002690, PGS002250, PGS000068, PGS000724, PGS002256, PGS000352, PGS001043, PGS000759, PGS…	244
Anomalies of jaw size/symmetry	PGS001863, PGS002074, PGS000998, PGS000999, PGS000716, PGS000140, PGS001001, PGS001114, PGS001000, PGS001003, PGS001004, PGS001005, PGS001115, PGS002254, PGS000142, PGS000143, PGS000141, PGS000144, PGS001006, PGS001540, PGS001541, PGS001640, PGS001641, PGS001639, PGS001070, PGS000034, PGS000717, PGS002313, PGS002360, PGS002385, PGS002434, PGS002483, PGS002532, PGS002581, PGS002630, PGS002679, PGS…	532
Anomalies of pupillary function	PGS001863, PGS002074, PGS002327, PGS002399, PGS002448, PGS002497, PGS002546, PGS002595, PGS002644, PGS002693, PGS001922, PGS002138, PGS001237, PGS001009, PGS001010, PGS002326, PGS002398, PGS002447, PGS002496, PGS002545, PGS002594, PGS002643, PGS002692, PGS001801, PGS000210, PGS001180, PGS001800, PGS001918, PGS002134, PGS001236, PGS002151, PGS001413, PGS001902, PGS002116, PGS001907, PGS002121, PGS…	266
Anomalies of respiratory system, congenital	PGS001863, PGS002074, PGS000388, PGS000389, PGS000390, PGS000391, PGS000392, PGS000393, PGS000394, PGS000395, PGS000396, PGS000397, PGS000360, PGS000361, PGS000362, PGS000387, PGS000070, PGS000078, PGS000156, PGS000721, PGS000740, PGS000789, PGS000880, PGS002270, PGS000081, PGS000792, PGS001826, PGS002034, PGS001033, PGS000771, PGS000772, PGS000803, PGS000328, PGS000754, PGS000196, PGS001791, PGS…	115
Anomalies of tooth position/malocclusion	PGS001863, PGS002074, PGS000002, PGS000005, PGS000008, PGS000046, PGS000347, PGS000774, PGS001519, PGS001520, PGS000194, PGS000004, PGS000001, PGS000007, PGS000051, PGS000773, PGS002242, PGS001336, PGS000317, PGS000153, PGS000029, PGS000028, PGS002294, PGS000332, PGS000345, PGS000873, PGS000072, PGS000052, PGS000045, PGS000050, PGS000783, PGS000015, PGS000335, PGS000344, PGS001778, PGS000498, PGS…	583
Antepartum hemorrhage, abruptio placentae, and placenta previa	PGS001826, PGS002034, PGS000217, PGS000218, PGS001940, PGS002158, PGS000668, PGS000816, PGS002099, PGS001886, PGS000669, PGS002157, PGS001939, PGS000815, PGS000670, PGS001888, PGS002101, PGS000671, PGS001889, PGS002102, PGS000672, PGS001941, PGS002159, PGS000673, PGS000220, PGS000221, PGS000222, PGS000230, PGS000231, PGS000232, PGS000314, PGS001946, PGS002164, PGS000675, PGS000227, PGS000228, PGS…	238
Anterior horn cell disease	PGS001408, PGS001930, PGS002147, PGS000105, PGS000182, PGS001969, PGS002187, PGS001997, PGS002214, PGS000106, PGS000183, PGS001077, PGS001173, PGS000090, PGS000165, PGS002325, PGS002364, PGS002397, PGS002446, PGS002495, PGS002544, PGS002593, PGS002642, PGS002691, PGS001949, PGS002167, PGS000091, PGS000166, PGS001076, PGS001172, PGS002303, PGS002304, PGS000643, PGS000644, PGS000652, PGS000653, PGS…	162
Anterior pituitary disorders	PGS002738, PGS002739, PGS001830, PGS002037, PGS000704, PGS001777, PGS002746, PGS000327, PGS002790, PGS000140, PGS001829, PGS002036, PGS000145, PGS000138, PGS000139, PGS000193, PGS000907, PGS002789, PGS000142, PGS000141, PGS001823, PGS002031, PGS001824, PGS002032, PGS001821, PGS002029, PGS000936, PGS002334, PGS002406, PGS002455, PGS002504, PGS002553, PGS002602, PGS002651, PGS002700, PGS001785, PGS…	277
Anticoagulants causing adverse effects	PGS001885, PGS002097, PGS001372, PGS000800, PGS000810, PGS001286, PGS001284, PGS001283, PGS001285, PGS000780, PGS000867, PGS001259, PGS001773, PGS001109, PGS001869, PGS002081, PGS001267, PGS002089, PGS001876, PGS001268, PGS001856, PGS002067, PGS001300, PGS000042, PGS000040, PGS000316, PGS000041, PGS001894, PGS002107, PGS001043, PGS001296, PGS001870, PGS002082, PGS001301, PGS002726, PGS001270, PGS…	301
Antihypertensive agents causing adverse effects	PGS001885, PGS002097, PGS001372, PGS000800, PGS000810, PGS001286, PGS001284, PGS001283, PGS001285, PGS000780, PGS000867, PGS001259, PGS001773, PGS001109, PGS001869, PGS002081, PGS001267, PGS002089, PGS001876, PGS001268, PGS001856, PGS002067, PGS001300, PGS000042, PGS000040, PGS000316, PGS000041, PGS001894, PGS002107, PGS001043, PGS001296, PGS001870, PGS002082, PGS001301, PGS002726, PGS001270, PGS…	301
Antilipemic and antiarteriosclerotic drugs causing adverse effects in therapeutic use	PGS001112, PGS001113, PGS000821, PGS001116, PGS001114, PGS001115, PGS001885, PGS002097, PGS001117, PGS001372, PGS000800, PGS000810, PGS001286, PGS001284, PGS001283, PGS001285, PGS000780, PGS000867, PGS001259, PGS001773, PGS001109, PGS002730, PGS000718, PGS000769, PGS001869, PGS002081, PGS001267, PGS002089, PGS001876, PGS001268, PGS001856, PGS002067, PGS001300, PGS000042, PGS000040, PGS000316, PGS…	168
Antineoplastic and immunosuppressive drugs causing adverse effects	PGS001885, PGS002097, PGS001372, PGS000800, PGS000810, PGS001286, PGS001284, PGS001283, PGS001285, PGS000780, PGS000867, PGS001259, PGS001773, PGS001109, PGS000821, PGS001112, PGS001113, PGS001116, PGS001114, PGS001115, PGS002730, PGS000718, PGS000769, PGS001869, PGS002081, PGS001117, PGS001267, PGS002089, PGS001876, PGS001268, PGS001856, PGS002067, PGS001300, PGS000042, PGS000040, PGS000316, PGS…	202
Antirheumatics causing adverse effects in therapeutic use	PGS001885, PGS002097, PGS001372, PGS000800, PGS000810, PGS001286, PGS001284, PGS001283, PGS001285, PGS000780, PGS000867, PGS001259, PGS001773, PGS001109, PGS001112, PGS001113, PGS000821, PGS001116, PGS001114, PGS001115, PGS001869, PGS002081, PGS001117, PGS001267, PGS002089, PGS001876, PGS001268, PGS001856, PGS002067, PGS001300, PGS000042, PGS000040, PGS000316, PGS000041, PGS001894, PGS002107, PGS…	167
Antisocial/borderline personality disorder	PGS002342, PGS002414, PGS002463, PGS002512, PGS002561, PGS002610, PGS002659, PGS002708, PGS001996, PGS002213, PGS000336, PGS002318, PGS002390, PGS002439, PGS002488, PGS002537, PGS002586, PGS002635, PGS002684, PGS001055, PGS001992, PGS002209, PGS001150, PGS001978, PGS002196, PGS001054, PGS002006, PGS002225, PGS002738, PGS002739, PGS001830, PGS002037, PGS000704, PGS001777, PGS002746, PGS000327, PGS…	305
Anxiety disorder	PGS002786, PGS000140, PGS000767, PGS001829, PGS002036, PGS000145, PGS000138, PGS000139, PGS000193, PGS000907, PGS002789, PGS000142, PGS000141, PGS002787, PGS002788, PGS002738, PGS002739, PGS000929, PGS002249, PGS000025, PGS000812, PGS000823, PGS000779, PGS000898, PGS001775, PGS000876, PGS000811, PGS001828, PGS001348, PGS000054, PGS000053, PGS001349, PGS000026, PGS002280, PGS002731, PGS002746, PGS…	153
Anxiety disorders	PGS002786, PGS000140, PGS000767, PGS001829, PGS002036, PGS000145, PGS000138, PGS000139, PGS000193, PGS000907, PGS002789, PGS000142, PGS000141, PGS002787, PGS002788, PGS002738, PGS002739, PGS000929, PGS002249, PGS000025, PGS000812, PGS000823, PGS000779, PGS000898, PGS001775, PGS000876, PGS000811, PGS001828, PGS001348, PGS000054, PGS000053, PGS001349, PGS000026, PGS002280, PGS002731, PGS002746, PGS…	153
Aortic aneurysm	PGS000753, PGS001784, PGS002054, PGS001025, PGS000962, PGS000116, PGS000011, PGS000012, PGS000013, PGS000018, PGS000019, PGS000058, PGS000296, PGS000337, PGS000349, PGS000746, PGS000747, PGS000748, PGS000749, PGS001355, PGS002244, PGS002262, PGS001839, PGS002048, PGS000010, PGS000057, PGS000059, PGS000200, PGS000329, PGS000798, PGS000818, PGS000899, PGS001780, PGS000957, PGS000958, PGS000706, PGS…	211
Aortic ectasia	PGS000753, PGS001784, PGS002054, PGS001025, PGS001888, PGS002101, PGS000671, PGS002267, PGS001375, PGS000192, PGS000300, PGS001233, PGS002507, PGS002703, PGS002654, PGS002369, PGS002556, PGS002605, PGS002458, PGS002337, PGS002409, PGS000661, PGS000688, PGS002150, PGS001933, PGS002730, PGS001412, PGS001413, PGS000846, PGS000890, PGS000892, PGS000893, PGS000896, PGS000897, PGS000891, PGS000894, PGS…	211
Aortic valve disease	PGS001025, PGS000753, PGS001784, PGS002054, PGS002271, PGS000962, PGS000116, PGS000011, PGS000012, PGS000013, PGS000018, PGS000019, PGS000058, PGS000296, PGS000337, PGS000349, PGS000746, PGS000747, PGS000748, PGS000749, PGS001355, PGS002244, PGS002262, PGS001839, PGS002048, PGS000010, PGS000057, PGS000059, PGS000200, PGS000329, PGS000798, PGS000818, PGS000899, PGS001780, PGS000957, PGS000958, PGS…	385
Aphakia and other disorders of lens	PGS001302, PGS001837, PGS002044, PGS001303, PGS001832, PGS002039, PGS001371, PGS001327, PGS002442, PGS002321, PGS002687, PGS002638, PGS002491, PGS002540, PGS002393, PGS002589, PGS000862, PGS001819, PGS002027, PGS000819, PGS001824, PGS002032, PGS001823, PGS002031, PGS001318, PGS001023, PGS000924, PGS002641, PGS002690, PGS002324, PGS002592, PGS002494, PGS002445, PGS002396, PGS002543, PGS002256, PGS…	387
Aplastic anemia	PGS001305, PGS001298, PGS001825, PGS002033, PGS002098, PGS001821, PGS002029, PGS001863, PGS002074, PGS000936, PGS002334, PGS002406, PGS002455, PGS002504, PGS002553, PGS002602, PGS002651, PGS002700, PGS001820, PGS002028, PGS000877, PGS000874, PGS002305, PGS001826, PGS002034, PGS002303, PGS002304, PGS001136, PGS000637, PGS000638, PGS000639, PGS000640, PGS000077, PGS000788, PGS000645, PGS000646, PGS…	260
Appendiceal conditions	PGS001785, PGS001369, PGS001853, PGS002064, PGS001859, PGS002070, PGS001811, PGS002019, PGS000376, PGS000377, PGS000378, PGS000379, PGS000380, PGS000381, PGS000382, PGS000055, PGS000074, PGS000147, PGS000148, PGS000149, PGS000150, PGS000151, PGS000154, PGS000367, PGS000368, PGS000369, PGS000370, PGS000371, PGS000372, PGS000373, PGS000374, PGS000375, PGS000720, PGS000734, PGS000765, PGS000785, PGS…	339
Appendicitis	PGS001785, PGS001369, PGS000996, PGS001853, PGS002064, PGS000997, PGS001852, PGS001306, PGS001855, PGS002066, PGS001307, PGS001330, PGS001331, PGS000017, PGS001288, PGS001811, PGS002019, PGS000376, PGS000377, PGS000378, PGS000379, PGS000380, PGS000381, PGS000382, PGS000383, PGS000384, PGS001859, PGS002070, PGS000055, PGS000074, PGS000147, PGS000148, PGS000149, PGS000150, PGS000151, PGS000154, PGS…	375
Arrhythmia (cardiac) NOS	PGS000016, PGS000035, PGS000331, PGS000727, PGS001340, PGS001356, PGS000338, PGS001841, PGS002050, PGS001339, PGS001263, PGS000737, PGS001779, PGS001025, PGS001267, PGS001876, PGS002089, PGS001268, PGS001135, PGS000967, PGS000324, PGS001192, PGS000199, PGS000711, PGS001248, PGS001789, PGS001822, PGS002030, PGS002307, PGS001249, PGS002728, PGS000114, PGS002729, PGS000325, PGS001290, PGS001882, PGS…	116
Arterial dissection	PGS001966, PGS002184, PGS001839, PGS002048, PGS000962, PGS001280, PGS001277, PGS001278, PGS001279, PGS000957, PGS000958, PGS000706, PGS001320, PGS001838, PGS002047, PGS002296, PGS002335, PGS002407, PGS002456, PGS002505, PGS002554, PGS002603, PGS002652, PGS002701, PGS000116, PGS000011, PGS000012, PGS000013, PGS000018, PGS000019, PGS000058, PGS000296, PGS000337, PGS000349, PGS000746, PGS000747, PGS…	239
Arterial embolism and thrombosis	PGS001844, PGS002056, PGS000961, PGS000931, PGS001264, PGS001266, PGS001265, PGS001277, PGS001278, PGS001279, PGS001966, PGS002184, PGS001839, PGS002048, PGS000962, PGS001280, PGS000957, PGS000958, PGS000706, PGS001320, PGS001838, PGS002047, PGS002296, PGS002335, PGS002407, PGS002456, PGS002505, PGS002554, PGS002603, PGS002652, PGS002701, PGS000753, PGS002054, PGS001784, PGS000930, PGS002053, PGS…	131
Arterial embolism and thrombosis of lower extremity artery	PGS001966, PGS002184, PGS001839, PGS002048, PGS000962, PGS001280, PGS001277, PGS001278, PGS001279, PGS000957, PGS000958, PGS000706, PGS001320, PGS001838, PGS002047, PGS002296, PGS002335, PGS002407, PGS002456, PGS002505, PGS002554, PGS002603, PGS002652, PGS002701, PGS000116, PGS000011, PGS000012, PGS000013, PGS000018, PGS000019, PGS000058, PGS000296, PGS000337, PGS000349, PGS000746, PGS000747, PGS…	136
Arteritis NOS	PGS001267, PGS001876, PGS002089, PGS001268, PGS001135, PGS000967, PGS000324, PGS001192, PGS000199, PGS000711, PGS001248, PGS001789, PGS001822, PGS002030, PGS002307, PGS001249, PGS002728, PGS000114, PGS002729, PGS000325, PGS001290, PGS001882, PGS002094, PGS001309, PGS000198, PGS000342, PGS000343, PGS001287, PGS001110, PGS000195, PGS000194, PGS001310, PGS001875, PGS002088, PGS002260, PGS000326, PGS…	123
Arthralgia/ankylosis of temporomandibular joint	PGS001879, PGS001267, PGS001876, PGS002089, PGS001268, PGS000197, PGS001135, PGS000967, PGS000324, PGS001192, PGS000199, PGS000711, PGS001248, PGS001789, PGS001822, PGS002030, PGS002307, PGS001249, PGS002728, PGS000114, PGS002729, PGS000325, PGS001290, PGS001882, PGS002094, PGS001309, PGS000198, PGS000342, PGS000343, PGS001287, PGS001110, PGS000195, PGS000194, PGS001310, PGS001875, PGS002088, PGS…	45
Arthropathy NOS	PGS001877, PGS002090, PGS001522, PGS001267, PGS001876, PGS002089, PGS001268, PGS001135, PGS000967, PGS000324, PGS001192, PGS000199, PGS000711, PGS001248, PGS001789, PGS001822, PGS002030, PGS002307, PGS001249, PGS002728, PGS000114, PGS002729, PGS000325, PGS001290, PGS001882, PGS002094, PGS001309, PGS000198, PGS000342, PGS000343, PGS001287, PGS001110, PGS000195, PGS000194, PGS001310, PGS001875, PGS…	87
Arthropathy associated with infections	PGS001869, PGS002081, PGS002272, PGS002273, PGS001877, PGS002090, PGS001522, PGS000637, PGS000638, PGS000639, PGS000640, PGS001131, PGS001110, PGS001371, PGS001327, PGS002321, PGS002393, PGS002442, PGS002491, PGS002540, PGS002589, PGS002638, PGS002687, PGS002324, PGS002396, PGS002445, PGS002494, PGS002543, PGS002592, PGS002641, PGS002690, PGS002256, PGS001296, PGS001294, PGS000713, PGS000712, PGS…	104
Arthropathy associated with neurological disorders	PGS001928, PGS002145, PGS001281, PGS001282, PGS000637, PGS000638, PGS000639, PGS000640, PGS001371, PGS001327, PGS002442, PGS002321, PGS002687, PGS002638, PGS002491, PGS002540, PGS002393, PGS002589, PGS000862, PGS001819, PGS002027, PGS000819, PGS001824, PGS002032, PGS001823, PGS002031, PGS001318, PGS001023, PGS000924, PGS002641, PGS002690, PGS002324, PGS002592, PGS002494, PGS002445, PGS002396, PGS…	524
Arthropathy associated with other disorders classified elsewhere	PGS002269, PGS000862, PGS000819, PGS001819, PGS002027, PGS001013, PGS001834, PGS002041, PGS001275, PGS001137, PGS000990, PGS001833, PGS002040, PGS001276, PGS000617, PGS001302, PGS001837, PGS002044, PGS001835, PGS002042, PGS001028, PGS001321, PGS000137, PGS001322, PGS001836, PGS002043, PGS001323, PGS002045, PGS000966, PGS002292, PGS001303, PGS001029, PGS000350, PGS001792, PGS001797, PGS002741, PGS…	539
Arthropod-borne diseases	PGS001912, PGS002127, PGS001007, PGS001938, PGS002156, PGS002215, PGS002317, PGS002389, PGS002438, PGS002487, PGS002536, PGS002585, PGS002634, PGS002683, PGS002309, PGS002381, PGS002430, PGS002479, PGS002528, PGS002577, PGS002626, PGS002675, PGS001785, PGS001369, PGS001267, PGS001876, PGS002089, PGS001268, PGS002312, PGS002359, PGS002384, PGS002433, PGS002482, PGS002531, PGS002580, PGS002629, PGS…	648
Articular cartilage disorder	PGS002738, PGS002739, PGS001830, PGS002037, PGS000704, PGS001777, PGS002746, PGS000327, PGS002790, PGS000140, PGS001829, PGS002036, PGS000145, PGS000138, PGS000139, PGS000193, PGS000907, PGS002789, PGS000142, PGS000141, PGS001823, PGS002031, PGS001824, PGS002032, PGS001821, PGS002029, PGS000936, PGS002334, PGS002406, PGS002455, PGS002504, PGS002553, PGS002602, PGS002651, PGS002700, PGS001785, PGS…	277
Aseptic necrosis of bone	PGS001402, PGS001955, PGS002173, PGS001403, PGS001404, PGS001037, PGS001038, PGS001039, PGS002315, PGS002387, PGS002436, PGS002485, PGS002534, PGS002583, PGS002632, PGS002681, PGS000121, PGS000122, PGS001956, PGS002174, PGS000657, PGS001529, PGS001530, PGS001531, PGS000951, PGS000952, PGS000953, PGS000954, PGS000955, PGS000956, PGS001957, PGS002175, PGS000815, PGS001939, PGS002157, PGS000670, PGS…	88
Asthma	PGS001370, PGS000037, PGS000799, PGS001341, PGS001782, PGS001787, PGS001849, PGS002061, PGS002311, PGS002358, PGS002383, PGS002432, PGS002481, PGS002530, PGS002579, PGS002628, PGS002677, PGS002727, PGS001343, PGS001344, PGS001345, PGS001346, PGS002248, PGS000388, PGS000389, PGS000390, PGS000391, PGS000392, PGS000393, PGS000394, PGS000395, PGS000396, PGS000397, PGS001850, PGS002062, PGS001332, PGS…	200
Asthma with exacerbation	PGS002248, PGS001370, PGS000037, PGS000799, PGS001341, PGS001782, PGS001787, PGS001849, PGS002061, PGS002311, PGS002358, PGS002383, PGS002432, PGS002481, PGS002530, PGS002579, PGS002628, PGS002677, PGS002727, PGS001343, PGS001344, PGS001345, PGS001346, PGS000388, PGS000389, PGS000390, PGS000391, PGS000392, PGS000393, PGS000394, PGS000395, PGS000396, PGS000397, PGS001850, PGS002062, PGS001332, PGS…	200
Atherosclerosis	PGS001839, PGS002048, PGS000962, PGS000116, PGS000011, PGS000012, PGS000013, PGS000018, PGS000019, PGS000058, PGS000296, PGS000337, PGS000349, PGS000746, PGS000747, PGS000748, PGS000749, PGS001355, PGS002244, PGS002262, PGS000010, PGS000057, PGS000059, PGS000200, PGS000329, PGS000798, PGS000818, PGS000899, PGS001780, PGS000753, PGS001784, PGS002054, PGS000957, PGS000958, PGS000706, PGS001320, PGS…	126
Atherosclerosis of aorta	PGS001839, PGS002048, PGS002236, PGS002267, PGS000962, PGS000116, PGS000011, PGS000012, PGS000013, PGS000018, PGS000019, PGS000058, PGS000296, PGS000337, PGS000349, PGS000746, PGS000747, PGS000748, PGS000749, PGS001355, PGS002244, PGS002262, PGS000010, PGS000057, PGS000059, PGS000200, PGS000329, PGS000798, PGS000818, PGS000899, PGS001780, PGS000753, PGS001784, PGS002054, PGS000957, PGS000958, PGS…	211
Atherosclerosis of native arteries of the extremities with intermittent claudication	PGS001839, PGS002048, PGS001966, PGS002184, PGS000753, PGS001784, PGS002054, PGS000962, PGS000116, PGS000011, PGS000012, PGS000013, PGS000018, PGS000019, PGS000058, PGS000296, PGS000337, PGS000349, PGS000746, PGS000747, PGS000748, PGS000749, PGS001355, PGS002244, PGS002262, PGS000010, PGS000057, PGS000059, PGS000200, PGS000329, PGS000798, PGS000818, PGS000899, PGS001780, PGS000957, PGS000958, PGS…	133
Atherosclerosis of native arteries of the extremities with ulceration or gangrene	PGS001839, PGS002048, PGS001390, PGS001966, PGS002184, PGS000753, PGS001784, PGS002054, PGS000962, PGS000116, PGS000011, PGS000012, PGS000013, PGS000018, PGS000019, PGS000058, PGS000296, PGS000337, PGS000349, PGS000746, PGS000747, PGS000748, PGS000749, PGS001355, PGS002244, PGS002262, PGS000010, PGS000057, PGS000059, PGS000200, PGS000329, PGS000798, PGS000818, PGS000899, PGS001780, PGS000957, PGS…	135
Atherosclerosis of renal artery	PGS001839, PGS002048, PGS001966, PGS002184, PGS000753, PGS001784, PGS002054, PGS000962, PGS000116, PGS000011, PGS000012, PGS000013, PGS000018, PGS000019, PGS000058, PGS000296, PGS000337, PGS000349, PGS000746, PGS000747, PGS000748, PGS000749, PGS001355, PGS002244, PGS002262, PGS000010, PGS000057, PGS000059, PGS000200, PGS000329, PGS000798, PGS000818, PGS000899, PGS001780, PGS000957, PGS000958, PGS…	147
Atherosclerosis of the extremities	PGS001258, PGS001839, PGS002048, PGS000962, PGS000116, PGS000011, PGS000012, PGS000013, PGS000018, PGS000019, PGS000058, PGS000296, PGS000337, PGS000349, PGS000746, PGS000747, PGS000748, PGS000749, PGS001355, PGS002244, PGS002262, PGS000010, PGS000057, PGS000059, PGS000200, PGS000329, PGS000798, PGS000818, PGS000899, PGS001780, PGS000937, PGS001845, PGS002057, PGS000938, PGS002271, PGS000039, PGS…	221
Atrial fibrillation	PGS000016, PGS000035, PGS000331, PGS000727, PGS001340, PGS001356, PGS000338, PGS001841, PGS002050, PGS001339, PGS001263, PGS000737, PGS001779, PGS001314, PGS000962, PGS002051, PGS001842, PGS000116, PGS000747, PGS001355, PGS000749, PGS000296, PGS000349, PGS000011, PGS000746, PGS002262, PGS000012, PGS000019, PGS000337, PGS000748, PGS002244, PGS000013, PGS000058, PGS000018, PGS002048, PGS001839, PGS…	126
Atrial fibrillation and flutter	PGS000016, PGS000035, PGS000331, PGS000727, PGS001340, PGS001356, PGS000338, PGS001841, PGS002050, PGS001339, PGS001263, PGS000737, PGS001779, PGS001314, PGS000962, PGS002051, PGS001842, PGS000116, PGS000747, PGS001355, PGS000749, PGS000296, PGS000349, PGS000011, PGS000746, PGS002262, PGS000012, PGS000019, PGS000337, PGS000748, PGS002244, PGS000013, PGS000058, PGS000018, PGS002048, PGS001839, PGS…	126
Atrial flutter	PGS001841, PGS002050, PGS001339, PGS001263, PGS000016, PGS000035, PGS000331, PGS000727, PGS001340, PGS001356, PGS000338, PGS000737, PGS001779, PGS001314, PGS000962, PGS002051, PGS001842, PGS000116, PGS000747, PGS001355, PGS000749, PGS000296, PGS000349, PGS000011, PGS000746, PGS002262, PGS000012, PGS000019, PGS000337, PGS000748, PGS002244, PGS000013, PGS000058, PGS000018, PGS002048, PGS001839, PGS…	126
Atrioventricular block, complete	PGS000088, PGS000163, PGS000164, PGS000089, PGS001377, PGS001378, PGS002495, PGS002544, PGS002691, PGS000165, PGS002642, PGS002364, PGS002325, PGS002593, PGS002446, PGS002397, PGS000090, PGS001949, PGS002167, PGS000166, PGS000091, PGS001076, PGS001172, PGS001414, PGS002704, PGS002338, PGS002655, PGS002370, PGS002508, PGS002459, PGS002410, PGS002557, PGS002606, PGS001199, PGS002183, PGS001965, PGS…	116
Atrophy of female genital tract	PGS001863, PGS002074, PGS000073, PGS000784, PGS001299, PGS000075, PGS000786, PGS002300, PGS002735, PGS002736, PGS002737, PGS000541, PGS000542, PGS001795, PGS000593, PGS000594, PGS000582, PGS001805, PGS000577, PGS000583, PGS000588, PGS000566, PGS000569, PGS000576, PGS000584, PGS000578, PGS000591, PGS000565, PGS000580, PGS000567, PGS000572, PGS000574, PGS000586, PGS000590, PGS000568, PGS000571, PGS…	534
Attention deficit hyperactivity disorder	PGS002746, PGS000327, PGS002790, PGS002738, PGS002739, PGS000929, PGS002249, PGS000025, PGS000812, PGS000823, PGS000779, PGS000898, PGS001775, PGS000876, PGS000811, PGS001828, PGS001348, PGS000054, PGS000053, PGS001349, PGS000026, PGS002280, PGS002731, PGS002786, PGS000140, PGS000926, PGS001995, PGS002212, PGS000945, PGS001827, PGS002035, PGS001829, PGS002036, PGS000767, PGS000145, PGS000908, PGS…	342
Autism	PGS000327, PGS002790, PGS002746, PGS002738, PGS002739, PGS000929, PGS002249, PGS000025, PGS000812, PGS000823, PGS000779, PGS000898, PGS001775, PGS000876, PGS000811, PGS001828, PGS001348, PGS000054, PGS000053, PGS001349, PGS000026, PGS002280, PGS002731, PGS002786, PGS000140, PGS000926, PGS001995, PGS002212, PGS000945, PGS001827, PGS002035, PGS001829, PGS002036, PGS000767, PGS000145, PGS000908, PGS…	131
Autoimmune disease NEC	PGS001785, PGS001369, PGS001267, PGS001876, PGS002089, PGS001268, PGS002312, PGS002359, PGS002384, PGS002433, PGS002482, PGS002531, PGS002580, PGS002629, PGS002678, PGS001330, PGS001331, PGS000324, PGS001043, PGS000017, PGS001288, PGS000114, PGS000809, PGS001270, PGS001831, PGS002038, PGS002726, PGS001271, PGS000325, PGS001309, PGS000198, PGS000342, PGS000343, PGS001287, PGS001110, PGS000195, PGS…	270
Autoimmune hemolytic anemias	PGS001785, PGS001369, PGS001267, PGS001876, PGS002089, PGS001268, PGS002312, PGS002359, PGS002384, PGS002433, PGS002482, PGS002531, PGS002580, PGS002629, PGS002678, PGS001330, PGS001331, PGS000324, PGS001043, PGS000017, PGS001288, PGS000114, PGS000809, PGS001270, PGS001831, PGS002038, PGS002726, PGS001271, PGS000325, PGS001309, PGS000198, PGS000342, PGS000343, PGS001287, PGS001110, PGS000195, PGS…	150
Back pain	PGS001928, PGS002145, PGS001281, PGS001282, PGS001884, PGS002096, PGS001395, PGS000707, PGS000942, PGS000943, PGS001861, PGS002072, PGS001857, PGS002068, PGS000939, PGS000948, PGS001854, PGS002065, PGS000949, PGS000940, PGS000914, PGS000703, PGS001260, PGS001261, PGS000931, PGS001264, PGS001266, PGS001265, PGS000945, PGS001050, PGS001821, PGS002029, PGS002542, PGS002689, PGS002640, PGS002323, PGS…	115
Bacterial enteritis	PGS001869, PGS002081, PGS001852, PGS001330, PGS001331, PGS001785, PGS001369, PGS000017, PGS001288, PGS001306, PGS001855, PGS002066, PGS001307, PGS001267, PGS001876, PGS002089, PGS001268, PGS002312, PGS002359, PGS002384, PGS002433, PGS002482, PGS002531, PGS002580, PGS002629, PGS002678, PGS000324, PGS001043, PGS000114, PGS000809, PGS001270, PGS001831, PGS002038, PGS002726, PGS001271, PGS000325, PGS…	353
Bacterial infection NOS	PGS001869, PGS002081, PGS002272, PGS002273, PGS001267, PGS001876, PGS002089, PGS001268, PGS001135, PGS000967, PGS000324, PGS001192, PGS000199, PGS000711, PGS001248, PGS001789, PGS001822, PGS002030, PGS002307, PGS001249, PGS002728, PGS000114, PGS002729, PGS000325, PGS001290, PGS001882, PGS002094, PGS001309, PGS000198, PGS000342, PGS000343, PGS001287, PGS001110, PGS000195, PGS000194, PGS001310, PGS…	61
Bacterial pneumonia	PGS001869, PGS002081	2
Bariatric surgery	PGS001786	1
Barrett's esophagus	PGS000363, PGS000364, PGS000365, PGS000366, PGS002298, PGS001851, PGS002063, PGS000358, PGS000357, PGS000378, PGS000376, PGS000382, PGS000377, PGS000379, PGS000380, PGS000381, PGS001802, PGS000375, PGS000785, PGS000368, PGS002252, PGS001776, PGS000371, PGS002013, PGS002265, PGS000147, PGS000148, PGS000150, PGS000370, PGS000373, PGS000374, PGS000734, PGS000367, PGS000802, PGS000055, PGS000074, PGS…	650
Basal cell carcinoma	PGS000119, PGS000445, PGS000446, PGS000447, PGS000448, PGS000449, PGS000450, PGS000451, PGS000452, PGS000453, PGS000454, PGS000455, PGS000456, PGS000457, PGS000458, PGS000459, PGS000730, PGS001040, PGS000469, PGS000470, PGS000471, PGS000398, PGS000399, PGS000400, PGS000401, PGS000402, PGS000403, PGS000404, PGS000405, PGS000406, PGS000407, PGS001041, PGS001803, PGS002014, PGS000339, PGS000766, PGS…	563
Behcet's syndrome	PGS001308, PGS000737, PGS001779, PGS001878, PGS002091, PGS001051, PGS000198, PGS000342, PGS000343, PGS001287, PGS000922, PGS001872, PGS002084, PGS000923, PGS000357, PGS000358, PGS000359, PGS000081, PGS000792, PGS000016, PGS000035, PGS000331, PGS000727, PGS001340, PGS001356, PGS000338, PGS001841, PGS002050, PGS001339, PGS001263, PGS000353, PGS000354, PGS000355, PGS000356, PGS000445, PGS000451, PGS…	475
Benign mammary dysplasias	PGS001811, PGS002019, PGS001813, PGS002021, PGS001032, PGS002263, PGS001812, PGS002020, PGS001273, PGS001883, PGS002095, PGS001274, PGS001011, PGS000376, PGS000377, PGS000378, PGS000379, PGS000380, PGS000381, PGS000382, PGS000383, PGS000384, PGS000073, PGS000784, PGS001299, PGS000075, PGS000786, PGS002300, PGS002735, PGS002736, PGS002737, PGS000541, PGS000542, PGS001795, PGS001866, PGS002077, PGS…	435
Benign neoplasm of adrenal gland	PGS001811, PGS002019, PGS001813, PGS002021, PGS001032, PGS002263, PGS001812, PGS002020, PGS001011, PGS000963, PGS000376, PGS000377, PGS000378, PGS000379, PGS000380, PGS000381, PGS000382, PGS000383, PGS000384, PGS000073, PGS000784, PGS001299, PGS000075, PGS000786, PGS002300, PGS002735, PGS002736, PGS002737, PGS000541, PGS000542, PGS001795, PGS001866, PGS002077, PGS001785, PGS001369, PGS001306, PGS…	493
Benign neoplasm of bone and articular cartilage	PGS001811, PGS002019, PGS001813, PGS002021, PGS001032, PGS002263, PGS001812, PGS002020, PGS000874, PGS002305, PGS000077, PGS000788, PGS000645, PGS000646, PGS000647, PGS000648, PGS000649, PGS000650, PGS000651, PGS001810, PGS001011, PGS000376, PGS000377, PGS000378, PGS000379, PGS000380, PGS000381, PGS000382, PGS000383, PGS000384, PGS000073, PGS000784, PGS001299, PGS000075, PGS000786, PGS002300, PGS…	85
Benign neoplasm of brain and other parts of nervous system	PGS001811, PGS002019, PGS001812, PGS002020, PGS001813, PGS002021, PGS001032, PGS002263, PGS001011, PGS000620, PGS000621, PGS000622, PGS000623, PGS000624, PGS000625, PGS001808, PGS000618, PGS000619, PGS000781, PGS000617, PGS000155, PGS002302, PGS002261, PGS000365, PGS000364, PGS000363, PGS000366, PGS000358, PGS000357, PGS000359, PGS000378, PGS000376, PGS000382, PGS000377, PGS000379, PGS000380, PGS…	101
Benign neoplasm of brain, cranial nerves, meninges	PGS001811, PGS002019, PGS001813, PGS002021, PGS001032, PGS002263, PGS001812, PGS002020, PGS000620, PGS000621, PGS000622, PGS000623, PGS000624, PGS000625, PGS001808, PGS000781, PGS001011, PGS000376, PGS000377, PGS000378, PGS000379, PGS000380, PGS000381, PGS000382, PGS000383, PGS000384, PGS000073, PGS000784, PGS001299, PGS000075, PGS000786, PGS002300, PGS002735, PGS002736, PGS002737, PGS000541, PGS…	178
Benign neoplasm of breast	PGS000214, PGS000212, PGS000002, PGS000005, PGS000008, PGS000046, PGS000347, PGS000774, PGS000216, PGS000003, PGS000006, PGS000009, PGS000047, PGS000346, PGS000775, PGS000215, PGS000213, PGS000004, PGS000001, PGS000007, PGS000051, PGS000773, PGS002242, PGS001336, PGS000317, PGS000153, PGS000029, PGS000028, PGS002294, PGS000332, PGS000345, PGS000873, PGS000072, PGS000052, PGS000045, PGS000050, PGS…	524
Benign neoplasm of colon	PGS001811, PGS002019, PGS000383, PGS000384, PGS000376, PGS000377, PGS000378, PGS000379, PGS000380, PGS000381, PGS000382, PGS001812, PGS002020, PGS001813, PGS002021, PGS001032, PGS002263, PGS001011, PGS001785, PGS001369, PGS001306, PGS001855, PGS002066, PGS001307, PGS000365, PGS000364, PGS000363, PGS000366, PGS000358, PGS000357, PGS000359, PGS001802, PGS000375, PGS000785, PGS000368, PGS002252, PGS…	103
Benign neoplasm of eye	PGS001811, PGS002019, PGS001813, PGS002021, PGS001032, PGS002263, PGS001812, PGS002020, PGS001011, PGS000617, PGS000376, PGS000377, PGS000378, PGS000379, PGS000380, PGS000381, PGS000382, PGS000383, PGS000384, PGS000073, PGS000784, PGS001299, PGS000075, PGS000786, PGS002300, PGS002735, PGS002736, PGS002737, PGS000541, PGS000542, PGS001795, PGS001866, PGS002077, PGS001785, PGS001369, PGS001306, PGS…	63
Benign neoplasm of eye, uveal	PGS001811, PGS002019, PGS001813, PGS002021, PGS001032, PGS002263, PGS000966, PGS001812, PGS002020, PGS001011, PGS000617, PGS000376, PGS000377, PGS000378, PGS000379, PGS000380, PGS000381, PGS000382, PGS000383, PGS000384, PGS000073, PGS000784, PGS001299, PGS000075, PGS000786, PGS002300, PGS002735, PGS002736, PGS002737, PGS000541, PGS000542, PGS001795, PGS001866, PGS002077, PGS001785, PGS001369, PGS…	61
Benign neoplasm of kidney and other urinary organs	PGS000722, PGS000076, PGS000787, PGS000161, PGS000605, PGS000606, PGS000708, PGS001250, PGS001811, PGS002019, PGS001812, PGS002020, PGS002237, PGS000728, PGS000859, PGS001272, PGS000071, PGS000152, PGS000723, PGS000782, PGS000607, PGS000608, PGS000609, PGS000610, PGS000611, PGS000612, PGS000613, PGS000614, PGS000615, PGS000616, PGS001807, PGS002017, PGS001174, PGS001861, PGS002072, PGS000771, PGS…	176
Benign neoplasm of lip, oral cavity, and pharynx	PGS002291, PGS000081, PGS000792, PGS000357, PGS000358, PGS002019, PGS001811, PGS001812, PGS002020, PGS000365, PGS000364, PGS000363, PGS000366, PGS000359, PGS000378, PGS000376, PGS000382, PGS000377, PGS000379, PGS000380, PGS000381, PGS001802, PGS000375, PGS000785, PGS000368, PGS002252, PGS001776, PGS000371, PGS002013, PGS002265, PGS000147, PGS000148, PGS000150, PGS000370, PGS000373, PGS000374, PGS…	79
Benign neoplasm of lymph nodes	PGS001811, PGS002019, PGS001813, PGS002021, PGS001032, PGS002263, PGS001812, PGS002020, PGS001011, PGS000376, PGS000377, PGS000378, PGS000379, PGS000380, PGS000381, PGS000382, PGS000383, PGS000384, PGS000073, PGS000784, PGS001299, PGS000075, PGS000786, PGS002300, PGS002735, PGS002736, PGS002737, PGS000541, PGS000542, PGS001795, PGS001866, PGS002077, PGS001785, PGS001369, PGS001306, PGS001855, PGS…	492
Benign neoplasm of male genital organs	PGS000565, PGS000566, PGS000567, PGS000568, PGS000569, PGS000570, PGS000571, PGS000572, PGS000573, PGS000574, PGS000575, PGS000576, PGS000577, PGS000578, PGS000579, PGS000580, PGS000581, PGS000582, PGS000583, PGS000584, PGS000585, PGS000586, PGS000587, PGS000588, PGS000589, PGS000590, PGS000591, PGS000592, PGS001805, PGS002016, PGS000049, PGS000662, PGS000030, PGS000044, PGS000067, PGS000084, PGS…	133
Benign neoplasm of other endocrine glands and related structures	PGS001811, PGS002019, PGS001812, PGS002020, PGS000087, PGS000162, PGS000207, PGS000208, PGS000209, PGS000626, PGS000627, PGS000628, PGS000629, PGS000630, PGS000631, PGS000632, PGS000633, PGS000634, PGS000635, PGS000636, PGS000797, PGS001289, PGS001354, PGS001794, PGS001799, PGS001809, PGS002018, PGS000704, PGS001777, PGS000339, PGS000766, PGS000079, PGS000118, PGS000157, PGS000732, PGS000743, PGS…	343
Benign neoplasm of other female genital organs	PGS001813, PGS002021, PGS000543, PGS000073, PGS000784, PGS001299, PGS000075, PGS000786, PGS002300, PGS002735, PGS002736, PGS002737, PGS000068, PGS000724, PGS002250, PGS000352, PGS000351, PGS000544, PGS000545, PGS000546, PGS000547, PGS000548, PGS000549, PGS000550, PGS000551, PGS000552, PGS000553, PGS000554, PGS000555, PGS000556, PGS000557, PGS000558, PGS000559, PGS000560, PGS000561, PGS000562, PGS…	531
Benign neoplasm of other parts of digestive system	PGS001811, PGS002019, PGS001812, PGS002020, PGS001813, PGS002021, PGS001032, PGS002263, PGS001011, PGS000365, PGS000364, PGS000363, PGS000366, PGS000358, PGS000357, PGS000359, PGS000378, PGS000376, PGS000382, PGS000377, PGS000379, PGS000380, PGS000381, PGS001802, PGS000375, PGS000785, PGS000368, PGS002252, PGS001776, PGS000371, PGS002013, PGS002265, PGS000147, PGS000148, PGS000150, PGS000370, PGS…	76
Benign neoplasm of ovary	PGS000068, PGS000724, PGS002250, PGS000352, PGS000351, PGS000544, PGS000545, PGS000546, PGS000547, PGS000548, PGS000549, PGS000550, PGS000551, PGS000552, PGS000553, PGS000554, PGS000555, PGS000556, PGS000557, PGS000558, PGS000559, PGS000560, PGS000561, PGS000562, PGS000563, PGS000564, PGS000048, PGS000082, PGS000158, PGS000793, PGS000069, PGS001813, PGS002021, PGS000543, PGS000073, PGS000784, PGS…	529
Benign neoplasm of parathyroid gland	PGS001811, PGS002019, PGS001813, PGS002021, PGS001032, PGS002263, PGS001812, PGS002020, PGS001011, PGS000963, PGS000376, PGS000377, PGS000378, PGS000379, PGS000380, PGS000381, PGS000382, PGS000383, PGS000384, PGS000073, PGS000784, PGS001299, PGS000075, PGS000786, PGS002300, PGS002735, PGS002736, PGS002737, PGS000541, PGS000542, PGS001795, PGS001866, PGS002077, PGS001785, PGS001369, PGS001306, PGS…	493
Benign neoplasm of pituitary gland and craniopharyngeal duct (pouch)	PGS001811, PGS002019, PGS001813, PGS002021, PGS001032, PGS002263, PGS001812, PGS002020, PGS001011, PGS000963, PGS000376, PGS000377, PGS000378, PGS000379, PGS000380, PGS000381, PGS000382, PGS000383, PGS000384, PGS000073, PGS000784, PGS001299, PGS000075, PGS000786, PGS002300, PGS002735, PGS002736, PGS002737, PGS000541, PGS000542, PGS001795, PGS001866, PGS002077, PGS001785, PGS001369, PGS001306, PGS…	493
Benign neoplasm of respiratory and intrathoracic organs	PGS000360, PGS000361, PGS000362, PGS000388, PGS000389, PGS000390, PGS000391, PGS000392, PGS000393, PGS000394, PGS000395, PGS000396, PGS000397, PGS000070, PGS000078, PGS000156, PGS000721, PGS000740, PGS000789, PGS000880, PGS002270, PGS001811, PGS002019, PGS001813, PGS002021, PGS001032, PGS002263, PGS000387, PGS000081, PGS000792, PGS002291, PGS001812, PGS002020, PGS001791, PGS001030, PGS000565, PGS…	161
Benign neoplasm of skin	PGS001011, PGS000119, PGS000445, PGS000446, PGS000447, PGS000448, PGS000449, PGS000450, PGS000451, PGS000452, PGS000453, PGS000454, PGS000455, PGS000456, PGS000457, PGS000458, PGS000459, PGS000730, PGS001040, PGS000469, PGS000470, PGS000471, PGS000398, PGS000399, PGS000400, PGS000401, PGS000402, PGS000403, PGS000404, PGS000405, PGS000406, PGS000407, PGS001041, PGS001803, PGS002014, PGS001874, PGS…	524
Benign neoplasm of spinal cord, meninges	PGS001811, PGS002019, PGS001813, PGS002021, PGS001032, PGS002263, PGS001812, PGS002020, PGS001011, PGS000376, PGS000377, PGS000378, PGS000379, PGS000380, PGS000381, PGS000382, PGS000383, PGS000384, PGS000073, PGS000784, PGS001299, PGS000075, PGS000786, PGS002300, PGS002735, PGS002736, PGS002737, PGS000541, PGS000542, PGS001795, PGS001866, PGS002077, PGS001785, PGS001369, PGS001306, PGS001855, PGS…	492
Benign neoplasm of thyroid glands	PGS000087, PGS000162, PGS000207, PGS000208, PGS000209, PGS000626, PGS000627, PGS000628, PGS000629, PGS000630, PGS000631, PGS000632, PGS000633, PGS000634, PGS000635, PGS000636, PGS000797, PGS001289, PGS001354, PGS001794, PGS001799, PGS001809, PGS002018, PGS001811, PGS002019, PGS001813, PGS002021, PGS001032, PGS002263, PGS001812, PGS002020, PGS001011, PGS000759, PGS000761, PGS001816, PGS002024, PGS…	642
Benign neoplasm of unspecified sites	PGS001811, PGS002019, PGS001813, PGS002021, PGS001032, PGS002263, PGS001812, PGS002020, PGS001011, PGS000376, PGS000377, PGS000378, PGS000379, PGS000380, PGS000381, PGS000382, PGS000383, PGS000384, PGS000073, PGS000784, PGS001299, PGS000075, PGS000786, PGS002300, PGS002735, PGS002736, PGS002737, PGS000541, PGS000542, PGS001795, PGS001866, PGS002077, PGS001785, PGS001369, PGS001306, PGS001855, PGS…	492
Benign neoplasm of uterus	PGS001813, PGS002021, PGS001032, PGS002263, PGS001811, PGS002019, PGS001812, PGS002020, PGS001011, PGS000073, PGS000784, PGS001299, PGS000075, PGS000786, PGS002300, PGS002735, PGS002736, PGS002737, PGS000541, PGS000542, PGS001795, PGS001866, PGS002077, PGS000543, PGS000068, PGS000724, PGS002250, PGS000352, PGS000351, PGS000544, PGS000545, PGS000546, PGS000547, PGS000548, PGS000549, PGS000550, PGS…	160
Bipolar	PGS002786, PGS002787, PGS002788, PGS000140, PGS000767, PGS001829, PGS002036, PGS000145, PGS000138, PGS000139, PGS000193, PGS000907, PGS002789, PGS000142, PGS000141, PGS002738, PGS002739, PGS000929, PGS002249, PGS000025, PGS000812, PGS000823, PGS000779, PGS000898, PGS001775, PGS000876, PGS000811, PGS001828, PGS001348, PGS000054, PGS000053, PGS001349, PGS000026, PGS002280, PGS002731, PGS002746, PGS…	131
Bladder neck obstruction	PGS000071, PGS000152, PGS000723, PGS000782, PGS000607, PGS000608, PGS000609, PGS000610, PGS000611, PGS000612, PGS000613, PGS000614, PGS000615, PGS000616, PGS001807, PGS002017, PGS001250, PGS001850, PGS002062, PGS001332, PGS001783, PGS001788, PGS001333, PGS001326, PGS001334, PGS001174, PGS001861, PGS002072, PGS000388, PGS000389, PGS000390, PGS000391, PGS000392, PGS000393, PGS000394, PGS000395, PGS…	124
Blastomycotic infection	PGS001869, PGS002081, PGS002272, PGS002273, PGS001131, PGS000925, PGS001011, PGS000637, PGS000638, PGS000639, PGS000640, PGS001257, PGS001390, PGS001026, PGS001921, PGS002137, PGS001027, PGS001258, PGS001370, PGS002481, PGS000799, PGS001341, PGS000037, PGS001849, PGS002358, PGS002061, PGS002628, PGS002677, PGS002432, PGS002383, PGS002311, PGS002727, PGS002530, PGS002579, PGS001787, PGS001782, PGS…	88
Blindness and low vision	PGS000192, PGS002337, PGS002369, PGS002409, PGS002458, PGS002507, PGS002556, PGS002605, PGS002654, PGS002703, PGS000661, PGS000688, PGS001933, PGS002150, PGS002730, PGS000846, PGS000065, PGS000886, PGS000887, PGS000888, PGS000889, PGS000890, PGS000891, PGS000892, PGS000893, PGS000894, PGS000895, PGS000896, PGS000897, PGS002285, PGS000310, PGS000814, PGS000824, PGS000875, PGS002274, PGS000340, PGS…	444
Blood in stool	PGS001408, PGS001930, PGS002147, PGS001844, PGS002056, PGS000961, PGS000931, PGS001264, PGS001266, PGS001265, PGS001277, PGS001278, PGS001279, PGS001133, PGS002239, PGS000302, PGS000912, PGS002258, PGS002322, PGS002362, PGS002394, PGS002443, PGS002492, PGS002541, PGS002590, PGS002639, PGS002688, PGS001900, PGS002114, PGS001134, PGS002238, PGS002349, PGS002376, PGS002421, PGS002470, PGS002519, PGS…	201
Blood vessel replaced	PGS001408, PGS001930, PGS002147, PGS001844, PGS002056, PGS000961, PGS000931, PGS001264, PGS001266, PGS001265, PGS001277, PGS001278, PGS001279, PGS001133, PGS002239, PGS000302, PGS000912, PGS002258, PGS002322, PGS002362, PGS002394, PGS002443, PGS002492, PGS002541, PGS002590, PGS002639, PGS002688, PGS001900, PGS002114, PGS001134, PGS002238, PGS002349, PGS002376, PGS002421, PGS002470, PGS002519, PGS…	180
Bone cancer	PGS001810, PGS000213, PGS000216, PGS001402, PGS001955, PGS002173, PGS001403, PGS001404, PGS001037, PGS001038, PGS001039, PGS002315, PGS002387, PGS002436, PGS002485, PGS002534, PGS002583, PGS002632, PGS002681, PGS000121, PGS000122, PGS001956, PGS002174, PGS000657, PGS001529, PGS001530, PGS001531, PGS000951, PGS000952, PGS000953, PGS000954, PGS000955, PGS000956, PGS001957, PGS002175, PGS000815, PGS…	101
Bone marrow or stem cell transplant	PGS000874, PGS002305, PGS000077, PGS000788, PGS000645, PGS000646, PGS000647, PGS000648, PGS000649, PGS000650, PGS000651, PGS001810, PGS001402, PGS001955, PGS002173, PGS001403, PGS001404, PGS001037, PGS001038, PGS001039, PGS002315, PGS002387, PGS002436, PGS002485, PGS002534, PGS002583, PGS002632, PGS002681, PGS000121, PGS000122, PGS001956, PGS002174, PGS000657, PGS001529, PGS001530, PGS001531, PGS…	95
Breast cancer	PGS000004, PGS000001, PGS000007, PGS000051, PGS000773, PGS002242, PGS001336, PGS000317, PGS000153, PGS000029, PGS000028, PGS002294, PGS000332, PGS000345, PGS000873, PGS000072, PGS000052, PGS000045, PGS000050, PGS000783, PGS000015, PGS000335, PGS000344, PGS001778, PGS000498, PGS000507, PGS000536, PGS000479, PGS000488, PGS000524, PGS000490, PGS000508, PGS000511, PGS000516, PGS000527, PGS000535, PGS…	384
Breast cancer [female]	PGS000004, PGS000001, PGS000007, PGS000051, PGS000773, PGS002242, PGS001336, PGS000317, PGS000153, PGS000029, PGS000028, PGS002294, PGS000332, PGS000345, PGS000873, PGS000072, PGS000052, PGS000045, PGS000050, PGS000783, PGS000015, PGS000335, PGS000344, PGS001778, PGS000498, PGS000507, PGS000536, PGS000479, PGS000488, PGS000524, PGS000490, PGS000508, PGS000511, PGS000516, PGS000527, PGS000535, PGS…	563
Breast cancer [male]	PGS000216, PGS000214, PGS000212, PGS000002, PGS000005, PGS000008, PGS000046, PGS000347, PGS000774, PGS000003, PGS000006, PGS000009, PGS000047, PGS000346, PGS000775, PGS000215, PGS000213, PGS000004, PGS000001, PGS000007, PGS000051, PGS000773, PGS002242, PGS001336, PGS000317, PGS000153, PGS000029, PGS000028, PGS002294, PGS000332, PGS000345, PGS000873, PGS000072, PGS000052, PGS000045, PGS000050, PGS…	525
Breast conditions, congenital or relating to hormones	PGS000216, PGS000214, PGS000212, PGS000321, PGS000322, PGS000323, PGS001914, PGS002130, PGS001988, PGS002205, PGS000696, PGS000002, PGS000005, PGS000008, PGS000046, PGS000347, PGS000774, PGS000003, PGS000006, PGS000009, PGS000047, PGS000346, PGS000775, PGS000215, PGS000213, PGS001182, PGS000694, PGS001977, PGS002195, PGS000004, PGS000001, PGS000007, PGS000051, PGS000773, PGS002242, PGS001336, PGS…	220
Breast disorder NOS	PGS000216, PGS000214, PGS000212, PGS000002, PGS000005, PGS000008, PGS000046, PGS000347, PGS000774, PGS000003, PGS000006, PGS000009, PGS000047, PGS000346, PGS000775, PGS000215, PGS000213, PGS000004, PGS000001, PGS000007, PGS000051, PGS000773, PGS002242, PGS001336, PGS000317, PGS000153, PGS000029, PGS000028, PGS002294, PGS000332, PGS000345, PGS000873, PGS000072, PGS000052, PGS000045, PGS000050, PGS…	221
Broken tooth	PGS001026, PGS001921, PGS002137, PGS001258, PGS002272, PGS002273, PGS001257, PGS001390, PGS001027, PGS001869, PGS002081, PGS000925, PGS001011, PGS001131, PGS001267, PGS001876, PGS002089, PGS001268, PGS001135, PGS000967, PGS000324, PGS001192, PGS000199, PGS000711, PGS001248, PGS001789, PGS001822, PGS002030, PGS002307, PGS001249, PGS002728, PGS000114, PGS002729, PGS000325, PGS001290, PGS001882, PGS…	96
Bronchitis	PGS001347, PGS001337, PGS001132, PGS001328, PGS001324, PGS001392, PGS001292	7
Bronchopneumonia and lung abscess	PGS000070, PGS001791, PGS001030, PGS001850, PGS002062, PGS001332, PGS001783, PGS001788, PGS001333, PGS001326, PGS001334, PGS001869, PGS002081, PGS000078, PGS000156, PGS000721, PGS000740, PGS000789, PGS000880, PGS002270, PGS001251, PGS000388, PGS000389, PGS000390, PGS000391, PGS000392, PGS000393, PGS000394, PGS000395, PGS000396, PGS000397, PGS001131, PGS001011, PGS002272, PGS002273, PGS000925, PGS…	44
Bundle branch block	PGS000737, PGS001779	2
Burns	PGS001257, PGS001884, PGS002096, PGS001395, PGS001937, PGS002155, PGS001244, PGS001245, PGS001246, PGS001247, PGS001897, PGS002110, PGS002350, PGS002422, PGS002471, PGS002520, PGS002569, PGS002618, PGS002667, PGS002716, PGS000914, PGS000703, PGS001260, PGS001261, PGS000931, PGS000707, PGS000942, PGS000943, PGS001861, PGS002072, PGS001264, PGS001266, PGS001265, PGS000945, PGS001050, PGS001821, PGS…	108
Bursitis disorders	PGS002738, PGS002739, PGS001830, PGS002037, PGS000704, PGS001777, PGS002746, PGS000327, PGS002790, PGS000140, PGS001829, PGS002036, PGS000145, PGS000138, PGS000139, PGS000193, PGS000907, PGS002789, PGS000142, PGS000141, PGS001823, PGS002031, PGS001824, PGS002032, PGS001821, PGS002029, PGS000936, PGS002334, PGS002406, PGS002455, PGS002504, PGS002553, PGS002602, PGS002651, PGS002700, PGS001785, PGS…	277
Calcaneal spur; Exostosis NOS	PGS001267, PGS001876, PGS002089, PGS001268, PGS001135, PGS000967, PGS000324, PGS001192, PGS000199, PGS000711, PGS001248, PGS001789, PGS001822, PGS002030, PGS002307, PGS001249, PGS002728, PGS000114, PGS002729, PGS000325, PGS001290, PGS001882, PGS002094, PGS001309, PGS000198, PGS000342, PGS000343, PGS001287, PGS001110, PGS000195, PGS000194, PGS001310, PGS001875, PGS002088, PGS002260, PGS000326, PGS…	123
Calculus of bile duct	PGS001250, PGS001864, PGS002075, PGS000071, PGS000152, PGS000723, PGS000782, PGS000607, PGS000608, PGS000609, PGS000610, PGS000611, PGS000612, PGS000613, PGS000614, PGS000615, PGS000616, PGS001807, PGS002017, PGS001174, PGS001861, PGS002072, PGS002237, PGS000728, PGS000859, PGS001272, PGS000076, PGS000722, PGS000787, PGS000708, PGS000605, PGS000606, PGS000161, PGS000771, PGS000772, PGS000803, PGS…	40
Calculus of kidney	PGS001250, PGS001864, PGS002075, PGS000071, PGS000152, PGS000723, PGS000782, PGS000607, PGS000608, PGS000609, PGS000610, PGS000611, PGS000612, PGS000613, PGS000614, PGS000615, PGS000616, PGS001807, PGS002017, PGS001174, PGS001861, PGS002072, PGS002237, PGS000728, PGS000859, PGS001272, PGS000076, PGS000722, PGS000787, PGS000708, PGS000605, PGS000606, PGS000161, PGS000771, PGS000772, PGS000803, PGS…	65
Calculus of lower urinary tract	PGS001863, PGS002074, PGS001250, PGS001864, PGS002075, PGS001791, PGS001251, PGS001030, PGS001370, PGS000037, PGS000799, PGS001341, PGS001782, PGS001787, PGS001849, PGS002061, PGS002311, PGS002358, PGS002383, PGS002432, PGS002481, PGS002530, PGS002579, PGS002628, PGS002677, PGS002727, PGS001343, PGS001344, PGS001345, PGS001346, PGS002248, PGS001850, PGS002062, PGS001332, PGS001783, PGS001788, PGS…	103
Calculus of ureter	PGS001250, PGS001864, PGS002075, PGS000071, PGS000152, PGS000723, PGS000782, PGS000607, PGS000608, PGS000609, PGS000610, PGS000611, PGS000612, PGS000613, PGS000614, PGS000615, PGS000616, PGS001807, PGS002017, PGS001174, PGS001861, PGS002072, PGS002237, PGS000728, PGS000859, PGS001272, PGS000076, PGS000722, PGS000787, PGS000708, PGS000605, PGS000606, PGS000161, PGS000771, PGS000772, PGS000803, PGS…	40
Cancer of bladder	PGS000071, PGS000152, PGS000723, PGS000782, PGS000607, PGS000608, PGS000609, PGS000610, PGS000611, PGS000612, PGS000613, PGS000614, PGS000615, PGS000616, PGS001807, PGS002017, PGS001250, PGS001174, PGS001861, PGS002072, PGS000076, PGS000722, PGS000787, PGS000605, PGS000606, PGS000161, PGS002237, PGS000728, PGS000859, PGS001272, PGS000708, PGS000771, PGS000772, PGS000803, PGS000328, PGS000754, PGS…	542
Cancer of bone and connective tissue	PGS001810, PGS001267, PGS002089, PGS001876, PGS001268, PGS001135, PGS000959, PGS000967, PGS000324, PGS001031, PGS001192, PGS000711, PGS001248, PGS001822, PGS002307, PGS002030, PGS000199, PGS001789, PGS001249, PGS002728, PGS000114, PGS002729, PGS001870, PGS002082, PGS000325, PGS001290, PGS002094, PGS001882, PGS001309, PGS000960, PGS001878, PGS002091, PGS001051, PGS000343, PGS000198, PGS000342, PGS…	67
Cancer of brain	PGS000620, PGS000621, PGS000622, PGS000623, PGS000624, PGS000625, PGS001808, PGS000618, PGS000619, PGS000617, PGS000781, PGS000155, PGS002302, PGS002261, PGS000213, PGS000216, PGS002738, PGS002739, PGS000929, PGS002249, PGS000025, PGS000812, PGS000823, PGS000779, PGS000898, PGS001775, PGS000876, PGS000811, PGS001828, PGS001348, PGS000054, PGS000053, PGS001349, PGS000026, PGS002280, PGS002731, PGS…	237
Cancer of brain and nervous system	PGS000620, PGS000621, PGS000622, PGS000623, PGS000624, PGS000625, PGS001808, PGS000618, PGS000619, PGS000781, PGS000617, PGS000155, PGS002302, PGS002261, PGS001540, PGS001541, PGS001640, PGS001641, PGS001639, PGS001070, PGS001631, PGS001632, PGS001635, PGS001636, PGS001637, PGS001638, PGS001537, PGS001538, PGS001539, PGS001415, PGS001416, PGS001417, PGS001418, PGS001419, PGS001420, PGS001421, PGS…	435
Cancer of bronchus; lung	PGS000388, PGS000389, PGS000390, PGS000391, PGS000392, PGS000393, PGS000394, PGS000395, PGS000396, PGS000397, PGS000070, PGS000078, PGS000156, PGS000721, PGS000740, PGS000789, PGS000880, PGS002270, PGS000360, PGS000361, PGS000362, PGS002291, PGS000387, PGS000081, PGS000792, PGS001850, PGS002062, PGS001332, PGS001783, PGS001788, PGS001333, PGS001326, PGS001334, PGS001791, PGS001251, PGS001030, PGS…	188
Cancer of connective tissue	PGS001267, PGS002089, PGS001876, PGS001268, PGS001135, PGS000959, PGS000967, PGS000324, PGS001031, PGS001192, PGS000711, PGS001248, PGS001822, PGS002307, PGS002030, PGS000199, PGS001789, PGS001249, PGS002728, PGS000114, PGS002729, PGS001870, PGS002082, PGS000325, PGS001290, PGS002094, PGS001882, PGS001309, PGS000960, PGS001810, PGS001878, PGS002091, PGS001051, PGS000343, PGS000198, PGS000342, PGS…	70
Cancer of esophagus	PGS000363, PGS000364, PGS000365, PGS000366, PGS002298, PGS001851, PGS002063, PGS000213, PGS000216, PGS000358, PGS000357, PGS000378, PGS000376, PGS000382, PGS000377, PGS000379, PGS000380, PGS000381, PGS001802, PGS000375, PGS000785, PGS000368, PGS002252, PGS001776, PGS000371, PGS002013, PGS002265, PGS000147, PGS000148, PGS000150, PGS000370, PGS000373, PGS000374, PGS000734, PGS000367, PGS000802, PGS…	381
Cancer of eye	PGS000617, PGS000213, PGS000216, PGS001411, PGS001185, PGS001409, PGS001410, PGS000879, PGS000124, PGS001380, PGS001381, PGS001382, PGS001383, PGS001890, PGS002103, PGS001985, PGS001099, PGS001100, PGS000357, PGS000358, PGS000081, PGS000792, PGS000359, PGS002291, PGS001994, PGS002211, PGS000620, PGS000621, PGS000622, PGS000623, PGS000624, PGS000625, PGS001808, PGS000618, PGS000619, PGS000155, PGS…	94
Cancer of hypopharynx	PGS000213, PGS000216, PGS000004, PGS000001, PGS000007, PGS000051, PGS000773, PGS002242, PGS001336, PGS000317, PGS000153, PGS000029, PGS000028, PGS002294, PGS000332, PGS000345, PGS000873, PGS000072, PGS000052, PGS000045, PGS000050, PGS000783, PGS000015, PGS000335, PGS000344, PGS001778, PGS000498, PGS000507, PGS000536, PGS000479, PGS000488, PGS000524, PGS000490, PGS000508, PGS000511, PGS000516, PGS…	303
Cancer of intrathoracic organs	PGS000593, PGS000594, PGS000582, PGS001805, PGS000577, PGS000583, PGS000588, PGS000566, PGS000569, PGS000576, PGS000584, PGS000578, PGS000591, PGS000565, PGS000580, PGS000567, PGS000572, PGS000574, PGS000586, PGS000590, PGS000568, PGS000571, PGS000592, PGS000585, PGS000570, PGS000579, PGS000587, PGS000589, PGS000573, PGS000575, PGS000581, PGS002016, PGS001111, PGS000602, PGS000598, PGS000601, PGS…	320
Cancer of kidney and renal pelvis	PGS000076, PGS000722, PGS000787, PGS000605, PGS000606, PGS000161, PGS001250, PGS002237, PGS000728, PGS000859, PGS001272, PGS000708, PGS000771, PGS000772, PGS000803, PGS000328, PGS000754, PGS000196, PGS000341, PGS000071, PGS000152, PGS000723, PGS000782, PGS000607, PGS000608, PGS000609, PGS000610, PGS000611, PGS000612, PGS000613, PGS000614, PGS000615, PGS000616, PGS001807, PGS002017, PGS001174, PGS…	63
Cancer of larynx	PGS000360, PGS000361, PGS000362, PGS000213, PGS000216, PGS000388, PGS000389, PGS000390, PGS000391, PGS000392, PGS000393, PGS000394, PGS000395, PGS000396, PGS000397, PGS000070, PGS000078, PGS000156, PGS000721, PGS000740, PGS000789, PGS000880, PGS002270, PGS002291, PGS000387, PGS000081, PGS000792, PGS001850, PGS002062, PGS001332, PGS001783, PGS001788, PGS001333, PGS001326, PGS001259, PGS001334, PGS…	310
Cancer of larynx, pharynx, nasal cavities	PGS001259, PGS001109, PGS000360, PGS000361, PGS000362, PGS000388, PGS000389, PGS000390, PGS000391, PGS000392, PGS000393, PGS000394, PGS000395, PGS000396, PGS000397, PGS000387, PGS000070, PGS000078, PGS000156, PGS000721, PGS000740, PGS000789, PGS000880, PGS002270, PGS000081, PGS000792, PGS002291, PGS000357, PGS000358, PGS001370, PGS002481, PGS000799, PGS001341, PGS000037, PGS001849, PGS002358, PGS…	80
Cancer of lip	PGS000213, PGS000216, PGS002266, PGS000947, PGS000933, PGS000934, PGS001848, PGS002060, PGS000357, PGS000358, PGS000081, PGS000792, PGS000617, PGS000004, PGS000001, PGS000007, PGS000051, PGS000773, PGS002242, PGS001336, PGS000317, PGS000153, PGS000029, PGS000028, PGS002294, PGS000332, PGS000345, PGS000873, PGS000072, PGS000052, PGS000045, PGS000050, PGS000783, PGS000015, PGS000335, PGS000344, PGS…	198
Cancer of liver and intrahepatic bile duct	PGS000704, PGS001777, PGS000865, PGS000866, PGS002245, PGS000674, PGS001964, PGS002182, PGS000683, PGS000817, PGS000655, PGS000872, PGS002282, PGS002283, PGS001940, PGS002158, PGS000668, PGS000816, PGS002732, PGS001941, PGS002159, PGS000673, PGS000726, PGS000776, PGS000213, PGS000216, PGS000815, PGS001939, PGS002157, PGS000670, PGS000707, PGS000942, PGS000943, PGS001861, PGS002072, PGS001174, PGS…	518
Cancer of major salivary glands	PGS001308, PGS000963, PGS000213, PGS000216, PGS000140, PGS001829, PGS002036, PGS000145, PGS000138, PGS000139, PGS000193, PGS000907, PGS002789, PGS000142, PGS000141, PGS002786, PGS000767, PGS002787, PGS002788, PGS002738, PGS002739, PGS000929, PGS002249, PGS000025, PGS000812, PGS000823, PGS000779, PGS000898, PGS001775, PGS000876, PGS000811, PGS001828, PGS001348, PGS000054, PGS000053, PGS001349, PGS…	319
Cancer of mouth	PGS000357, PGS000358, PGS000081, PGS000792, PGS000213, PGS000216, PGS000359, PGS000947, PGS000617, PGS002291, PGS001308, PGS002266, PGS000365, PGS000364, PGS000363, PGS000366, PGS000378, PGS000376, PGS000382, PGS000377, PGS000379, PGS000380, PGS000381, PGS001802, PGS000375, PGS000785, PGS000368, PGS002252, PGS001776, PGS000371, PGS002013, PGS002265, PGS000147, PGS000148, PGS000150, PGS000370, PGS…	307
Cancer of nasopharynx	PGS000213, PGS000216, PGS000004, PGS000001, PGS000007, PGS000051, PGS000773, PGS002242, PGS001336, PGS000317, PGS000153, PGS000029, PGS000028, PGS002294, PGS000332, PGS000345, PGS000873, PGS000072, PGS000052, PGS000045, PGS000050, PGS000783, PGS000015, PGS000335, PGS000344, PGS001778, PGS000498, PGS000507, PGS000536, PGS000479, PGS000488, PGS000524, PGS000490, PGS000508, PGS000511, PGS000516, PGS…	303
Cancer of of nasal cavities	PGS001259, PGS001109, PGS000081, PGS000792, PGS000357, PGS000358, PGS000933, PGS000934, PGS001848, PGS002060, PGS000213, PGS000216, PGS000617, PGS000359, PGS002291, PGS001308, PGS000947, PGS002266, PGS002046, PGS001255	20
Cancer of oropharynx	PGS000213, PGS000216, PGS000004, PGS000001, PGS000007, PGS000051, PGS000773, PGS002242, PGS001336, PGS000317, PGS000153, PGS000029, PGS000028, PGS002294, PGS000332, PGS000345, PGS000873, PGS000072, PGS000052, PGS000045, PGS000050, PGS000783, PGS000015, PGS000335, PGS000344, PGS001778, PGS000498, PGS000507, PGS000536, PGS000479, PGS000488, PGS000524, PGS000490, PGS000508, PGS000511, PGS000516, PGS…	303
Cancer of other endocrine glands	PGS000087, PGS000162, PGS000207, PGS000208, PGS000209, PGS000626, PGS000627, PGS000628, PGS000629, PGS000630, PGS000631, PGS000632, PGS000633, PGS000634, PGS000635, PGS000636, PGS000797, PGS001289, PGS001354, PGS001794, PGS001799, PGS001809, PGS002018, PGS000339, PGS000766, PGS000963, PGS000079, PGS000118, PGS000157, PGS000732, PGS000743, PGS000745, PGS000790, PGS002246, PGS002247, PGS002253, PGS…	443
Cancer of other female genital organs	PGS001813, PGS002021, PGS000543, PGS000073, PGS000784, PGS001299, PGS000075, PGS000786, PGS002300, PGS002735, PGS002736, PGS002737, PGS000068, PGS000724, PGS002250, PGS000352, PGS000351, PGS000544, PGS000545, PGS000546, PGS000547, PGS000548, PGS000549, PGS000550, PGS000551, PGS000552, PGS000553, PGS000554, PGS000555, PGS000556, PGS000557, PGS000558, PGS000559, PGS000560, PGS000561, PGS000562, PGS…	531
Cancer of other female genital organs (excluding uterus and ovary)	PGS001813, PGS002021, PGS000543, PGS000073, PGS000784, PGS001299, PGS000075, PGS000786, PGS002300, PGS002735, PGS002736, PGS002737, PGS000068, PGS000724, PGS002250, PGS000352, PGS000351, PGS000544, PGS000545, PGS000546, PGS000547, PGS000548, PGS000549, PGS000550, PGS000551, PGS000552, PGS000553, PGS000554, PGS000555, PGS000556, PGS000557, PGS000558, PGS000559, PGS000560, PGS000561, PGS000562, PGS…	531
Cancer of other lymphoid, histiocytic tissue	PGS000874, PGS002303, PGS002304, PGS000646, PGS000647, PGS000648, PGS000649, PGS000650, PGS000651, PGS000643, PGS000644, PGS000080, PGS000791, PGS000641, PGS000642, PGS000652, PGS000653, PGS000654, PGS002281, PGS002306, PGS001810, PGS000637, PGS000638, PGS000639, PGS000640, PGS002305, PGS000077, PGS000788, PGS000645, PGS001267, PGS002089, PGS001876, PGS001268, PGS001135, PGS000959, PGS000967, PGS…	625
Cancer of other male genital organs	PGS000593, PGS000594, PGS000582, PGS001805, PGS000577, PGS000583, PGS000588, PGS000566, PGS000569, PGS000576, PGS000584, PGS000578, PGS000591, PGS000565, PGS000580, PGS000567, PGS000572, PGS000574, PGS000586, PGS000590, PGS000568, PGS000571, PGS000592, PGS000585, PGS000570, PGS000579, PGS000587, PGS000589, PGS000573, PGS000575, PGS000581, PGS002016, PGS001111, PGS000602, PGS000598, PGS000601, PGS…	536
Cancer of prostate	PGS000565, PGS000566, PGS000567, PGS000568, PGS000569, PGS000570, PGS000571, PGS000572, PGS000573, PGS000574, PGS000575, PGS000576, PGS000577, PGS000578, PGS000579, PGS000580, PGS000581, PGS000582, PGS000583, PGS000584, PGS000585, PGS000586, PGS000587, PGS000588, PGS000589, PGS000590, PGS000591, PGS000592, PGS001805, PGS002016, PGS000049, PGS000662, PGS000030, PGS000044, PGS000067, PGS000084, PGS…	534
Cancer of stomach	PGS002299, PGS001851, PGS002063, PGS000213, PGS000216, PGS002000, PGS002218, PGS002004, PGS002223, PGS000004, PGS000001, PGS000007, PGS000051, PGS000773, PGS002242, PGS001336, PGS000317, PGS000153, PGS000029, PGS000028, PGS002294, PGS000332, PGS000345, PGS000873, PGS000072, PGS000052, PGS000045, PGS000050, PGS000783, PGS000015, PGS000335, PGS000344, PGS001778, PGS000498, PGS000507, PGS000536, PGS…	302
Cancer of the gums	PGS000213, PGS000216, PGS000004, PGS000001, PGS000007, PGS000051, PGS000773, PGS002242, PGS001336, PGS000317, PGS000153, PGS000029, PGS000028, PGS002294, PGS000332, PGS000345, PGS000873, PGS000072, PGS000052, PGS000045, PGS000050, PGS000783, PGS000015, PGS000335, PGS000344, PGS001778, PGS000498, PGS000507, PGS000536, PGS000479, PGS000488, PGS000524, PGS000490, PGS000508, PGS000511, PGS000516, PGS…	303
Cancer of the mouth floor	PGS000357, PGS000358, PGS000081, PGS000792, PGS000213, PGS000216, PGS000359, PGS000947, PGS000617, PGS002291, PGS001308, PGS002266, PGS000365, PGS000364, PGS000363, PGS000366, PGS000378, PGS000376, PGS000382, PGS000377, PGS000379, PGS000380, PGS000381, PGS001802, PGS000375, PGS000785, PGS000368, PGS002252, PGS001776, PGS000371, PGS002013, PGS002265, PGS000147, PGS000148, PGS000150, PGS000370, PGS…	307
Cancer of tongue	PGS000359, PGS000213, PGS000216, PGS000617, PGS000357, PGS000358, PGS002291, PGS000081, PGS000792, PGS001308, PGS002019, PGS001811, PGS001812, PGS002020, PGS000365, PGS000364, PGS000363, PGS000366, PGS000378, PGS000376, PGS000382, PGS000377, PGS000379, PGS000380, PGS000381, PGS001802, PGS000375, PGS000785, PGS000368, PGS002252, PGS001776, PGS000371, PGS002013, PGS002265, PGS000147, PGS000148, PGS…	343
Cancer of urinary organs (incl. kidney and bladder)	PGS001250, PGS000071, PGS000152, PGS000723, PGS000782, PGS000607, PGS000608, PGS000609, PGS000610, PGS000611, PGS000612, PGS000613, PGS000614, PGS000615, PGS000616, PGS001807, PGS002017, PGS000722, PGS000076, PGS000787, PGS000161, PGS001174, PGS001861, PGS002072, PGS002237, PGS000728, PGS000859, PGS001272, PGS000708, PGS000605, PGS000606, PGS000771, PGS000772, PGS000803, PGS000328, PGS000754, PGS…	161
Cancer within the respiratory system	PGS000388, PGS000389, PGS000390, PGS000391, PGS000392, PGS000393, PGS000394, PGS000395, PGS000396, PGS000397, PGS000360, PGS000361, PGS000362, PGS000387, PGS000070, PGS000078, PGS000156, PGS000721, PGS000740, PGS000789, PGS000880, PGS002270, PGS000081, PGS000792, PGS001370, PGS002481, PGS000799, PGS001341, PGS000037, PGS001849, PGS002358, PGS002061, PGS002628, PGS002677, PGS002432, PGS002383, PGS…	83
Cancer, suspected or other	PGS000213, PGS000216, PGS000119, PGS000445, PGS000446, PGS000447, PGS000448, PGS000449, PGS000450, PGS000451, PGS000452, PGS000453, PGS000454, PGS000455, PGS000456, PGS000457, PGS000458, PGS000459, PGS000730, PGS000469, PGS000470, PGS000471, PGS000339, PGS000766, PGS001040, PGS000433, PGS000434, PGS000435, PGS000436, PGS000437, PGS000438, PGS000439, PGS000440, PGS000441, PGS000442, PGS000443, PGS…	787
Candidiasis of skin and nails	PGS000119, PGS000445, PGS000446, PGS000447, PGS000448, PGS000449, PGS000450, PGS000451, PGS000452, PGS000453, PGS000454, PGS000455, PGS000456, PGS000457, PGS000458, PGS000459, PGS000730, PGS001040, PGS000469, PGS000470, PGS000471, PGS000398, PGS000399, PGS000400, PGS000401, PGS000402, PGS000403, PGS000404, PGS000405, PGS000406, PGS000407, PGS001041, PGS001803, PGS002014, PGS001937, PGS002155, PGS…	141
Carcinoid syndrome	PGS001308, PGS000737, PGS001779, PGS001878, PGS002091, PGS001051, PGS000198, PGS000342, PGS000343, PGS001287, PGS000922, PGS001872, PGS002084, PGS000923, PGS000357, PGS000358, PGS000359, PGS000081, PGS000792, PGS000016, PGS000035, PGS000331, PGS000727, PGS001340, PGS001356, PGS000338, PGS001841, PGS002050, PGS001339, PGS001263, PGS000353, PGS000354, PGS000355, PGS000356, PGS000445, PGS000451, PGS…	475
Carcinoma in situ of skin	PGS000469, PGS000470, PGS000471, PGS000119, PGS000445, PGS000446, PGS000447, PGS000448, PGS000449, PGS000450, PGS000451, PGS000452, PGS000453, PGS000454, PGS000455, PGS000456, PGS000457, PGS000458, PGS000459, PGS000730, PGS000339, PGS000766, PGS001040, PGS000433, PGS000434, PGS000435, PGS000436, PGS000437, PGS000438, PGS000439, PGS000440, PGS000441, PGS000442, PGS000443, PGS000444, PGS000398, PGS…	577
Cardiac and circulatory congenital anomalies	PGS001863, PGS002074, PGS000016, PGS000035, PGS000331, PGS000727, PGS001340, PGS001356, PGS000338, PGS001841, PGS002050, PGS001339, PGS001263, PGS000737, PGS001779, PGS001826, PGS002034, PGS000753, PGS002054, PGS001784, PGS000930, PGS000931, PGS002053, PGS000962, PGS001847, PGS002059, PGS000116, PGS000747, PGS001355, PGS000749, PGS000296, PGS000349, PGS000011, PGS000746, PGS002262, PGS000012, PGS…	253
Cardiac arrest	PGS000016, PGS000035, PGS000331, PGS000727, PGS001340, PGS001356, PGS000338, PGS001841, PGS002050, PGS001339, PGS001263, PGS000737, PGS001779, PGS001025	14
Cardiac arrest and ventricular fibrillation	PGS000016, PGS000035, PGS000331, PGS000727, PGS001340, PGS001356, PGS000338, PGS001841, PGS002050, PGS001339, PGS001263, PGS000737, PGS001779, PGS001025, PGS001314, PGS000962, PGS002051, PGS001842, PGS000116, PGS000747, PGS001355, PGS000749, PGS000296, PGS000349, PGS000011, PGS000746, PGS002262, PGS000012, PGS000019, PGS000337, PGS000748, PGS002244, PGS000013, PGS000058, PGS000018, PGS002048, PGS…	577
Cardiac complications, not elsewhere classified	PGS000016, PGS000035, PGS000331, PGS000727, PGS001340, PGS001356, PGS000338, PGS001841, PGS002050, PGS001339, PGS002269, PGS000862, PGS000819, PGS001819, PGS002027, PGS001013, PGS001834, PGS002041, PGS001275, PGS001137, PGS000990, PGS001833, PGS002040, PGS001276, PGS001263, PGS000737, PGS001779, PGS001025, PGS000617, PGS001302, PGS001837, PGS002044, PGS001835, PGS002042, PGS001028, PGS001321, PGS…	188
Cardiac conduction disorders	PGS000737, PGS001779, PGS000016, PGS000035, PGS000331, PGS000727, PGS001340, PGS001356, PGS000338, PGS001841, PGS002050, PGS001339, PGS001263, PGS001025, PGS002738, PGS002739, PGS001830, PGS002037, PGS000704, PGS001777, PGS002746, PGS000327, PGS002790, PGS000140, PGS001829, PGS002036, PGS000145, PGS000138, PGS000139, PGS000193, PGS000907, PGS002789, PGS000142, PGS000141, PGS001823, PGS002031, PGS…	251
Cardiac congenital anomalies	PGS001863, PGS002074, PGS000016, PGS000035, PGS000331, PGS000727, PGS001340, PGS001356, PGS000338, PGS001841, PGS002050, PGS001339, PGS001263, PGS000737, PGS001779, PGS001826, PGS002034, PGS001025, PGS001033, PGS000771, PGS000772, PGS000803, PGS000328, PGS000754, PGS000196, PGS000874, PGS002305, PGS002303, PGS002304, PGS001136, PGS000637, PGS000638, PGS000639, PGS000640, PGS000077, PGS000788, PGS…	142
Cardiac defibrillator in situ	PGS000016, PGS000035, PGS000331, PGS000727, PGS001340, PGS001356, PGS000338, PGS001841, PGS002050, PGS001339, PGS001263, PGS000737, PGS001779, PGS000469, PGS000470, PGS000471, PGS001025, PGS000119, PGS000445, PGS000446, PGS000447, PGS000448, PGS000449, PGS000450, PGS000451, PGS000452, PGS000453, PGS000454, PGS000455, PGS000456, PGS000457, PGS000458, PGS000459, PGS000730, PGS001040, PGS000398, PGS…	577
Cardiac dysrhythmias	PGS000016, PGS000035, PGS000331, PGS000727, PGS001340, PGS001356, PGS000338, PGS001841, PGS002050, PGS001339, PGS001263, PGS000737, PGS001779, PGS001025	14
Cardiac pacemaker in situ	PGS000016, PGS000035, PGS000331, PGS000727, PGS001340, PGS001356, PGS000338, PGS001841, PGS002050, PGS001339, PGS001263, PGS000737, PGS001779, PGS000469, PGS000470, PGS000471, PGS001025, PGS000119, PGS000445, PGS000446, PGS000447, PGS000448, PGS000449, PGS000450, PGS000451, PGS000452, PGS000453, PGS000454, PGS000455, PGS000456, PGS000457, PGS000458, PGS000459, PGS000730, PGS001040, PGS000398, PGS…	577
Cardiac pacemaker/device in situ	PGS000016, PGS000035, PGS000331, PGS000727, PGS001340, PGS001356, PGS000338, PGS001841, PGS002050, PGS001339, PGS001263, PGS000737, PGS001779, PGS000469, PGS000470, PGS000471, PGS001025, PGS000119, PGS000445, PGS000446, PGS000447, PGS000448, PGS000449, PGS000450, PGS000451, PGS000452, PGS000453, PGS000454, PGS000455, PGS000456, PGS000457, PGS000458, PGS000459, PGS000730, PGS001040, PGS000398, PGS…	577
Cardiac rhythm regulators causing adverse effects in therapeutic use	PGS000016, PGS000035, PGS000331, PGS000727, PGS001340, PGS001356, PGS000338, PGS001841, PGS002050, PGS001339, PGS000737, PGS001779, PGS001263, PGS001885, PGS002097, PGS001372, PGS000800, PGS000810, PGS001286, PGS001284, PGS001283, PGS001285, PGS000780, PGS000867, PGS001259, PGS001773, PGS001109, PGS001112, PGS001113, PGS000821, PGS001116, PGS001114, PGS001115, PGS001869, PGS002081, PGS001117, PGS…	179
Cardiac shunt/ heart septal defect	PGS000016, PGS000035, PGS000331, PGS000727, PGS001340, PGS001356, PGS000338, PGS001841, PGS002050, PGS001339, PGS001263, PGS000737, PGS001779, PGS001025, PGS001840, PGS002049, PGS001842, PGS002051, PGS001981, PGS002199, PGS000300, PGS001790, PGS000709, PGS002271, PGS001137, PGS000990, PGS001833, PGS002040, PGS001314, PGS000710, PGS001315, PGS001316, PGS001048, PGS001317, PGS001826, PGS002034, PGS…	88
Cardiogenic shock	PGS000217, PGS000218, PGS001940, PGS002158, PGS000668, PGS000816, PGS002099, PGS001886, PGS000669, PGS002157, PGS001939, PGS000815, PGS000670, PGS001888, PGS002101, PGS000671, PGS001889, PGS002102, PGS000672, PGS001941, PGS002159, PGS000673, PGS000220, PGS000221, PGS000222, PGS000230, PGS000231, PGS000232, PGS000314, PGS001946, PGS002164, PGS000675, PGS000227, PGS000228, PGS000224, PGS000192, PGS…	236
Cardiomyopathy	PGS000739, PGS000778, PGS000341, PGS001878, PGS002091, PGS001051, PGS001032, PGS002263, PGS001880, PGS002092, PGS001254, PGS001314, PGS000727, PGS001356, PGS001340, PGS000331, PGS000016, PGS000035, PGS000338, PGS001841, PGS002050, PGS001339, PGS001263, PGS001779, PGS000737, PGS000962, PGS002051, PGS001842, PGS000116, PGS000747, PGS001355, PGS000749, PGS000296, PGS000349, PGS000011, PGS000746, PGS…	209
Carnitine deficiencies	PGS001305, PGS001826, PGS002034, PGS000056, PGS000123, PGS000211, PGS000750, PGS000902, PGS000903, PGS001353, PGS001774, PGS000777, PGS001033, PGS000771, PGS000772, PGS000803, PGS000328, PGS000754, PGS000196, PGS001298, PGS001825, PGS002033, PGS002098, PGS000874, PGS002305, PGS002303, PGS002304, PGS001136, PGS000637, PGS000638, PGS000639, PGS000640, PGS000077, PGS000788, PGS000645, PGS000646, PGS…	236
Cataplexy and narcolepsy	PGS000756, PGS000757, PGS000926, PGS001995, PGS002212, PGS000908, PGS001932, PGS002149, PGS002144, PGS002269, PGS001834, PGS002041, PGS002046, PGS001255, PGS000056, PGS000123, PGS000211, PGS000750, PGS000902, PGS000903, PGS001353, PGS001774, PGS000777, PGS001137, PGS000990, PGS001833, PGS002040, PGS002738, PGS002739, PGS000929, PGS002249, PGS000025, PGS000812, PGS000823, PGS000779, PGS000898, PGS…	221
Cataract	PGS001302, PGS001837, PGS002044, PGS001303, PGS002269, PGS000617, PGS001835, PGS002042, PGS000862, PGS001028, PGS000819, PGS001819, PGS002027, PGS001321, PGS000137, PGS001322, PGS001836, PGS002043, PGS001323, PGS002045, PGS000966, PGS002292, PGS001013, PGS001834, PGS002041, PGS001029, PGS001275, PGS000350, PGS001792, PGS001797, PGS002741, PGS000764, PGS001137, PGS000990, PGS001833, PGS002040, PGS…	145
Celiac disease	PGS001856, PGS002067, PGS001300, PGS000040, PGS000041, PGS000042, PGS000316, PGS001894, PGS002107, PGS001301, PGS001390, PGS001852, PGS001296, PGS000021, PGS000022, PGS000023, PGS000024, PGS000833, PGS001297, PGS001817, PGS002025, PGS000869, PGS001785, PGS001369, PGS001859, PGS002070, PGS001853, PGS002064, PGS002019, PGS001811, PGS000378, PGS000376, PGS000382, PGS000377, PGS000379, PGS000380, PGS…	692
Cellulitis and abscess of arm/hand	PGS001869, PGS002081, PGS001131, PGS001011, PGS002272, PGS002273, PGS000925, PGS000034, PGS000717, PGS000758, PGS001241, PGS001887, PGS002100, PGS001242, PGS001243, PGS001165, PGS001144, PGS001145, PGS001146, PGS002434, PGS002483, PGS002532, PGS002679, PGS002360, PGS002630, PGS002581, PGS002385, PGS002313, PGS001226, PGS001892, PGS002105, PGS000027, PGS001917, PGS001101, PGS002133, PGS001102, PGS…	339
Cellulitis and abscess of fingers/toes	PGS001869, PGS002081, PGS001131, PGS001011, PGS002272, PGS002273, PGS000925, PGS000637, PGS000638, PGS000639, PGS000640, PGS001257, PGS001390, PGS001026, PGS001921, PGS002137, PGS001027, PGS001258, PGS001881, PGS002093, PGS000445, PGS000451, PGS000454, PGS000730, PGS000446, PGS000452, PGS000450, PGS000447, PGS000453, PGS000455, PGS000456, PGS000458, PGS000448, PGS000119, PGS000449, PGS000459, PGS…	217
Cellulitis and abscess of foot, toe	PGS001869, PGS002081, PGS001881, PGS002093, PGS001131, PGS001011, PGS002272, PGS002273, PGS000925, PGS000637, PGS000638, PGS000639, PGS000640, PGS001257, PGS001390, PGS001026, PGS001921, PGS002137, PGS001027, PGS001258, PGS000445, PGS000451, PGS000454, PGS000730, PGS000446, PGS000452, PGS000450, PGS000447, PGS000453, PGS000455, PGS000456, PGS000458, PGS000448, PGS000119, PGS000449, PGS000459, PGS…	217
Cellulitis and abscess of leg, except foot	PGS001869, PGS002081, PGS001027, PGS001131, PGS001011, PGS002272, PGS002273, PGS000925, PGS000637, PGS000638, PGS000639, PGS000640, PGS001257, PGS001390, PGS001026, PGS001921, PGS002137, PGS001258, PGS001881, PGS002093, PGS000076, PGS000722, PGS000787, PGS000605, PGS000606, PGS000161, PGS000445, PGS000451, PGS000454, PGS000730, PGS000446, PGS000452, PGS000450, PGS000447, PGS000453, PGS000455, PGS…	153
Cellulitis and abscess of oral soft tissues	PGS001869, PGS002081, PGS001131, PGS001011, PGS002272, PGS002273, PGS000925, PGS000637, PGS000638, PGS000639, PGS000640, PGS001032, PGS002263, PGS001257, PGS001390, PGS001026, PGS001921, PGS002137, PGS001027, PGS001258, PGS002266, PGS000445, PGS000451, PGS000454, PGS000730, PGS000446, PGS000452, PGS000450, PGS000447, PGS000453, PGS000455, PGS000456, PGS000458, PGS000448, PGS000119, PGS000449, PGS…	168
Cellulitis and abscess of trunk	PGS001869, PGS002081, PGS001131, PGS001011, PGS002272, PGS002273, PGS000925, PGS000637, PGS000638, PGS000639, PGS000640, PGS001257, PGS001390, PGS001026, PGS001921, PGS002137, PGS001027, PGS001258, PGS000445, PGS000451, PGS000454, PGS000730, PGS000446, PGS000452, PGS000450, PGS000447, PGS000453, PGS000455, PGS000456, PGS000458, PGS000448, PGS000119, PGS000449, PGS000459, PGS000457, PGS000471, PGS…	335
Central origin vertigo	PGS000620, PGS000621, PGS000622, PGS000623, PGS000624, PGS000625, PGS001808, PGS002053, PGS000039, PGS000665, PGS000911, PGS002724, PGS002725, PGS002052, PGS000038, PGS001793, PGS001798, PGS002259, PGS001179, PGS000781, PGS000618, PGS000619, PGS001928, PGS002145, PGS001281, PGS001282, PGS000926, PGS001995, PGS002212, PGS000908, PGS000756, PGS000757, PGS001932, PGS002149, PGS002144, PGS000140, PGS…	85
Central/nonobstroctive sleep apnea	PGS000926, PGS001995, PGS002212, PGS000756, PGS000757, PGS000908, PGS001932, PGS002149, PGS001054, PGS002006, PGS002225, PGS001150, PGS001978, PGS002196, PGS000336, PGS002318, PGS002390, PGS002439, PGS002488, PGS002537, PGS002586, PGS002635, PGS002684, PGS001055, PGS001992, PGS002209, PGS002144, PGS000620, PGS000621, PGS000622, PGS000623, PGS000624, PGS000625, PGS001808, PGS002053, PGS000039, PGS…	105
Cerebral aneurysm	PGS000753, PGS001784, PGS002054, PGS000039, PGS000665, PGS000911, PGS002724, PGS002725, PGS001025, PGS000962, PGS000116, PGS000011, PGS000012, PGS000013, PGS000018, PGS000019, PGS000058, PGS000296, PGS000337, PGS000349, PGS000746, PGS000747, PGS000748, PGS000749, PGS001355, PGS002244, PGS002262, PGS001839, PGS002048, PGS000010, PGS000057, PGS000059, PGS000200, PGS000329, PGS000798, PGS000818, PGS…	464
Cerebral artery occlusion, with cerebral infarction	PGS000039, PGS000665, PGS000911, PGS002724, PGS002725, PGS001839, PGS002048, PGS002052, PGS001048, PGS000753, PGS002054, PGS001784, PGS001314, PGS000727, PGS001356, PGS001340, PGS000331, PGS000016, PGS000035, PGS000338, PGS001841, PGS002050, PGS001339, PGS001263, PGS000930, PGS000931, PGS001779, PGS000737, PGS000117, PGS000863, PGS002316, PGS002361, PGS002388, PGS002437, PGS002486, PGS002535, PGS…	128
Cerebral atherosclerosis	PGS000039, PGS000665, PGS000911, PGS002724, PGS002725, PGS001839, PGS002048, PGS000962, PGS000116, PGS000011, PGS000012, PGS000013, PGS000018, PGS000019, PGS000058, PGS000296, PGS000337, PGS000349, PGS000746, PGS000747, PGS000748, PGS000749, PGS001355, PGS002244, PGS002262, PGS000010, PGS000057, PGS000059, PGS000200, PGS000329, PGS000798, PGS000818, PGS000899, PGS001780, PGS000753, PGS001784, PGS…	464
Cerebral cysts	PGS000039, PGS000665, PGS000911, PGS002724, PGS002725, PGS001874, PGS002087, PGS001879, PGS000963, PGS001873, PGS002086, PGS000445, PGS000451, PGS000454, PGS000730, PGS000446, PGS000452, PGS000450, PGS000447, PGS000453, PGS000455, PGS000456, PGS000458, PGS000448, PGS000119, PGS000449, PGS000459, PGS000457, PGS000471, PGS000469, PGS000470, PGS001257, PGS000339, PGS000766, PGS002320, PGS002392, PGS…	975
Cerebral degeneration, unspecified	PGS000039, PGS000665, PGS000911, PGS002724, PGS002725, PGS002269, PGS001834, PGS002041, PGS001013, PGS001843, PGS002055, PGS000925, PGS000862, PGS000819, PGS001819, PGS002027, PGS001275, PGS001137, PGS000990, PGS001833, PGS002040, PGS001276, PGS000763, PGS000762, PGS001253, PGS001252, PGS001891, PGS002104, PGS000945, PGS000946, PGS000926, PGS001995, PGS002212, PGS000756, PGS000757, PGS002046, PGS…	73
Cerebral edema and compression of brain	PGS000039, PGS000665, PGS000911, PGS002724, PGS002725, PGS000620, PGS000621, PGS000622, PGS000623, PGS000624, PGS000625, PGS001808, PGS001540, PGS001541, PGS001640, PGS001641, PGS001639, PGS001070, PGS001631, PGS001632, PGS001635, PGS001636, PGS001637, PGS001638, PGS001537, PGS001538, PGS001539, PGS001534, PGS000618, PGS000619, PGS000781, PGS000617, PGS000155, PGS002302, PGS002261, PGS001544, PGS…	350
Cerebral ischemia	PGS000039, PGS000665, PGS000911, PGS002724, PGS002725, PGS001415, PGS001416, PGS001417, PGS001418, PGS001419, PGS001420, PGS001421, PGS001422, PGS001423, PGS001424, PGS001425, PGS001426, PGS001427, PGS001428, PGS001429, PGS001430, PGS001431, PGS001432, PGS001433, PGS001434, PGS001435, PGS001436, PGS001437, PGS001438, PGS001439, PGS001440, PGS001441, PGS001442, PGS001443, PGS001444, PGS001445, PGS…	343
Cerebral laceration and contusion	PGS000039, PGS000665, PGS000911, PGS002724, PGS002725, PGS001415, PGS001416, PGS001417, PGS001418, PGS001419, PGS001420, PGS001421, PGS001422, PGS001423, PGS001424, PGS001425, PGS001426, PGS001427, PGS001428, PGS001429, PGS001430, PGS001431, PGS001432, PGS001433, PGS001434, PGS001435, PGS001436, PGS001437, PGS001438, PGS001439, PGS001440, PGS001441, PGS001442, PGS001443, PGS001444, PGS001445, PGS…	343
Cerebrovascular disease	PGS002053, PGS000039, PGS000665, PGS000911, PGS002724, PGS002725, PGS002052, PGS000038, PGS001793, PGS001798, PGS002259, PGS001179, PGS000862, PGS000819, PGS001819, PGS002027, PGS001281, PGS001282, PGS000753, PGS002054, PGS001784, PGS000930, PGS000931, PGS000962, PGS001847, PGS002059, PGS000116, PGS000747, PGS001355, PGS000749, PGS000296, PGS000349, PGS000011, PGS000746, PGS002262, PGS000012, PGS…	621
Certain early complications of trauma or procedure	PGS000995, PGS002749, PGS002750, PGS001786, PGS002256, PGS000998, PGS000999, PGS000716, PGS000140, PGS001001, PGS001114, PGS001000, PGS001003, PGS001004, PGS001005, PGS001115, PGS002254, PGS000142, PGS000143, PGS000141, PGS000144, PGS001006, PGS000034, PGS000717, PGS002313, PGS002360, PGS002385, PGS002434, PGS002483, PGS002532, PGS002581, PGS002630, PGS002679, PGS000027, PGS000320, PGS000770, PGS…	507
Cervical cancer	PGS000073, PGS000784, PGS001299, PGS000213, PGS000216, PGS000075, PGS000786, PGS002735, PGS002736, PGS002737, PGS001795, PGS002300, PGS000541, PGS000542, PGS001813, PGS002021, PGS001032, PGS002263, PGS001866, PGS002077, PGS000068, PGS000724, PGS002250, PGS000352, PGS000351, PGS000048, PGS000082, PGS000158, PGS000793, PGS000069, PGS000543, PGS000544, PGS000545, PGS000546, PGS000547, PGS000548, PGS…	313
Cervical cancer and dysplasia	PGS000073, PGS000784, PGS001299, PGS000213, PGS000216, PGS000075, PGS000786, PGS002735, PGS002736, PGS002737, PGS001795, PGS002300, PGS000541, PGS000542, PGS001813, PGS002021, PGS001032, PGS002263, PGS001866, PGS002077, PGS000068, PGS000724, PGS002250, PGS000352, PGS000351, PGS000048, PGS000082, PGS000158, PGS000793, PGS000069, PGS001273, PGS001883, PGS002095, PGS001274, PGS000543, PGS000544, PGS…	301
Cervical incompetence	PGS000073, PGS000784, PGS001299, PGS000075, PGS000786, PGS002735, PGS002736, PGS002737, PGS001795, PGS002300, PGS000541, PGS000542, PGS001813, PGS002021, PGS001032, PGS002263, PGS001866, PGS002077, PGS000068, PGS000724, PGS002250, PGS000352, PGS000351, PGS000048, PGS000082, PGS000158, PGS000793, PGS000069, PGS000543, PGS000544, PGS000545, PGS000546, PGS000547, PGS000548, PGS000549, PGS000550, PGS…	531
Cervical intraepithelial neoplasia [CIN] [Cervical dysplasia]	PGS000073, PGS000784, PGS001299, PGS000075, PGS000786, PGS002735, PGS002736, PGS002737, PGS001795, PGS002300, PGS000541, PGS000542, PGS001813, PGS002021, PGS001032, PGS002263, PGS001866, PGS002077, PGS000068, PGS000724, PGS002250, PGS000352, PGS000351, PGS000048, PGS000082, PGS000158, PGS000793, PGS000069, PGS000357, PGS000358, PGS000081, PGS000792, PGS000543, PGS000544, PGS000545, PGS000546, PGS…	140
Cervical radiculitis	PGS000073, PGS000784, PGS001299, PGS000075, PGS000786, PGS002735, PGS002736, PGS002737, PGS001795, PGS002300, PGS000541, PGS000542, PGS001813, PGS002021, PGS001032, PGS002263, PGS001866, PGS002077, PGS000068, PGS000724, PGS002250, PGS000352, PGS000351, PGS000048, PGS000082, PGS000158, PGS000793, PGS000069, PGS000543, PGS000544, PGS000545, PGS000546, PGS000547, PGS000548, PGS000549, PGS000550, PGS…	531
Cervicitis and endocervicitis	PGS000073, PGS000784, PGS001299, PGS000075, PGS000786, PGS002735, PGS002736, PGS002737, PGS001795, PGS002300, PGS000541, PGS000542, PGS001813, PGS002021, PGS001032, PGS002263, PGS001866, PGS002077, PGS000068, PGS000724, PGS002250, PGS000352, PGS000351, PGS000048, PGS000082, PGS000158, PGS000793, PGS000069, PGS000543, PGS000544, PGS000545, PGS000546, PGS000547, PGS000548, PGS000549, PGS000550, PGS…	531
Cervicocranial/Cervicobrachial syndrome	PGS001308, PGS000737, PGS001779, PGS001878, PGS002091, PGS001051, PGS000198, PGS000342, PGS000343, PGS001287, PGS000922, PGS001872, PGS002084, PGS000923, PGS000357, PGS000358, PGS000359, PGS000081, PGS000792, PGS000016, PGS000035, PGS000331, PGS000727, PGS001340, PGS001356, PGS000338, PGS001841, PGS002050, PGS001339, PGS001263, PGS000353, PGS000354, PGS000355, PGS000356, PGS000445, PGS000451, PGS…	475
Changes in skin texture	PGS000718, PGS002730, PGS000769, PGS000950, PGS000119, PGS000445, PGS000446, PGS000447, PGS000448, PGS000449, PGS000450, PGS000451, PGS000452, PGS000453, PGS000454, PGS000455, PGS000456, PGS000457, PGS000458, PGS000459, PGS000730, PGS001040, PGS000469, PGS000470, PGS000471, PGS000398, PGS000399, PGS000400, PGS000401, PGS000402, PGS000403, PGS000404, PGS000405, PGS000406, PGS000407, PGS001041, PGS…	142
Cholecystitis without cholelithiasis	PGS000707, PGS000942, PGS000943, PGS001861, PGS002072, PGS001174, PGS000705, PGS001256, PGS001884, PGS002096, PGS001857, PGS002068, PGS001395, PGS000939, PGS000948, PGS001854, PGS002065, PGS000949, PGS000940, PGS000071, PGS000152, PGS000723, PGS000782, PGS001250, PGS000607, PGS000608, PGS000609, PGS000610, PGS000611, PGS000612, PGS000613, PGS000614, PGS000615, PGS000616, PGS001807, PGS002017, PGS…	271
Cholelithiasis	PGS001174, PGS001861, PGS002072, PGS000707, PGS000942, PGS000943, PGS000705, PGS001256, PGS000071, PGS000152, PGS000723, PGS000782, PGS001250, PGS000607, PGS000608, PGS000609, PGS000610, PGS000611, PGS000612, PGS000613, PGS000614, PGS000615, PGS000616, PGS001807, PGS002017, PGS000704, PGS000726, PGS000776, PGS001777, PGS000655, PGS000872, PGS002282, PGS002283, PGS001862, PGS002073, PGS001860, PGS…	425
Cholelithiasis and cholecystitis	PGS000707, PGS000942, PGS000943, PGS001861, PGS002072, PGS001174, PGS000705, PGS001256, PGS001884, PGS002096, PGS001857, PGS002068, PGS001395, PGS000939, PGS000948, PGS001854, PGS002065, PGS000949, PGS000940, PGS000071, PGS000152, PGS000723, PGS000782, PGS001250, PGS000607, PGS000608, PGS000609, PGS000610, PGS000611, PGS000612, PGS000613, PGS000614, PGS000615, PGS000616, PGS001807, PGS002017, PGS…	425
Cholelithiasis with acute cholecystitis	PGS000707, PGS000942, PGS000943, PGS001861, PGS002072, PGS001174, PGS000705, PGS001256, PGS001884, PGS002096, PGS001857, PGS002068, PGS001395, PGS000939, PGS000948, PGS001854, PGS002065, PGS000949, PGS000940, PGS000071, PGS000152, PGS000723, PGS000782, PGS001250, PGS000607, PGS000608, PGS000609, PGS000610, PGS000611, PGS000612, PGS000613, PGS000614, PGS000615, PGS000616, PGS001807, PGS002017, PGS…	272
Cholelithiasis with other cholecystitis	PGS000707, PGS000942, PGS000943, PGS001861, PGS002072, PGS001174, PGS000704, PGS000726, PGS000776, PGS001777, PGS000705, PGS001256, PGS000655, PGS000872, PGS002282, PGS002283, PGS001862, PGS002073, PGS001860, PGS002071, PGS001293, PGS001884, PGS002096, PGS001857, PGS002068, PGS001395, PGS000939, PGS000948, PGS001854, PGS002065, PGS000949, PGS000940, PGS000071, PGS000152, PGS000723, PGS000782, PGS…	479
Cholesterolosis of gallbladder	PGS000705, PGS001256, PGS000707, PGS000942, PGS000943, PGS001861, PGS002072, PGS001174	8
Chorioretinal inflammations, scars, and other disorders of choroid	PGS002269, PGS000617, PGS001302, PGS001837, PGS002044, PGS001835, PGS002042, PGS000862, PGS001028, PGS000819, PGS001819, PGS002027, PGS001321, PGS000137, PGS001322, PGS001836, PGS002043, PGS001323, PGS002045, PGS000966, PGS002292, PGS001013, PGS001834, PGS002041, PGS001303, PGS001029, PGS001275, PGS000350, PGS001792, PGS001797, PGS002741, PGS000764, PGS001137, PGS000990, PGS001833, PGS002040, PGS…	420
Choroidal degenerations	PGS002269, PGS001834, PGS002041, PGS001013, PGS000862, PGS000819, PGS001819, PGS002027, PGS001275, PGS001137, PGS000990, PGS001833, PGS002040, PGS001276, PGS000763, PGS000762, PGS001253, PGS001252, PGS001891, PGS002104, PGS000926, PGS001995, PGS002212, PGS000756, PGS000757, PGS002046, PGS001255, PGS000056, PGS000123, PGS000211, PGS000750, PGS000902, PGS000903, PGS001353, PGS001774, PGS000777, PGS…	243
Chromosomal anomalies	PGS001863, PGS002074	2
Chromosomal anomalies and genetic disorders	PGS001863, PGS002074, PGS002085, PGS001140, PGS002046, PGS001255, PGS000926, PGS001995, PGS002212, PGS000756, PGS000757, PGS001137, PGS000990, PGS001833, PGS002040, PGS001312, PGS001871, PGS002083, PGS002293, PGS002344, PGS002416, PGS002465, PGS002514, PGS002563, PGS002612, PGS002661, PGS002710, PGS001313, PGS001824, PGS002032, PGS000874, PGS002305, PGS001826, PGS002034, PGS002303, PGS002304, PGS…	99
Chronic Kidney Disease, Stage III	PGS002237, PGS000728, PGS000859, PGS001272, PGS001250, PGS000076, PGS000722, PGS000787, PGS000708, PGS000605, PGS000606, PGS000161, PGS000771, PGS000772, PGS000803, PGS000328, PGS000754, PGS000196, PGS000341, PGS001850, PGS002062, PGS000874, PGS001332, PGS001783, PGS001788, PGS001333, PGS001326, PGS000324, PGS000114, PGS000646, PGS000647, PGS000648, PGS000649, PGS000650, PGS000651, PGS000325, PGS…	103
Chronic Kidney Disease, Stage IV	PGS002237, PGS000728, PGS000859, PGS001272, PGS001250, PGS000076, PGS000722, PGS000787, PGS000708, PGS000605, PGS000606, PGS000161, PGS000771, PGS000772, PGS000803, PGS000328, PGS000754, PGS000196, PGS000341, PGS001850, PGS002062, PGS000874, PGS001332, PGS001783, PGS001788, PGS001333, PGS001326, PGS000324, PGS000114, PGS000646, PGS000647, PGS000648, PGS000649, PGS000650, PGS000651, PGS000325, PGS…	103
Chronic airway obstruction	PGS001850, PGS002062, PGS001332, PGS001783, PGS001788, PGS001333, PGS001326, PGS001334, PGS000388, PGS000389, PGS000390, PGS000391, PGS000392, PGS000393, PGS000394, PGS000395, PGS000396, PGS000397, PGS002237, PGS000728, PGS000859, PGS000874, PGS001272, PGS000324, PGS000114, PGS000646, PGS000647, PGS000648, PGS000649, PGS000650, PGS000651, PGS000325, PGS001810, PGS000326, PGS000360, PGS000361, PGS…	104
Chronic bronchitis	PGS001347, PGS001337, PGS001132, PGS001328, PGS001324, PGS001392, PGS001292, PGS001326, PGS002237, PGS000728, PGS000859, PGS001272, PGS001850, PGS002062, PGS001332, PGS001783, PGS001788, PGS001333, PGS001334, PGS000874, PGS000646, PGS000647, PGS000648, PGS000649, PGS000650, PGS000651, PGS000704, PGS000726, PGS000776, PGS001777, PGS000655, PGS000872, PGS002282, PGS002283, PGS001860, PGS002071, PGS…	48
Chronic cystitis	PGS001326, PGS002237, PGS000728, PGS000859, PGS001272, PGS001850, PGS002062, PGS001332, PGS001783, PGS001788, PGS001333, PGS001334, PGS000874, PGS000646, PGS000647, PGS000648, PGS000649, PGS000650, PGS000651, PGS000704, PGS000726, PGS000776, PGS001777, PGS000655, PGS000872, PGS002282, PGS002283, PGS001860, PGS002071, PGS001293, PGS000962, PGS000324, PGS000114, PGS000325, PGS000326, PGS000950, PGS…	41
Chronic dermatitis due to solar radiation	PGS000718, PGS002730, PGS000769, PGS000950, PGS001326, PGS002237, PGS000728, PGS000859, PGS001272, PGS001850, PGS002062, PGS001332, PGS001783, PGS001788, PGS001333, PGS001334, PGS000944, PGS001773, PGS000927, PGS001312, PGS001871, PGS002083, PGS002293, PGS002344, PGS002416, PGS002465, PGS002514, PGS002563, PGS002612, PGS002661, PGS002710, PGS001313, PGS000738, PGS000760, PGS001536, PGS000874, PGS…	398
Chronic fatigue syndrome	PGS001326, PGS002237, PGS000728, PGS000859, PGS001272, PGS001850, PGS002062, PGS001332, PGS001783, PGS001788, PGS001333, PGS001334, PGS001308, PGS000737, PGS001779, PGS000874, PGS000646, PGS000647, PGS000648, PGS000649, PGS000650, PGS000651, PGS001878, PGS002091, PGS001051, PGS000198, PGS000342, PGS000343, PGS001287, PGS000922, PGS001872, PGS002084, PGS000923, PGS000704, PGS000726, PGS000776, PGS…	154
Chronic glomerulonephritis, NOS	PGS001326, PGS002237, PGS000728, PGS000859, PGS001272, PGS001850, PGS002062, PGS001332, PGS001783, PGS001788, PGS001333, PGS001334, PGS001267, PGS001876, PGS002089, PGS001268, PGS001135, PGS000967, PGS000324, PGS001192, PGS000199, PGS000711, PGS001248, PGS001789, PGS001822, PGS002030, PGS002307, PGS001249, PGS002728, PGS000114, PGS002729, PGS000325, PGS001290, PGS001882, PGS002094, PGS001309, PGS…	209
Chronic graft-versus-host disease	PGS001326, PGS002237, PGS000728, PGS000859, PGS001272, PGS001850, PGS002062, PGS001332, PGS001783, PGS001788, PGS001333, PGS001334, PGS000704, PGS000726, PGS000776, PGS001777, PGS000655, PGS000872, PGS002282, PGS002283, PGS001860, PGS002071, PGS001293, PGS001086, PGS000203, PGS000204, PGS001087, PGS001934, PGS002152, PGS001088, PGS001394, PGS001085, PGS000962, PGS000874, PGS000324, PGS000114, PGS…	95
Chronic hepatitis	PGS001326, PGS000674, PGS000865, PGS000866, PGS002245, PGS002237, PGS000728, PGS000859, PGS001272, PGS001850, PGS002062, PGS001332, PGS001783, PGS001788, PGS001333, PGS001334, PGS000874, PGS000646, PGS000647, PGS000648, PGS000649, PGS000650, PGS000651, PGS000704, PGS000726, PGS000776, PGS001777, PGS000655, PGS000872, PGS002282, PGS002283, PGS001860, PGS002071, PGS001293, PGS000962, PGS000324, PGS…	45
Chronic inflammatory disorders of orbit	PGS000966, PGS001326, PGS001850, PGS002062, PGS001332, PGS001783, PGS001788, PGS001333, PGS001334, PGS002269, PGS000617, PGS001302, PGS001837, PGS002044, PGS001835, PGS002042, PGS000862, PGS001028, PGS000819, PGS001819, PGS002027, PGS001321, PGS000137, PGS001322, PGS001836, PGS002043, PGS001323, PGS002045, PGS002292, PGS001013, PGS001834, PGS002041, PGS001303, PGS001029, PGS001275, PGS000350, PGS…	78
Chronic inflammatory pelvic disease	PGS001024, PGS001846, PGS002058, PGS001785, PGS001369, PGS001330, PGS001331, PGS000017, PGS001288, PGS001306, PGS001855, PGS002066, PGS001307, PGS001326, PGS002237, PGS000728, PGS000859, PGS001272, PGS001850, PGS002062, PGS001332, PGS001783, PGS001788, PGS001333, PGS001334, PGS000324, PGS000114, PGS000325, PGS000326, PGS000704, PGS000726, PGS000776, PGS001777, PGS000655, PGS000872, PGS002282, PGS…	224
Chronic interstitial cystitis	PGS001326, PGS002237, PGS000728, PGS000859, PGS001272, PGS001850, PGS002062, PGS001332, PGS001783, PGS001788, PGS001333, PGS001334, PGS001791, PGS001030, PGS000388, PGS000389, PGS000390, PGS000391, PGS000392, PGS000393, PGS000394, PGS000395, PGS000396, PGS000397, PGS000070, PGS000078, PGS000156, PGS000721, PGS000740, PGS000789, PGS000880, PGS002270, PGS001251, PGS001370, PGS000037, PGS000799, PGS…	103
Chronic kidney disease, Stage I or II	PGS002237, PGS000728, PGS000859, PGS001272, PGS001250, PGS000076, PGS000722, PGS000787, PGS000708, PGS000605, PGS000606, PGS000161, PGS000771, PGS000772, PGS000803, PGS000328, PGS000754, PGS000196, PGS000341, PGS001850, PGS002062, PGS000874, PGS001332, PGS001783, PGS001788, PGS001333, PGS001326, PGS000324, PGS000114, PGS000646, PGS000647, PGS000648, PGS000649, PGS000650, PGS000651, PGS000325, PGS…	195
Chronic laryngitis	PGS000360, PGS000361, PGS000362, PGS001326, PGS002237, PGS000728, PGS000859, PGS001272, PGS001850, PGS002062, PGS001332, PGS001783, PGS001788, PGS001333, PGS001334, PGS000874, PGS000646, PGS000647, PGS000648, PGS000649, PGS000650, PGS000651, PGS000704, PGS000726, PGS000776, PGS001777, PGS000655, PGS000872, PGS002282, PGS002283, PGS001860, PGS002071, PGS001293, PGS000962, PGS000324, PGS000114, PGS…	44
Chronic liver disease and cirrhosis	PGS000704, PGS001174, PGS001861, PGS002072, PGS000726, PGS000776, PGS001777, PGS000705, PGS001256, PGS000655, PGS000872, PGS002282, PGS002283, PGS001862, PGS002073, PGS001860, PGS002071, PGS001293, PGS000865, PGS000866, PGS002245, PGS000674, PGS001326, PGS002237, PGS000728, PGS000859, PGS001272, PGS001850, PGS002062, PGS001332, PGS001783, PGS001788, PGS001333, PGS001334, PGS001964, PGS002182, PGS…	370
Chronic lymphocytic thyroiditis	PGS000874, PGS002305, PGS000077, PGS000788, PGS000645, PGS000646, PGS000647, PGS000648, PGS000649, PGS000650, PGS000651, PGS001414, PGS001986, PGS002203, PGS000098, PGS000173, PGS000087, PGS000162, PGS000207, PGS000208, PGS000209, PGS000626, PGS000627, PGS000628, PGS000629, PGS000630, PGS000631, PGS000632, PGS000633, PGS000634, PGS000635, PGS000636, PGS000797, PGS001289, PGS001354, PGS001794, PGS…	113
Chronic obstructive asthma	PGS001370, PGS000037, PGS000799, PGS001341, PGS001782, PGS001787, PGS001849, PGS002061, PGS002311, PGS002358, PGS002383, PGS002432, PGS002481, PGS002530, PGS002579, PGS002628, PGS002677, PGS002727, PGS001343, PGS001344, PGS001345, PGS001346, PGS002248, PGS000388, PGS000389, PGS000390, PGS000391, PGS000392, PGS000393, PGS000394, PGS000395, PGS000396, PGS000397, PGS001850, PGS002062, PGS001332, PGS…	100
Chronic obstructive asthma with exacerbation	PGS001370, PGS000037, PGS000799, PGS001341, PGS001782, PGS001787, PGS001849, PGS002061, PGS002311, PGS002358, PGS002383, PGS002432, PGS002481, PGS002530, PGS002579, PGS002628, PGS002677, PGS002727, PGS001343, PGS001344, PGS001345, PGS001346, PGS000388, PGS000389, PGS000390, PGS000391, PGS000392, PGS000393, PGS000394, PGS000395, PGS000396, PGS000397, PGS002248, PGS001850, PGS002062, PGS001332, PGS…	100
Chronic osteomyelitis	PGS001326, PGS002237, PGS000728, PGS000859, PGS001272, PGS001850, PGS002062, PGS001332, PGS001783, PGS001788, PGS001333, PGS001334, PGS000874, PGS000646, PGS000647, PGS000648, PGS000649, PGS000650, PGS000651, PGS000704, PGS000726, PGS000776, PGS001777, PGS000655, PGS000872, PGS002282, PGS002283, PGS001860, PGS002071, PGS001293, PGS000962, PGS000324, PGS000114, PGS000325, PGS000326, PGS000950, PGS…	41
Chronic pain	PGS001928, PGS002145, PGS001281, PGS001282, PGS001326, PGS001884, PGS002096, PGS001395, PGS002237, PGS000728, PGS000859, PGS001272, PGS001850, PGS002062, PGS001332, PGS001783, PGS001788, PGS001333, PGS001334, PGS000707, PGS000942, PGS000943, PGS001861, PGS002072, PGS001857, PGS002068, PGS000939, PGS000948, PGS001854, PGS002065, PGS000949, PGS000940, PGS000874, PGS000646, PGS000647, PGS000648, PGS…	60
Chronic pain syndrome	PGS001928, PGS002145, PGS001281, PGS001282, PGS001326, PGS001884, PGS002096, PGS001395, PGS002237, PGS000728, PGS000859, PGS001272, PGS001850, PGS002062, PGS001332, PGS001783, PGS001788, PGS001333, PGS001334, PGS001308, PGS000737, PGS001779, PGS000707, PGS000942, PGS000943, PGS001861, PGS002072, PGS001857, PGS002068, PGS000939, PGS000948, PGS001854, PGS002065, PGS000949, PGS000940, PGS000874, PGS…	53
Chronic pancreatitis	PGS002264, PGS000083, PGS000159, PGS000385, PGS000386, PGS000663, PGS000725, PGS000794, PGS002740, PGS001326, PGS002237, PGS000728, PGS000859, PGS001272, PGS001850, PGS002062, PGS001332, PGS001783, PGS001788, PGS001333, PGS001334, PGS000874, PGS000646, PGS000647, PGS000648, PGS000649, PGS000650, PGS000651, PGS000376, PGS000377, PGS000378, PGS000379, PGS000380, PGS000381, PGS000382, PGS002298, PGS…	182
Chronic passive congestion of liver	PGS001840, PGS002049, PGS000704, PGS000726, PGS000776, PGS001777, PGS000655, PGS000872, PGS002282, PGS002283, PGS001860, PGS002071, PGS001293, PGS000865, PGS000866, PGS002245, PGS000674, PGS001964, PGS002182, PGS000683, PGS000817, PGS001174, PGS001861, PGS002072, PGS000705, PGS001256, PGS001862, PGS002073, PGS001326, PGS001940, PGS002158, PGS000668, PGS000816, PGS002732, PGS001941, PGS002159, PGS…	66
Chronic pericarditis	PGS001326, PGS002237, PGS000728, PGS000859, PGS001272, PGS001850, PGS002062, PGS001332, PGS001783, PGS001788, PGS001333, PGS001334, PGS000874, PGS000646, PGS000647, PGS000648, PGS000649, PGS000650, PGS000651, PGS000704, PGS000726, PGS000776, PGS001777, PGS000655, PGS000872, PGS002282, PGS002283, PGS001860, PGS002071, PGS001293, PGS000962, PGS000324, PGS000114, PGS000325, PGS000326, PGS000950, PGS…	41
Chronic periodontitis	PGS001326, PGS002237, PGS000728, PGS000859, PGS001272, PGS001850, PGS002062, PGS001332, PGS001783, PGS001788, PGS001333, PGS001334, PGS000874, PGS000646, PGS000647, PGS000648, PGS000649, PGS000650, PGS000651, PGS000704, PGS000726, PGS000776, PGS001777, PGS000655, PGS000872, PGS002282, PGS002283, PGS001860, PGS002071, PGS001293, PGS000962, PGS000324, PGS000114, PGS000325, PGS000326, PGS000950, PGS…	41
Chronic pharyngitis and nasopharyngitis	PGS002291, PGS000081, PGS000792, PGS000617, PGS000357, PGS000358, PGS000359, PGS001259, PGS002046, PGS001255, PGS001109, PGS001326, PGS002237, PGS000728, PGS000859, PGS001272, PGS001370, PGS002481, PGS000799, PGS001341, PGS000037, PGS001849, PGS002358, PGS002061, PGS002628, PGS002677, PGS002432, PGS002383, PGS002311, PGS002727, PGS002530, PGS002579, PGS001787, PGS001782, PGS001343, PGS001345, PGS…	136
Chronic prostatitis	PGS000565, PGS000566, PGS000567, PGS000568, PGS000569, PGS000570, PGS000571, PGS000572, PGS000573, PGS000574, PGS000575, PGS000576, PGS000577, PGS000578, PGS000579, PGS000580, PGS000581, PGS000582, PGS000583, PGS000584, PGS000585, PGS000586, PGS000587, PGS000588, PGS000589, PGS000590, PGS000591, PGS000592, PGS001805, PGS002016, PGS000049, PGS000662, PGS000030, PGS000044, PGS000067, PGS000084, PGS…	550
Chronic pulmonary heart disease	PGS001326, PGS001850, PGS002062, PGS001332, PGS001783, PGS001788, PGS001333, PGS001334, PGS001840, PGS002049, PGS001842, PGS002051, PGS001790, PGS000709, PGS001314, PGS000727, PGS001356, PGS001340, PGS000331, PGS000016, PGS000035, PGS000338, PGS001841, PGS002050, PGS001339, PGS001263, PGS001779, PGS000737, PGS000962, PGS000116, PGS000747, PGS001355, PGS000749, PGS000296, PGS000349, PGS000011, PGS…	238
Chronic renal failure [CKD]	PGS002237, PGS000728, PGS000859, PGS001272, PGS001840, PGS002049, PGS001250, PGS000076, PGS000722, PGS000787, PGS000708, PGS000605, PGS000606, PGS000161, PGS000771, PGS000772, PGS000803, PGS000328, PGS000754, PGS000196, PGS000341, PGS001842, PGS002051, PGS000071, PGS000152, PGS000723, PGS000782, PGS000607, PGS000608, PGS000609, PGS000610, PGS000611, PGS000612, PGS000613, PGS000614, PGS000615, PGS…	137
Chronic sinusitis	PGS001326, PGS002237, PGS000728, PGS000859, PGS001272, PGS001850, PGS002062, PGS001332, PGS001783, PGS001788, PGS001333, PGS001334, PGS000874, PGS000646, PGS000647, PGS000648, PGS000649, PGS000650, PGS000651, PGS000704, PGS000726, PGS000776, PGS001777, PGS000655, PGS000872, PGS002282, PGS002283, PGS001860, PGS002071, PGS001293, PGS000962, PGS000324, PGS000114, PGS000325, PGS000326, PGS000950, PGS…	41
Chronic thyroiditis	PGS000087, PGS000162, PGS000207, PGS000208, PGS000209, PGS000626, PGS000627, PGS000628, PGS000629, PGS000630, PGS000631, PGS000632, PGS000633, PGS000634, PGS000635, PGS000636, PGS000797, PGS001289, PGS001354, PGS001794, PGS001799, PGS001809, PGS002018, PGS000759, PGS000761, PGS001816, PGS002024, PGS002336, PGS002408, PGS002457, PGS002506, PGS002555, PGS002604, PGS002653, PGS002702, PGS000820, PGS…	654
Chronic tonsillitis and adenoiditis	PGS001326, PGS002237, PGS000728, PGS000859, PGS001272, PGS001850, PGS002062, PGS001332, PGS001783, PGS001788, PGS001333, PGS001334, PGS000874, PGS000646, PGS000647, PGS000648, PGS000649, PGS000650, PGS000651, PGS000704, PGS000726, PGS000776, PGS001777, PGS000655, PGS000872, PGS002282, PGS002283, PGS001860, PGS002071, PGS001293, PGS000962, PGS000324, PGS000114, PGS000325, PGS000326, PGS000950, PGS…	41
Chronic ulcer of leg or foot	PGS001027, PGS001390, PGS001326, PGS002237, PGS000728, PGS000859, PGS001272, PGS001850, PGS002062, PGS001332, PGS001783, PGS001788, PGS001333, PGS001334, PGS001881, PGS002093, PGS001306, PGS001855, PGS002066, PGS001307, PGS000947, PGS000874, PGS000646, PGS000647, PGS000648, PGS000649, PGS000650, PGS000651, PGS001785, PGS001369, PGS002269, PGS001779, PGS000737, PGS001302, PGS002044, PGS001837, PGS…	260
Chronic ulcer of skin	PGS001390, PGS001326, PGS000950, PGS002237, PGS000728, PGS000859, PGS001272, PGS001850, PGS002062, PGS001332, PGS001783, PGS001788, PGS001333, PGS001334, PGS000119, PGS000445, PGS000446, PGS000447, PGS000448, PGS000449, PGS000450, PGS000451, PGS000452, PGS000453, PGS000454, PGS000455, PGS000456, PGS000457, PGS000458, PGS000459, PGS000730, PGS001040, PGS000469, PGS000470, PGS000471, PGS000398, PGS…	102
Chronic ulcer of unspecified site	PGS001390, PGS001326, PGS002237, PGS000728, PGS000859, PGS001272, PGS001850, PGS002062, PGS001332, PGS001783, PGS001788, PGS001333, PGS001334, PGS001306, PGS001855, PGS002066, PGS001307, PGS000947, PGS001843, PGS002055, PGS000874, PGS000646, PGS000647, PGS000648, PGS000649, PGS000650, PGS000651, PGS002272, PGS002273, PGS001257, PGS001026, PGS001921, PGS002137, PGS001027, PGS001258, PGS001869, PGS…	306
Chronic vascular insufficiency of intestine	PGS001326, PGS002237, PGS000728, PGS000859, PGS001272, PGS001850, PGS002062, PGS001332, PGS001783, PGS001788, PGS001333, PGS001334, PGS001785, PGS001369, PGS001853, PGS002064, PGS001859, PGS002070, PGS000376, PGS000377, PGS000378, PGS000379, PGS000380, PGS000381, PGS000382, PGS000055, PGS000074, PGS000147, PGS000148, PGS000149, PGS000150, PGS000151, PGS000154, PGS000367, PGS000368, PGS000369, PGS…	93
Chronic venous hypertension	PGS000753, PGS002054, PGS001784, PGS000930, PGS000931, PGS002053, PGS000962, PGS001847, PGS002059, PGS000116, PGS000747, PGS001355, PGS000749, PGS000296, PGS000349, PGS000011, PGS000746, PGS002262, PGS000012, PGS000019, PGS000337, PGS000748, PGS002244, PGS000013, PGS000058, PGS000018, PGS002048, PGS001839, PGS001780, PGS000059, PGS000899, PGS000818, PGS000200, PGS000010, PGS000057, PGS000329, PGS…	172
Chronic venous insufficiency [CVI]	PGS001326, PGS000043, PGS001796, PGS002235, PGS001844, PGS002056, PGS000961, PGS000931, PGS001264, PGS001266, PGS001265, PGS001277, PGS001278, PGS001279, PGS002237, PGS000728, PGS000859, PGS001272, PGS001850, PGS002062, PGS001332, PGS001783, PGS001788, PGS001333, PGS001334, PGS000937, PGS001845, PGS002057, PGS000938, PGS000874, PGS000646, PGS000647, PGS000648, PGS000649, PGS000650, PGS000651, PGS…	172
Circadian rhythm sleep disorder	PGS000737, PGS001779, PGS000926, PGS001995, PGS002212, PGS000756, PGS000757, PGS001054, PGS002006, PGS002225, PGS001150, PGS001978, PGS002196, PGS000336, PGS002318, PGS002390, PGS002439, PGS002488, PGS002537, PGS002586, PGS002635, PGS002684, PGS001055, PGS001992, PGS002209, PGS000908, PGS001932, PGS002149, PGS000016, PGS000035, PGS000331, PGS000727, PGS001340, PGS001356, PGS000338, PGS001841, PGS…	250
Circulatory disease NEC	PGS000753, PGS002054, PGS001784, PGS000930, PGS000931, PGS002053, PGS000962, PGS001847, PGS002059, PGS000116, PGS000747, PGS001355, PGS000749, PGS000296, PGS000349, PGS000011, PGS000746, PGS002262, PGS000012, PGS000019, PGS000337, PGS000748, PGS002244, PGS000013, PGS000058, PGS000018, PGS002048, PGS001839, PGS001780, PGS000059, PGS000899, PGS000818, PGS000200, PGS000010, PGS000057, PGS000329, PGS…	630
Circumscribed scleroderma	PGS000341	1
Cirrhosis of liver without mention of alcohol	PGS000704, PGS000726, PGS000776, PGS001777, PGS000655, PGS000872, PGS002282, PGS002283, PGS001860, PGS002071, PGS001293, PGS001174, PGS001861, PGS002072, PGS000705, PGS001256, PGS001862, PGS002073, PGS001085, PGS001791, PGS001030, PGS002738, PGS002739, PGS001830, PGS002037, PGS000656, PGS000865, PGS000866, PGS002245, PGS000674, PGS001964, PGS002182, PGS000683, PGS000817, PGS001940, PGS002158, PGS…	273
Claw toe (acquired)	PGS001881, PGS002093	2
Cleft palate	PGS002266, PGS000947, PGS000933, PGS000934, PGS001848, PGS002060, PGS002096, PGS001884, PGS000914, PGS000703, PGS001260, PGS001261, PGS000931, PGS000707, PGS000942, PGS000943, PGS001861, PGS002072, PGS001264, PGS001266, PGS001265, PGS000945, PGS001050, PGS001821, PGS002029, PGS002068, PGS001857, PGS002542, PGS002689, PGS002640, PGS002323, PGS002363, PGS002493, PGS002591, PGS002395, PGS002444, PGS…	107
Coagulation defects	PGS001826, PGS002034, PGS001033, PGS000771, PGS000772, PGS000803, PGS000328, PGS000754, PGS000196, PGS001137, PGS000990, PGS001833, PGS002040, PGS000874, PGS002305, PGS002303, PGS002304, PGS001136, PGS000637, PGS000638, PGS000639, PGS000640, PGS000077, PGS000788, PGS000645, PGS000646, PGS000647, PGS000648, PGS000649, PGS000650, PGS000651, PGS000652, PGS000653, PGS000654, PGS002281, PGS002306, PGS…	258
Coagulation defects complicating pregnancy or postpartum	PGS001826, PGS002034, PGS001033, PGS000771, PGS000772, PGS000803, PGS000328, PGS000754, PGS000196, PGS000874, PGS002305, PGS002303, PGS002304, PGS001136, PGS000637, PGS000638, PGS000639, PGS000640, PGS000077, PGS000788, PGS000645, PGS000646, PGS000647, PGS000648, PGS000649, PGS000650, PGS000651, PGS000652, PGS000653, PGS000654, PGS002281, PGS002306, PGS000643, PGS000644, PGS000080, PGS000791, PGS…	259
Colles' fracture	PGS001258, PGS000951, PGS001956, PGS002174, PGS000952, PGS000657, PGS000953, PGS000954, PGS000955, PGS000956, PGS001529, PGS001530, PGS001531, PGS002315, PGS002387, PGS002436, PGS002485, PGS002534, PGS002583, PGS002632, PGS002681, PGS000121, PGS000122, PGS001402, PGS001955, PGS002173, PGS001403, PGS001404, PGS001037, PGS001038, PGS001039, PGS001957, PGS002175, PGS001026, PGS001921, PGS002137, PGS…	128
Colon cancer	PGS000376, PGS000377, PGS000378, PGS000379, PGS000380, PGS000381, PGS000382, PGS000383, PGS000384, PGS000055, PGS000074, PGS000147, PGS000148, PGS000149, PGS000150, PGS000151, PGS000154, PGS000367, PGS000368, PGS000369, PGS000370, PGS000371, PGS000372, PGS000373, PGS000374, PGS000375, PGS000720, PGS000734, PGS000765, PGS000785, PGS000801, PGS000802, PGS001776, PGS001802, PGS002013, PGS002252, PGS…	100
Color vision deficiencies	PGS001305, PGS002314, PGS002386, PGS002435, PGS002484, PGS002533, PGS002582, PGS002631, PGS002680, PGS002330, PGS002402, PGS002451, PGS002500, PGS002549, PGS002598, PGS002647, PGS002696, PGS001896, PGS002002, PGS002109, PGS002220, PGS001092, PGS001093, PGS001094, PGS001095, PGS001096, PGS001097, PGS001098, PGS001987, PGS002204, PGS001826, PGS002034, PGS000056, PGS000123, PGS000211, PGS000750, PGS…	103
Colorectal cancer	PGS000376, PGS000377, PGS000378, PGS000379, PGS000380, PGS000381, PGS000382, PGS000055, PGS000074, PGS000147, PGS000148, PGS000149, PGS000150, PGS000151, PGS000154, PGS000367, PGS000368, PGS000369, PGS000370, PGS000371, PGS000372, PGS000373, PGS000374, PGS000375, PGS000720, PGS000734, PGS000765, PGS000785, PGS000801, PGS000802, PGS001776, PGS001802, PGS002013, PGS002252, PGS002265, PGS002742, PGS…	650
Complex regional/central pain syndrome	PGS001928, PGS002145, PGS001281, PGS001282, PGS000327, PGS002790, PGS001884, PGS002096, PGS001395, PGS001308, PGS000737, PGS001779, PGS000620, PGS000621, PGS000622, PGS000623, PGS000624, PGS000625, PGS001808, PGS000781, PGS000618, PGS000619, PGS000155, PGS002302, PGS001330, PGS001331, PGS000707, PGS000942, PGS000943, PGS001861, PGS002072, PGS001857, PGS002068, PGS000939, PGS000948, PGS001854, PGS…	89
Complication due to other implant and internal device	PGS001371, PGS001327, PGS002442, PGS002321, PGS002687, PGS002638, PGS002491, PGS002540, PGS002393, PGS002589, PGS002641, PGS002690, PGS002324, PGS002592, PGS002494, PGS002445, PGS002396, PGS002543, PGS002256, PGS001296, PGS001294, PGS001014, PGS000794, PGS000083, PGS000385, PGS000159, PGS002740, PGS000386, PGS000663, PGS000725, PGS002264, PGS000713, PGS000712, PGS001297, PGS001817, PGS000023, PGS…	234
Complication of internal orthopedic device	PGS001027, PGS001371, PGS001327, PGS002442, PGS002321, PGS002687, PGS002638, PGS002491, PGS002540, PGS002393, PGS002589, PGS002641, PGS002690, PGS002324, PGS002592, PGS002494, PGS002445, PGS002396, PGS002543, PGS002256, PGS001296, PGS001294, PGS001014, PGS000794, PGS000083, PGS000385, PGS000159, PGS002740, PGS000386, PGS000663, PGS000725, PGS002264, PGS000713, PGS000712, PGS001297, PGS001817, PGS…	687
Complication of nervous system device, implant, and graft	PGS000620, PGS000621, PGS000622, PGS000623, PGS000624, PGS000625, PGS001808, PGS000618, PGS000619, PGS000781, PGS000617, PGS000155, PGS002302, PGS002261, PGS001928, PGS002145, PGS001281, PGS001282, PGS000909, PGS001832, PGS002039, PGS000771, PGS000772, PGS000803, PGS000328, PGS000754, PGS000196, PGS002053, PGS000039, PGS000665, PGS000911, PGS002724, PGS002725, PGS002052, PGS000038, PGS001793, PGS…	389
Complications following abortion or ectopic and molar pregnancies	PGS002256, PGS001868, PGS002080, PGS001018, PGS001019, PGS001020, PGS001021, PGS001396, PGS001920, PGS002136, PGS001016, PGS001017, PGS001022, PGS000874, PGS002305, PGS001826, PGS002034, PGS002303, PGS002304, PGS001136, PGS000637, PGS000638, PGS000639, PGS000640, PGS000077, PGS000788, PGS000645, PGS000646, PGS000647, PGS000648, PGS000649, PGS000650, PGS000651, PGS000652, PGS000653, PGS000654, PGS…	545
Complications of in utero procedures	PGS000995, PGS002749, PGS002750, PGS001786	4
Complications of labor and delivery NEC	PGS000753, PGS002054, PGS001784, PGS000930, PGS000931, PGS002053, PGS000962, PGS001847, PGS002059, PGS000116, PGS000747, PGS001355, PGS000749, PGS000296, PGS000349, PGS000011, PGS000746, PGS002262, PGS000012, PGS000019, PGS000337, PGS000748, PGS002244, PGS000013, PGS000058, PGS000018, PGS002048, PGS001839, PGS001780, PGS000059, PGS000899, PGS000818, PGS000200, PGS000010, PGS000057, PGS000329, PGS…	126
Complications of surgical and medical procedures	PGS000995, PGS002749, PGS002750, PGS001786, PGS000821, PGS001003, PGS001112, PGS001113, PGS001116, PGS001114, PGS001115, PGS001117, PGS001118, PGS000140, PGS000998, PGS000999, PGS000716, PGS001001, PGS001000, PGS001004, PGS001005, PGS002254, PGS000142, PGS000143, PGS000141, PGS000144, PGS001006	27
Complications of the administration of anesthetic or other sedation in labor and delivery	PGS000119, PGS000445, PGS000446, PGS000447, PGS000448, PGS000449, PGS000450, PGS000451, PGS000452, PGS000453, PGS000454, PGS000455, PGS000456, PGS000457, PGS000458, PGS000459, PGS000730, PGS000469, PGS000470, PGS000471, PGS000339, PGS000766, PGS001040, PGS000433, PGS000434, PGS000435, PGS000436, PGS000437, PGS000438, PGS000439, PGS000440, PGS000441, PGS000442, PGS000443, PGS000444, PGS000398, PGS…	433
Complications of transplants and reattached limbs	PGS001027, PGS001881, PGS002093, PGS001415, PGS001416, PGS001417, PGS001418, PGS001419, PGS001420, PGS001421, PGS001422, PGS001423, PGS001424, PGS001425, PGS001426, PGS001427, PGS001428, PGS001429, PGS001430, PGS001431, PGS001432, PGS001433, PGS001434, PGS001435, PGS001436, PGS001437, PGS001438, PGS001439, PGS001440, PGS001441, PGS001442, PGS001443, PGS001444, PGS001445, PGS001446, PGS001447, PGS…	341
Complications peculiar to certain specified procedures	PGS000995, PGS002749, PGS002750, PGS001786	4
Conditions involving the integument and temperature regulation of fetus and newborn	PGS002323, PGS002363, PGS002395, PGS002444, PGS002493, PGS002542, PGS002591, PGS002640, PGS002689, PGS000944, PGS001043, PGS000759, PGS000761, PGS001816, PGS002024, PGS002336, PGS002408, PGS002457, PGS002506, PGS002555, PGS002604, PGS002653, PGS002702, PGS000820, PGS000965, PGS001814, PGS002022, PGS001181, PGS000928, PGS002351, PGS002423, PGS002472, PGS002521, PGS002570, PGS002619, PGS002668, PGS…	437
Conduct disorders	PGS000737, PGS001779, PGS002738, PGS002739, PGS001830, PGS002037, PGS000704, PGS001777, PGS002746, PGS000327, PGS002790, PGS000140, PGS001829, PGS002036, PGS000145, PGS000138, PGS000139, PGS000193, PGS000907, PGS002789, PGS000142, PGS000141, PGS001823, PGS002031, PGS001824, PGS002032, PGS001821, PGS002029, PGS000936, PGS002334, PGS002406, PGS002455, PGS002504, PGS002553, PGS002602, PGS002651, PGS…	279
Conductive hearing loss	PGS000763, PGS000762, PGS001252, PGS001533, PGS000737, PGS001779, PGS001253, PGS001891, PGS002104, PGS002046, PGS001255, PGS002269, PGS001834, PGS002041, PGS002738, PGS002739, PGS000929, PGS002249, PGS000025, PGS000812, PGS000823, PGS000779, PGS000898, PGS001775, PGS000876, PGS000811, PGS001828, PGS001348, PGS000054, PGS000053, PGS001349, PGS000026, PGS002280, PGS002731, PGS002746, PGS000327, PGS…	132
Congenital anomalies of abdominal wall; diaphram	PGS000948, PGS001854, PGS002065, PGS000949, PGS001863, PGS002074, PGS001884, PGS002096, PGS001395, PGS001826, PGS002034, PGS000707, PGS000942, PGS000943, PGS001861, PGS002072, PGS000753, PGS001784, PGS002054, PGS001025, PGS001033, PGS000771, PGS000772, PGS000803, PGS000328, PGS000754, PGS000196, PGS001857, PGS002068, PGS000939, PGS000940, PGS000962, PGS000116, PGS000011, PGS000012, PGS000013, PGS…	112
Congenital anomalies of breast	PGS001863, PGS002074, PGS000216, PGS000214, PGS000212, PGS000002, PGS000005, PGS000008, PGS000046, PGS000347, PGS000774, PGS000003, PGS000006, PGS000009, PGS000047, PGS000346, PGS000775, PGS000215, PGS000213, PGS000004, PGS000001, PGS000007, PGS000051, PGS000773, PGS002242, PGS001336, PGS000317, PGS000153, PGS000029, PGS000028, PGS002294, PGS000332, PGS000345, PGS000873, PGS000072, PGS000052, PGS…	146
Congenital anomalies of esophagus	PGS001863, PGS002074, PGS000363, PGS000364, PGS000365, PGS000366, PGS002298, PGS001826, PGS002034, PGS001851, PGS002063, PGS001033, PGS000771, PGS000772, PGS000803, PGS000328, PGS000754, PGS000196, PGS000358, PGS000357, PGS000378, PGS000376, PGS000382, PGS000377, PGS000379, PGS000380, PGS000381, PGS001802, PGS000375, PGS000785, PGS000368, PGS002252, PGS001776, PGS000371, PGS002013, PGS002265, PGS…	647
Congenital anomalies of face and neck	PGS001863, PGS002074, PGS000947, PGS000933, PGS000934, PGS001848, PGS002060, PGS002269, PGS000617, PGS001302, PGS001837, PGS002044, PGS001835, PGS002042, PGS000862, PGS001028, PGS000819, PGS001819, PGS002027, PGS001321, PGS000137, PGS001322, PGS001836, PGS002043, PGS001323, PGS002045, PGS000966, PGS002292, PGS001013, PGS001834, PGS002041, PGS001303, PGS001029, PGS001275, PGS000350, PGS001792, PGS…	49
Congenital anomalies of female genital organs	PGS001813, PGS002021, PGS000543, PGS000073, PGS000784, PGS001299, PGS000075, PGS000786, PGS002300, PGS002735, PGS002736, PGS002737, PGS000068, PGS000724, PGS002250, PGS000352, PGS000351, PGS000544, PGS000545, PGS000546, PGS000547, PGS000548, PGS000549, PGS000550, PGS000551, PGS000552, PGS000553, PGS000554, PGS000555, PGS000556, PGS000557, PGS000558, PGS000559, PGS000560, PGS000561, PGS000562, PGS…	138
Congenital anomalies of genital organs	PGS000593, PGS000594, PGS000582, PGS001805, PGS000577, PGS000583, PGS000588, PGS000566, PGS000569, PGS000576, PGS000584, PGS000578, PGS000591, PGS000565, PGS000580, PGS000567, PGS000572, PGS000574, PGS000586, PGS000590, PGS000568, PGS000571, PGS000592, PGS000585, PGS000570, PGS000579, PGS000587, PGS000589, PGS000573, PGS000575, PGS000581, PGS002016, PGS001111, PGS000602, PGS000598, PGS000601, PGS…	145
Congenital anomalies of great vessels	PGS001863, PGS002074, PGS001826, PGS002034, PGS001033, PGS000771, PGS000772, PGS000803, PGS000328, PGS000754, PGS000196, PGS000874, PGS002305, PGS002303, PGS002304, PGS001136, PGS000637, PGS000638, PGS000639, PGS000640, PGS000077, PGS000788, PGS000645, PGS000646, PGS000647, PGS000648, PGS000649, PGS000650, PGS000651, PGS000652, PGS000653, PGS000654, PGS002281, PGS002306, PGS000643, PGS000644, PGS…	130
Congenital anomalies of intestine	PGS001863, PGS002074, PGS001826, PGS002034, PGS001785, PGS001369, PGS001853, PGS002064, PGS001859, PGS002070, PGS000376, PGS000377, PGS000378, PGS000379, PGS000380, PGS000381, PGS000382, PGS000055, PGS000074, PGS000147, PGS000148, PGS000149, PGS000150, PGS000151, PGS000154, PGS000367, PGS000368, PGS000369, PGS000370, PGS000371, PGS000372, PGS000373, PGS000374, PGS000375, PGS000720, PGS000734, PGS…	64
Congenital anomalies of limbs	PGS001863, PGS002074, PGS001027, PGS001881, PGS002093, PGS001826, PGS002034, PGS001033, PGS000771, PGS000772, PGS000803, PGS000328, PGS000754, PGS000196, PGS000874, PGS002305, PGS002303, PGS002304, PGS001136, PGS000637, PGS000638, PGS000639, PGS000640, PGS000077, PGS000788, PGS000645, PGS000646, PGS000647, PGS000648, PGS000649, PGS000650, PGS000651, PGS000652, PGS000653, PGS000654, PGS002281, PGS…	471
Congenital anomalies of male genital organs	PGS000593, PGS000594, PGS000582, PGS001805, PGS000577, PGS000583, PGS000588, PGS000566, PGS000569, PGS000576, PGS000584, PGS000578, PGS000591, PGS000565, PGS000580, PGS000567, PGS000572, PGS000574, PGS000586, PGS000590, PGS000568, PGS000571, PGS000592, PGS000585, PGS000570, PGS000579, PGS000587, PGS000589, PGS000573, PGS000575, PGS000581, PGS002016, PGS001111, PGS000602, PGS000598, PGS000601, PGS…	145
Congenital anomalies of mouth/tongue	PGS000359, PGS001863, PGS002074, PGS000617, PGS000357, PGS000358, PGS002291, PGS000081, PGS000792, PGS001308, PGS001826, PGS002034, PGS000947, PGS002266, PGS001033, PGS000771, PGS000772, PGS000803, PGS000328, PGS000754, PGS000196, PGS002269, PGS001302, PGS001837, PGS002044, PGS001835, PGS002042, PGS000862, PGS001028, PGS000819, PGS001819, PGS002027, PGS001321, PGS000137, PGS001322, PGS001836, PGS…	136
Congenital anomalies of muscle, tendon, fascia, and connective tissue	PGS001878, PGS002091, PGS001051, PGS001032, PGS002263, PGS001267, PGS002089, PGS001876, PGS001268, PGS001135, PGS000959, PGS000967, PGS000324, PGS001031, PGS001192, PGS000711, PGS001248, PGS001822, PGS002307, PGS002030, PGS000199, PGS001789, PGS001249, PGS002728, PGS000114, PGS002729, PGS001870, PGS002082, PGS000325, PGS001290, PGS002094, PGS001882, PGS001309, PGS000960, PGS001810, PGS000343, PGS…	77
Congenital anomalies of peripheral vascular system	PGS001843, PGS002055, PGS001863, PGS002074, PGS001826, PGS002034, PGS001033, PGS000771, PGS000772, PGS000803, PGS000328, PGS000754, PGS000196, PGS000930, PGS000931, PGS000043, PGS001796, PGS002235, PGS000874, PGS002305, PGS002303, PGS002304, PGS001136, PGS000637, PGS000638, PGS000639, PGS000640, PGS000077, PGS000788, PGS000645, PGS000646, PGS000647, PGS000648, PGS000649, PGS000650, PGS000651, PGS…	172
Congenital anomalies of posterior segment of eye	PGS001863, PGS002074, PGS001826, PGS002034, PGS002269, PGS001834, PGS002041, PGS001411, PGS001185, PGS001409, PGS001410, PGS000879, PGS000124, PGS001380, PGS001381, PGS001382, PGS001383, PGS001890, PGS002103, PGS001985, PGS001099, PGS001100, PGS001994, PGS002211, PGS001033, PGS000771, PGS000772, PGS000803, PGS000328, PGS000754, PGS000196, PGS002045, PGS000617, PGS001302, PGS001837, PGS002044, PGS…	68
Congenital anomalies of skin	PGS001863, PGS002074, PGS001826, PGS002034, PGS000119, PGS000445, PGS000446, PGS000447, PGS000448, PGS000449, PGS000450, PGS000451, PGS000452, PGS000453, PGS000454, PGS000455, PGS000456, PGS000457, PGS000458, PGS000459, PGS000730, PGS001040, PGS000469, PGS000470, PGS000471, PGS000398, PGS000399, PGS000400, PGS000401, PGS000402, PGS000403, PGS000404, PGS000405, PGS000406, PGS000407, PGS001041, PGS…	103
Congenital anomalies of skull and face bones	PGS001863, PGS002074, PGS001826, PGS002034, PGS001402, PGS001955, PGS002173, PGS001403, PGS001404, PGS001037, PGS001038, PGS001039, PGS002315, PGS002387, PGS002436, PGS002485, PGS002534, PGS002583, PGS002632, PGS002681, PGS000121, PGS000122, PGS001956, PGS002174, PGS000657, PGS001529, PGS001530, PGS001531, PGS000951, PGS000952, PGS000953, PGS000954, PGS000955, PGS000956, PGS001957, PGS002175, PGS…	58
Congenital anomalies of stomach	PGS001863, PGS002074, PGS002299, PGS001851, PGS002063, PGS001826, PGS002034, PGS002000, PGS002218, PGS002004, PGS002223, PGS001033, PGS000771, PGS000772, PGS000803, PGS000328, PGS000754, PGS000196, PGS000874, PGS002305, PGS002303, PGS002304, PGS001136, PGS000637, PGS000638, PGS000639, PGS000640, PGS000077, PGS000788, PGS000645, PGS000646, PGS000647, PGS000648, PGS000649, PGS000650, PGS000651, PGS…	135
Congenital anomalies of the eye	PGS001863, PGS002074, PGS001826, PGS002034, PGS001411, PGS001185, PGS001409, PGS001410, PGS000879, PGS000124, PGS001380, PGS001381, PGS001382, PGS001383, PGS001890, PGS002103, PGS001985, PGS001099, PGS001100, PGS001994, PGS002211, PGS001033, PGS000771, PGS000772, PGS000803, PGS000328, PGS000754, PGS000196, PGS002045, PGS000617, PGS002269, PGS001302, PGS001837, PGS002044, PGS001835, PGS002042, PGS…	68
Congenital anomalies of the integument	PGS001863, PGS002074, PGS001826, PGS002034, PGS002323, PGS002363, PGS002395, PGS002444, PGS002493, PGS002542, PGS002591, PGS002640, PGS002689, PGS000944, PGS001033, PGS000771, PGS000772, PGS000803, PGS000328, PGS000754, PGS000196, PGS000874, PGS002305, PGS002303, PGS002304, PGS001136, PGS000637, PGS000638, PGS000639, PGS000640, PGS000077, PGS000788, PGS000645, PGS000646, PGS000647, PGS000648, PGS…	140
Congenital anomalies of upper limb, including shoulder girdle	PGS001826, PGS002034, PGS001863, PGS002074, PGS001027, PGS001033, PGS000771, PGS000772, PGS000803, PGS000328, PGS000754, PGS000196, PGS001881, PGS002093, PGS000874, PGS002305, PGS002303, PGS002304, PGS001136, PGS000637, PGS000638, PGS000639, PGS000640, PGS000077, PGS000788, PGS000645, PGS000646, PGS000647, PGS000648, PGS000649, PGS000650, PGS000651, PGS000652, PGS000653, PGS000654, PGS002281, PGS…	161
Congenital anomalies of urinary system	PGS001863, PGS002074, PGS001826, PGS002034, PGS001033, PGS000771, PGS000772, PGS000803, PGS000328, PGS000754, PGS000196, PGS001250, PGS001864, PGS002075, PGS000071, PGS000152, PGS000723, PGS000782, PGS000607, PGS000608, PGS000609, PGS000610, PGS000611, PGS000612, PGS000613, PGS000614, PGS000615, PGS000616, PGS001807, PGS002017, PGS000076, PGS000722, PGS000787, PGS000605, PGS000606, PGS000161, PGS…	90
Congenital anomaly of fingers/toes	PGS001863, PGS002074, PGS001826, PGS002034, PGS001881, PGS002093, PGS001033, PGS000771, PGS000772, PGS000803, PGS000328, PGS000754, PGS000196, PGS000874, PGS002305, PGS002303, PGS002304, PGS001136, PGS000637, PGS000638, PGS000639, PGS000640, PGS000077, PGS000788, PGS000645, PGS000646, PGS000647, PGS000648, PGS000649, PGS000650, PGS000651, PGS000652, PGS000653, PGS000654, PGS002281, PGS002306, PGS…	132
Congenital anomaly of gallbladder, bile ducts, liver, pancreas	PGS000707, PGS000942, PGS000943, PGS001861, PGS002072, PGS001863, PGS002074, PGS000705, PGS001256, PGS001371, PGS001327, PGS002321, PGS002393, PGS002442, PGS002491, PGS002540, PGS002589, PGS002638, PGS002687, PGS002324, PGS002396, PGS002445, PGS002494, PGS002543, PGS002592, PGS002641, PGS002690, PGS002256, PGS001296, PGS001294, PGS000713, PGS000712, PGS001297, PGS001817, PGS000023, PGS000022, PGS…	126
Congenital cataract and lens anomalies	PGS001863, PGS002074, PGS001302, PGS001837, PGS002044, PGS001303, PGS001826, PGS002034, PGS001785, PGS001369, PGS002269, PGS001779, PGS000737, PGS001856, PGS002067, PGS001300, PGS001174, PGS001861, PGS002072, PGS000874, PGS000042, PGS000040, PGS000316, PGS000041, PGS001330, PGS001331, PGS000926, PGS001995, PGS002212, PGS001894, PGS002107, PGS002303, PGS001824, PGS002032, PGS001851, PGS002063, PGS…	162
Congenital coagulation defects	PGS001826, PGS002034, PGS001033, PGS000771, PGS000772, PGS000803, PGS000328, PGS000754, PGS000196, PGS000874, PGS002305, PGS002303, PGS002304, PGS001136, PGS000637, PGS000638, PGS000639, PGS000640, PGS000077, PGS000788, PGS000645, PGS000646, PGS000647, PGS000648, PGS000649, PGS000650, PGS000651, PGS000652, PGS000653, PGS000654, PGS002281, PGS002306, PGS000643, PGS000644, PGS000080, PGS000791, PGS…	258
Congenital deficiency of other clotting factors (including factor VII)	PGS001826, PGS002034, PGS001033, PGS000771, PGS000772, PGS000803, PGS000328, PGS000754, PGS000196, PGS000874, PGS002305, PGS002303, PGS002304, PGS001136, PGS000637, PGS000638, PGS000639, PGS000640, PGS000077, PGS000788, PGS000645, PGS000646, PGS000647, PGS000648, PGS000649, PGS000650, PGS000651, PGS000652, PGS000653, PGS000654, PGS002281, PGS002306, PGS000643, PGS000644, PGS000080, PGS000791, PGS…	251
Congenital deformities of feet	PGS001826, PGS002034, PGS001033, PGS000771, PGS000772, PGS000803, PGS000328, PGS000754, PGS000196, PGS000874, PGS002305, PGS002303, PGS002304, PGS001136, PGS000637, PGS000638, PGS000639, PGS000640, PGS000077, PGS000788, PGS000645, PGS000646, PGS000647, PGS000648, PGS000649, PGS000650, PGS000651, PGS000652, PGS000653, PGS000654, PGS002281, PGS002306, PGS000643, PGS000644, PGS000080, PGS000791, PGS…	128
Congenital factor VIII disorder	PGS001826, PGS002034, PGS001033, PGS000771, PGS000772, PGS000803, PGS000328, PGS000754, PGS000196, PGS000874, PGS002305, PGS002303, PGS002304, PGS001136, PGS000637, PGS000638, PGS000639, PGS000640, PGS000077, PGS000788, PGS000645, PGS000646, PGS000647, PGS000648, PGS000649, PGS000650, PGS000651, PGS000652, PGS000653, PGS000654, PGS002281, PGS002306, PGS000643, PGS000644, PGS000080, PGS000791, PGS…	155
Congenital hip dysplasia and deformity	PGS000843, PGS000299, PGS001826, PGS002034, PGS002356, PGS002428, PGS002477, PGS002526, PGS002575, PGS002624, PGS002673, PGS002722, PGS000842, PGS001162, PGS001958, PGS002176, PGS000967, PGS002728, PGS002750, PGS001273, PGS001883, PGS002095, PGS001274, PGS001033, PGS000771, PGS000772, PGS000803, PGS000328, PGS000754, PGS000196, PGS001192, PGS002729, PGS001290, PGS001882, PGS002094, PGS002749, PGS…	174
Congenital hypertrophic pyloric stenosis	PGS000739, PGS000778, PGS001826, PGS002034, PGS002052, PGS000341, PGS001878, PGS002091, PGS001051, PGS001032, PGS002263, PGS001880, PGS002092, PGS001254, PGS001033, PGS000771, PGS000772, PGS000803, PGS000328, PGS000754, PGS000196, PGS002053, PGS000039, PGS000665, PGS000911, PGS002724, PGS002725, PGS000038, PGS001793, PGS001798, PGS002259, PGS001179, PGS000862, PGS000819, PGS001819, PGS002027, PGS…	310
Congenital hypothyroidism	PGS000965, PGS000759, PGS000761, PGS001816, PGS002024, PGS002336, PGS002408, PGS002457, PGS002506, PGS002555, PGS002604, PGS002653, PGS002702, PGS000820, PGS001181, PGS001043, PGS001814, PGS002022, PGS000928, PGS002351, PGS002423, PGS002472, PGS002521, PGS002570, PGS002619, PGS002668, PGS002717, PGS000087, PGS000162, PGS000207, PGS000208, PGS000209, PGS000626, PGS000627, PGS000628, PGS000629, PGS…	364
Congenital musculoskeletal deformities of spine	PGS001826, PGS002034, PGS001033, PGS000771, PGS000772, PGS000803, PGS000328, PGS000754, PGS000196, PGS001880, PGS002092, PGS001254, PGS001267, PGS001876, PGS002089, PGS001268, PGS000932, PGS000964, PGS001879, PGS001026, PGS001921, PGS002137, PGS001258, PGS000739, PGS000778, PGS000197, PGS001309, PGS000198, PGS000342, PGS000343, PGS001287, PGS000195, PGS000194, PGS001310, PGS001875, PGS002088, PGS…	75
Congenital osteodystrophies	PGS001826, PGS002034, PGS001033, PGS000771, PGS000772, PGS000803, PGS000328, PGS000754, PGS000196, PGS000874, PGS002305, PGS002303, PGS002304, PGS001136, PGS000637, PGS000638, PGS000639, PGS000640, PGS000077, PGS000788, PGS000645, PGS000646, PGS000647, PGS000648, PGS000649, PGS000650, PGS000651, PGS000652, PGS000653, PGS000654, PGS002281, PGS002306, PGS000643, PGS000644, PGS000080, PGS000791, PGS…	128
Congenital pigmentary anomalies of skin	PGS001863, PGS002074, PGS001826, PGS002034, PGS000119, PGS000445, PGS000446, PGS000447, PGS000448, PGS000449, PGS000450, PGS000451, PGS000452, PGS000453, PGS000454, PGS000455, PGS000456, PGS000457, PGS000458, PGS000459, PGS000730, PGS001040, PGS000469, PGS000470, PGS000471, PGS000398, PGS000399, PGS000400, PGS000401, PGS000402, PGS000403, PGS000404, PGS000405, PGS000406, PGS000407, PGS001041, PGS…	103
Congestive heart failure (CHF) NOS	PGS001840, PGS002049, PGS001842, PGS002051, PGS001790, PGS000709, PGS001314, PGS000727, PGS001356, PGS001340, PGS000331, PGS000016, PGS000035, PGS000338, PGS001841, PGS002050, PGS001339, PGS001263, PGS001779, PGS000737, PGS000962, PGS000116, PGS000747, PGS001355, PGS000749, PGS000296, PGS000349, PGS000011, PGS000746, PGS002262, PGS000012, PGS000019, PGS000337, PGS000748, PGS002244, PGS000013, PGS…	179
Congestive heart failure; nonhypertensive	PGS001840, PGS002049, PGS001842, PGS002051, PGS001790, PGS000709, PGS001314, PGS000727, PGS001356, PGS001340, PGS000331, PGS000016, PGS000035, PGS000338, PGS001841, PGS002050, PGS001339, PGS001263, PGS001779, PGS000737, PGS000962, PGS000116, PGS000747, PGS001355, PGS000749, PGS000296, PGS000349, PGS000011, PGS000746, PGS002262, PGS000012, PGS000019, PGS000337, PGS000748, PGS002244, PGS000013, PGS…	149
Conjunctivitis, infectious	PGS002272, PGS002273, PGS000925, PGS001131, PGS001036, PGS001772, PGS001399, PGS001869, PGS002081, PGS001414, PGS002338, PGS002370, PGS002410, PGS002459, PGS002508, PGS002557, PGS002606, PGS002655, PGS002704, PGS000097, PGS000172, PGS001199, PGS001965, PGS002183, PGS001986, PGS002203, PGS000098, PGS000173, PGS001011, PGS000637, PGS000638, PGS000639, PGS000640	33
Constitutional aplastic anemia	PGS001884, PGS002096, PGS001395, PGS001305, PGS001298, PGS001825, PGS002033, PGS002098, PGS001821, PGS002029, PGS001863, PGS002074, PGS000936, PGS002334, PGS002406, PGS002455, PGS002504, PGS002553, PGS002602, PGS002651, PGS002700, PGS001820, PGS002028, PGS000877, PGS000874, PGS002305, PGS001826, PGS002034, PGS002303, PGS002304, PGS001136, PGS000637, PGS000638, PGS000639, PGS000640, PGS000077, PGS…	260
Contact and allergic dermatitis of eyelid	PGS001773, PGS001372, PGS000800, PGS000810, PGS001286, PGS001284, PGS001283, PGS001285, PGS000780, PGS000867, PGS001885, PGS002097, PGS001259, PGS001109, PGS000944, PGS000927, PGS001312, PGS001871, PGS002083, PGS002293, PGS002344, PGS002416, PGS002465, PGS002514, PGS002563, PGS002612, PGS002661, PGS002710, PGS001313, PGS000738, PGS000760, PGS001536, PGS001267, PGS002089, PGS001876, PGS001268, PGS…	203
Contact dermatitis and other eczema due to plants [except food]	PGS000944, PGS001773, PGS000927, PGS001312, PGS001871, PGS002083, PGS002293, PGS002344, PGS002416, PGS002465, PGS002514, PGS002563, PGS002612, PGS002661, PGS002710, PGS001313, PGS000738, PGS000760, PGS001536, PGS002323, PGS002363, PGS002395, PGS002444, PGS002493, PGS002542, PGS002591, PGS002640, PGS002689, PGS000941, PGS002045, PGS002096, PGS001884, PGS000914, PGS000703, PGS001260, PGS001261, PGS…	325
Contracture of joint	PGS001880, PGS002092, PGS001254, PGS000739, PGS000778, PGS001878, PGS002091, PGS001051, PGS000341, PGS001032, PGS002263, PGS001879, PGS001267, PGS001876, PGS002089, PGS001268, PGS000197, PGS001135, PGS000967, PGS000324, PGS001192, PGS000199, PGS000711, PGS001248, PGS001789, PGS001822, PGS002030, PGS002307, PGS001249, PGS002728, PGS000114, PGS002729, PGS000325, PGS001290, PGS001882, PGS002094, PGS…	90
Contracture of palmar fascia [Dupuytren's disease]	PGS001880, PGS002092, PGS001254, PGS000739, PGS000778, PGS001878, PGS002091, PGS001051, PGS000341, PGS001032, PGS002263, PGS001267, PGS002089, PGS001876, PGS001268, PGS001135, PGS000874, PGS002305, PGS000967, PGS000324, PGS001026, PGS001921, PGS002137, PGS001879, PGS001192, PGS000711, PGS001248, PGS001822, PGS002307, PGS002030, PGS000199, PGS001789, PGS001249, PGS002728, PGS000114, PGS002729, PGS…	669
Contracture of tendon (sheath)	PGS001880, PGS002092, PGS001254, PGS000739, PGS000778, PGS001878, PGS002091, PGS001051, PGS000341, PGS001032, PGS002263, PGS001879, PGS001267, PGS002089, PGS001876, PGS001268, PGS001135, PGS000874, PGS002305, PGS000967, PGS000324, PGS001026, PGS001921, PGS002137, PGS001192, PGS000711, PGS001248, PGS001822, PGS002307, PGS002030, PGS000199, PGS001789, PGS001249, PGS002728, PGS000114, PGS002729, PGS…	86
Cornea replaced by transplant	PGS001835, PGS002042, PGS002292, PGS001029, PGS002749, PGS002750, PGS001786, PGS000995, PGS000967, PGS001192, PGS002728, PGS002729, PGS001290, PGS001882, PGS002094, PGS001267, PGS001876, PGS002089, PGS001268, PGS001135, PGS000324, PGS000199, PGS000711, PGS001248, PGS001789, PGS001822, PGS002030, PGS002307, PGS001249, PGS000114, PGS000325, PGS001309, PGS000198, PGS000342, PGS000343, PGS001287, PGS…	150
Corneal degenerations	PGS002269, PGS001834, PGS002041, PGS000617, PGS001302, PGS001837, PGS002044, PGS001835, PGS002042, PGS000862, PGS001028, PGS000819, PGS001819, PGS002027, PGS001321, PGS000137, PGS001322, PGS001836, PGS002043, PGS001323, PGS002045, PGS000966, PGS002292, PGS001013, PGS001303, PGS001029, PGS001275, PGS000350, PGS001792, PGS001797, PGS002741, PGS000764, PGS001137, PGS000990, PGS001833, PGS002040, PGS…	91
Corneal dystrophy	PGS001835, PGS002042, PGS002292, PGS001029, PGS002269, PGS000617, PGS001302, PGS001837, PGS002044, PGS000862, PGS001028, PGS000819, PGS001819, PGS002027, PGS001321, PGS000137, PGS001322, PGS001836, PGS002043, PGS001323, PGS002045, PGS000966, PGS001013, PGS001834, PGS002041, PGS001303, PGS001275, PGS000350, PGS001792, PGS001797, PGS002741, PGS000764, PGS001137, PGS000990, PGS001833, PGS002040, PGS…	91
Corneal edema	PGS001835, PGS002042, PGS002292, PGS001380, PGS001381, PGS001358, PGS001359, PGS001360, PGS001361, PGS001362, PGS001363, PGS001364, PGS001365, PGS001366, PGS001367, PGS001368, PGS001373, PGS001382, PGS001383, PGS001411, PGS001185, PGS001409, PGS001410, PGS000879, PGS000124, PGS001099, PGS001100, PGS001924, PGS002140, PGS001890, PGS002103, PGS001985, PGS001029, PGS002269, PGS000617, PGS001302, PGS…	91
Corneal opacity	PGS001835, PGS002042, PGS002292, PGS001380, PGS001381, PGS001358, PGS001359, PGS001360, PGS001361, PGS001362, PGS001363, PGS001364, PGS001365, PGS001366, PGS001367, PGS001368, PGS001373, PGS001382, PGS001383, PGS001411, PGS001185, PGS001409, PGS001410, PGS000879, PGS000124, PGS001099, PGS001100, PGS001924, PGS002140, PGS001890, PGS002103, PGS001985, PGS001029, PGS002269, PGS000617, PGS001302, PGS…	91
Corneal opacity and other disorders of cornea	PGS001835, PGS002042, PGS002292, PGS001029, PGS002269, PGS000617, PGS001302, PGS001837, PGS002044, PGS000862, PGS001028, PGS000819, PGS001819, PGS002027, PGS001321, PGS000137, PGS001322, PGS001836, PGS002043, PGS001323, PGS002045, PGS000966, PGS001013, PGS001834, PGS002041, PGS001303, PGS001275, PGS000350, PGS001792, PGS001797, PGS002741, PGS000764, PGS001137, PGS000990, PGS001833, PGS002040, PGS…	366
Corneal ulcer	PGS001390, PGS001835, PGS002042, PGS002292, PGS001306, PGS001855, PGS002066, PGS001307, PGS001380, PGS001381, PGS001358, PGS001359, PGS001360, PGS001361, PGS001362, PGS001363, PGS001364, PGS001365, PGS001366, PGS001367, PGS001368, PGS001373, PGS001382, PGS001383, PGS001411, PGS001185, PGS001409, PGS001410, PGS000879, PGS000124, PGS001099, PGS001100, PGS001924, PGS002140, PGS001890, PGS002103, PGS…	94
Coronary atherosclerosis	PGS001839, PGS002048, PGS000962, PGS000116, PGS000011, PGS000012, PGS000013, PGS000018, PGS000019, PGS000058, PGS000296, PGS000337, PGS000349, PGS000746, PGS000747, PGS000748, PGS000749, PGS001355, PGS002244, PGS002262, PGS000010, PGS000057, PGS000059, PGS000200, PGS000329, PGS000798, PGS000818, PGS000899, PGS001780, PGS000753, PGS001784, PGS002054, PGS000957, PGS000958, PGS000706, PGS001320, PGS…	126
Cramp of limb	PGS001027, PGS001881, PGS002093, PGS001415, PGS001416, PGS001417, PGS001418, PGS001419, PGS001420, PGS001421, PGS001422, PGS001423, PGS001424, PGS001425, PGS001426, PGS001427, PGS001428, PGS001429, PGS001430, PGS001431, PGS001432, PGS001433, PGS001434, PGS001435, PGS001436, PGS001437, PGS001438, PGS001439, PGS001440, PGS001441, PGS001442, PGS001443, PGS001444, PGS001445, PGS001446, PGS001447, PGS…	341
Crushing injury	PGS001027, PGS001257, PGS001026, PGS001921, PGS002137, PGS001258, PGS000925, PGS001390, PGS001869, PGS002081, PGS002272, PGS002273, PGS001131, PGS001011, PGS000217, PGS000218, PGS001940, PGS002158, PGS000668, PGS000816, PGS002099, PGS001886, PGS000669, PGS002157, PGS001939, PGS000815, PGS000670, PGS001888, PGS002101, PGS000671, PGS001889, PGS002102, PGS000672, PGS001941, PGS002159, PGS000673, PGS…	250
Crushing or internal injury to organs	PGS001027, PGS000707, PGS000942, PGS000943, PGS001861, PGS002072, PGS001257, PGS001026, PGS001921, PGS002137, PGS001258, PGS000925, PGS002288, PGS000593, PGS000594, PGS000582, PGS001805, PGS000577, PGS000583, PGS000588, PGS000566, PGS000569, PGS000576, PGS000584, PGS000578, PGS000591, PGS000565, PGS000580, PGS000567, PGS000572, PGS000574, PGS000586, PGS000590, PGS000568, PGS000571, PGS000592, PGS…	237
Crystal arthropathies	PGS001052, PGS001053, PGS000980, PGS000982, PGS001993, PGS002210, PGS001535, PGS001117, PGS001877, PGS002090, PGS001522, PGS001110, PGS000198, PGS000342, PGS000343, PGS001287, PGS001881, PGS002093, PGS001267, PGS001876, PGS002089, PGS001268, PGS001309, PGS000195, PGS000194, PGS001310, PGS001875, PGS002088, PGS002260, PGS001311, PGS000737, PGS001779, PGS001878, PGS002091, PGS001051, PGS000922, PGS…	244
Cushing's syndrome	PGS001308, PGS000737, PGS001779, PGS001878, PGS002091, PGS001051, PGS000198, PGS000342, PGS000343, PGS001287, PGS000922, PGS001872, PGS002084, PGS000923, PGS000357, PGS000358, PGS000359, PGS000081, PGS000792, PGS000016, PGS000035, PGS000331, PGS000727, PGS001340, PGS001356, PGS000338, PGS001841, PGS002050, PGS001339, PGS001263, PGS000353, PGS000354, PGS000355, PGS000356, PGS000445, PGS000451, PGS…	475
Cutaneous lupus erythematosus	PGS000771, PGS000772, PGS000803, PGS000328, PGS000754, PGS000196, PGS001870, PGS002082, PGS000341, PGS001826, PGS002034, PGS001033, PGS001250, PGS002237, PGS000728, PGS000859, PGS001272, PGS000076, PGS000722, PGS000787, PGS000708, PGS000605, PGS000606, PGS000161, PGS000071, PGS000152, PGS000723, PGS000782, PGS000607, PGS000608, PGS000609, PGS000610, PGS000611, PGS000612, PGS000613, PGS000614, PGS…	267
Cyst and pseudocyst of pancreas	PGS001371, PGS001327, PGS002321, PGS002393, PGS002442, PGS002491, PGS002540, PGS002589, PGS002638, PGS002687, PGS002324, PGS002396, PGS002445, PGS002494, PGS002543, PGS002592, PGS002641, PGS002690, PGS002256, PGS001296, PGS001294, PGS000713, PGS000712, PGS001297, PGS001817, PGS000023, PGS000022, PGS000021, PGS000833, PGS002025, PGS000024, PGS000125, PGS000805, PGS001781, PGS000807, PGS002243, PGS…	711
Cyst of bone	PGS001402, PGS001955, PGS002173, PGS001403, PGS001404, PGS001037, PGS001038, PGS001039, PGS002315, PGS002387, PGS002436, PGS002485, PGS002534, PGS002583, PGS002632, PGS002681, PGS000121, PGS000122, PGS001956, PGS002174, PGS000657, PGS001529, PGS001530, PGS001531, PGS000951, PGS000952, PGS000953, PGS000954, PGS000955, PGS000956, PGS001957, PGS002175, PGS001874, PGS002087, PGS000815, PGS001939, PGS…	91
Cyst of kidney, acquired	PGS000708, PGS000722, PGS000076, PGS000787, PGS000161, PGS001250, PGS002237, PGS000728, PGS000859, PGS001272, PGS000605, PGS000606, PGS001874, PGS002087, PGS001879, PGS000963, PGS000771, PGS000772, PGS000803, PGS000328, PGS000754, PGS000196, PGS000341, PGS000071, PGS000152, PGS000723, PGS000782, PGS000607, PGS000608, PGS000609, PGS000610, PGS000611, PGS000612, PGS000613, PGS000614, PGS000615, PGS…	51
Cyst of the salivary gland	PGS001308, PGS000963, PGS001874, PGS002087, PGS001879, PGS001873, PGS002086, PGS000445, PGS000451, PGS000454, PGS000730, PGS000446, PGS000452, PGS000450, PGS000447, PGS000453, PGS000455, PGS000456, PGS000458, PGS000448, PGS000119, PGS000449, PGS000459, PGS000457, PGS000471, PGS000469, PGS000470, PGS001257, PGS000339, PGS000766, PGS002320, PGS002392, PGS002441, PGS002490, PGS002539, PGS002588, PGS…	633
Cyst or abscess of Bartholin's gland	PGS000963, PGS001869, PGS002081, PGS001874, PGS002087, PGS001308, PGS000445, PGS000451, PGS000454, PGS000730, PGS000446, PGS000452, PGS000450, PGS000447, PGS000453, PGS000455, PGS000456, PGS000458, PGS000448, PGS000119, PGS000449, PGS000459, PGS000457, PGS000471, PGS000469, PGS000470, PGS001257, PGS000339, PGS000766, PGS002320, PGS002392, PGS002441, PGS002490, PGS002539, PGS002588, PGS002637, PGS…	257
Cystic fibrosis	PGS000870, PGS001791, PGS000704, PGS000726, PGS000776, PGS001777, PGS001030, PGS001251, PGS000388, PGS000389, PGS000390, PGS000391, PGS000392, PGS000393, PGS000394, PGS000395, PGS000396, PGS000397, PGS001850, PGS002062, PGS001332, PGS001783, PGS001788, PGS001333, PGS001326, PGS000070, PGS000078, PGS000156, PGS000721, PGS000740, PGS000789, PGS000880, PGS002270, PGS001334, PGS001370, PGS000037, PGS…	569
Cystic kidney disease	PGS000708, PGS001250, PGS002237, PGS000728, PGS000859, PGS001272, PGS000722, PGS000076, PGS000787, PGS000161, PGS000605, PGS000606, PGS000771, PGS000772, PGS000803, PGS000328, PGS000754, PGS000196, PGS000341, PGS000071, PGS000152, PGS000723, PGS000782, PGS000607, PGS000608, PGS000609, PGS000610, PGS000611, PGS000612, PGS000613, PGS000614, PGS000615, PGS000616, PGS001807, PGS002017, PGS001174, PGS…	66
Cystic mastopathy	PGS000870	1
Cystoid macular degeneration of retina	PGS002269, PGS001834, PGS002041, PGS001013, PGS000862, PGS000819, PGS001819, PGS002027, PGS001275, PGS001137, PGS000990, PGS001833, PGS002040, PGS001276, PGS000763, PGS000762, PGS001253, PGS001252, PGS001891, PGS002104, PGS000926, PGS001995, PGS002212, PGS000756, PGS000757, PGS002046, PGS001255, PGS000056, PGS000123, PGS000211, PGS000750, PGS000902, PGS000903, PGS001353, PGS001774, PGS000777, PGS…	243
Cysts of oral soft tissues	PGS000963, PGS001873, PGS002086, PGS001032, PGS002263, PGS002266, PGS001874, PGS002087, PGS000081, PGS000792, PGS000357, PGS000358, PGS001267, PGS002089, PGS001876, PGS001268, PGS001135, PGS000959, PGS000967, PGS000324, PGS001031, PGS001192, PGS000711, PGS001248, PGS001822, PGS002307, PGS002030, PGS000199, PGS001789, PGS001249, PGS002728, PGS000114, PGS002729, PGS001870, PGS002082, PGS000325, PGS…	157
Cysts of the jaws	PGS001874, PGS002087, PGS001879, PGS000963, PGS001873, PGS002086, PGS000445, PGS000451, PGS000454, PGS000730, PGS000446, PGS000452, PGS000450, PGS000447, PGS000453, PGS000455, PGS000456, PGS000458, PGS000448, PGS000119, PGS000449, PGS000459, PGS000457, PGS000471, PGS000469, PGS000470, PGS001257, PGS000339, PGS000766, PGS002320, PGS002392, PGS002441, PGS002490, PGS002539, PGS002588, PGS002637, PGS…	632
Debility unspecified	PGS001843, PGS002055, PGS000925, PGS000945, PGS000946, PGS002222, PGS000909, PGS002272, PGS002273, PGS001869, PGS002081, PGS001011, PGS001131, PGS002151, PGS000039, PGS000665, PGS000911, PGS002724, PGS002725, PGS000637, PGS000638, PGS000639, PGS000640, PGS001257, PGS001390, PGS001026, PGS001921, PGS002137, PGS001027, PGS001258, PGS000753, PGS002054, PGS001784, PGS000930, PGS000931, PGS002053, PGS…	396
Decreased white blood cell count	PGS000105, PGS000182, PGS001969, PGS002187, PGS001997, PGS002214, PGS000106, PGS000183, PGS001077, PGS001173, PGS000090, PGS000165, PGS002325, PGS002364, PGS002397, PGS002446, PGS002495, PGS002544, PGS002593, PGS002642, PGS002691, PGS001949, PGS002167, PGS000091, PGS000166, PGS001076, PGS001172, PGS000088, PGS000163, PGS000089, PGS000164, PGS001377, PGS001378, PGS001408, PGS001930, PGS002147, PGS…	239
Decubitus ulcer	PGS001390, PGS001306, PGS001855, PGS002066, PGS001307, PGS000947, PGS001785, PGS001369, PGS000996, PGS001852, PGS001330, PGS001331, PGS000017, PGS001288, PGS001811, PGS002019, PGS000376, PGS000377, PGS000378, PGS000379, PGS000380, PGS000381, PGS000382, PGS000383, PGS000384, PGS002266, PGS001859, PGS002070, PGS001853, PGS002064, PGS000055, PGS000074, PGS000147, PGS000148, PGS000149, PGS000150, PGS…	171
Deep vein thrombosis [DVT]	PGS000931, PGS001264, PGS001266, PGS001265, PGS001277, PGS001278, PGS001279, PGS001844, PGS002056, PGS000961, PGS002096, PGS001884, PGS000914, PGS000703, PGS001260, PGS001261, PGS000707, PGS000942, PGS000943, PGS001861, PGS002072, PGS000945, PGS001050, PGS001821, PGS002029, PGS002068, PGS001857, PGS002542, PGS002689, PGS002640, PGS002323, PGS002363, PGS002493, PGS002591, PGS002395, PGS002444, PGS…	220
Defibrination syndrome	PGS001308, PGS000737, PGS001779, PGS001878, PGS002091, PGS001051, PGS000198, PGS000342, PGS000343, PGS001287, PGS000922, PGS001872, PGS002084, PGS000923, PGS000357, PGS000358, PGS000359, PGS000081, PGS000792, PGS000016, PGS000035, PGS000331, PGS000727, PGS001340, PGS001356, PGS000338, PGS001841, PGS002050, PGS001339, PGS001263, PGS000353, PGS000354, PGS000355, PGS000356, PGS000445, PGS000451, PGS…	475
Deficiency anemias	PGS001305, PGS001298, PGS001825, PGS002033, PGS002098, PGS001821, PGS002029, PGS001863, PGS002074, PGS000936, PGS002334, PGS002406, PGS002455, PGS002504, PGS002553, PGS002602, PGS002651, PGS002700, PGS001820, PGS002028, PGS000877, PGS000874, PGS002305, PGS001826, PGS002034, PGS002303, PGS002304, PGS001136, PGS000637, PGS000638, PGS000639, PGS000640, PGS000077, PGS000788, PGS000645, PGS000646, PGS…	260
Deficiency of humoral immunity	PGS001305, PGS001826, PGS002034, PGS001785, PGS001369, PGS001267, PGS001876, PGS002089, PGS001268, PGS002312, PGS002359, PGS002384, PGS002433, PGS002482, PGS002531, PGS002580, PGS002629, PGS002678, PGS001330, PGS001331, PGS000324, PGS001043, PGS000017, PGS001288, PGS000114, PGS000809, PGS001270, PGS001831, PGS002038, PGS002726, PGS001271, PGS000325, PGS001309, PGS000198, PGS000342, PGS000343, PGS…	89
Degeneration of intervertebral disc	PGS002269, PGS001834, PGS002041, PGS000964, PGS001013, PGS001267, PGS001876, PGS002089, PGS001268, PGS000932, PGS000862, PGS000819, PGS001819, PGS002027, PGS001275, PGS001137, PGS000990, PGS001833, PGS002040, PGS001276, PGS000763, PGS000762, PGS001253, PGS001252, PGS001891, PGS002104, PGS001135, PGS000874, PGS002305, PGS000967, PGS000324, PGS001026, PGS001921, PGS002137, PGS001879, PGS001192, PGS…	154
Degeneration of macula and posterior pole of retina	PGS002269, PGS001834, PGS002041, PGS001013, PGS000763, PGS000762, PGS001253, PGS001252, PGS001891, PGS002104, PGS000862, PGS000819, PGS001819, PGS002027, PGS001275, PGS001137, PGS000990, PGS001833, PGS002040, PGS001276, PGS000926, PGS001995, PGS002212, PGS000756, PGS000757, PGS002046, PGS001255, PGS000056, PGS000123, PGS000211, PGS000750, PGS000902, PGS000903, PGS001353, PGS001774, PGS000777, PGS…	451
Degenerative and vascular disorders of ear	PGS002046, PGS001255, PGS001533, PGS001280, PGS001277, PGS001278, PGS001279, PGS000957, PGS000958, PGS000706, PGS001320, PGS001838, PGS002047, PGS002296, PGS002335, PGS002407, PGS002456, PGS002505, PGS002554, PGS002603, PGS002652, PGS002701, PGS000862, PGS000819, PGS001819, PGS002027, PGS000962, PGS000116, PGS000011, PGS000012, PGS000013, PGS000018, PGS000019, PGS000058, PGS000296, PGS000337, PGS…	155
Degenerative disease of the spinal cord	PGS001785, PGS001369, PGS001267, PGS001876, PGS002089, PGS001268, PGS002312, PGS002359, PGS002384, PGS002433, PGS002482, PGS002531, PGS002580, PGS002629, PGS002678, PGS001330, PGS001331, PGS000324, PGS001043, PGS000017, PGS001288, PGS000114, PGS000809, PGS001270, PGS001831, PGS002038, PGS002726, PGS001271, PGS000325, PGS001309, PGS000198, PGS000342, PGS000343, PGS001287, PGS001110, PGS000195, PGS…	630
Degenerative skin conditions and other dermatoses	PGS000469, PGS000470, PGS000471, PGS000119, PGS000445, PGS000446, PGS000447, PGS000448, PGS000449, PGS000450, PGS000451, PGS000452, PGS000453, PGS000454, PGS000455, PGS000456, PGS000457, PGS000458, PGS000459, PGS000730, PGS000339, PGS000766, PGS001040, PGS000433, PGS000434, PGS000435, PGS000436, PGS000437, PGS000438, PGS000439, PGS000440, PGS000441, PGS000442, PGS000443, PGS000444, PGS000398, PGS…	456
Degenerative skin disorders	PGS001312, PGS001871, PGS002083, PGS002293, PGS002344, PGS002416, PGS002465, PGS002514, PGS002563, PGS002612, PGS002661, PGS002710, PGS001313, PGS000963, PGS001869, PGS002081, PGS002085, PGS001140, PGS001011, PGS001773, PGS000119, PGS000445, PGS000446, PGS000447, PGS000448, PGS000449, PGS000450, PGS000451, PGS000452, PGS000453, PGS000454, PGS000455, PGS000456, PGS000457, PGS000458, PGS000459, PGS…	141
Delay in sexual development and puberty NEC	PGS001912, PGS002127, PGS001007, PGS001938, PGS002156, PGS002215, PGS002317, PGS002389, PGS002438, PGS002487, PGS002536, PGS002585, PGS002634, PGS002683, PGS002309, PGS002381, PGS002430, PGS002479, PGS002528, PGS002577, PGS002626, PGS002675, PGS000753, PGS002054, PGS001784, PGS000930, PGS000931, PGS002053, PGS000962, PGS001847, PGS002059, PGS000116, PGS000747, PGS001355, PGS000749, PGS000296, PGS…	202
Delirium dementia and amnestic and other cognitive disorders	PGS002249, PGS000025, PGS000779, PGS000811, PGS000812, PGS000823, PGS000876, PGS000898, PGS001775, PGS001828, PGS001348, PGS000053, PGS000054, PGS001349, PGS000026, PGS002280, PGS002731, PGS000945, PGS002289, PGS000334, PGS001179, PGS001232, PGS001919, PGS002135, PGS000777, PGS000929, PGS001827, PGS002035, PGS000133, PGS000134, PGS000135, PGS000136, PGS002785, PGS002269, PGS002738, PGS002739, PGS…	253
Delirium due to conditions classified elsewhere	PGS002269, PGS000862, PGS000819, PGS001819, PGS002027, PGS001013, PGS001834, PGS002041, PGS001275, PGS001137, PGS000990, PGS001833, PGS002040, PGS001276, PGS001043, PGS000759, PGS000761, PGS001816, PGS002024, PGS002336, PGS002408, PGS002457, PGS002506, PGS002555, PGS002604, PGS002653, PGS002702, PGS000820, PGS000965, PGS001814, PGS002022, PGS001181, PGS000928, PGS002351, PGS002423, PGS002472, PGS…	530
Dementia with cerebral degenerations	PGS000039, PGS000665, PGS000911, PGS002724, PGS002725, PGS002269, PGS001834, PGS002041, PGS001013, PGS002249, PGS000025, PGS000779, PGS000811, PGS000812, PGS000823, PGS000876, PGS000898, PGS001775, PGS001828, PGS001348, PGS000053, PGS000054, PGS001349, PGS000026, PGS002280, PGS002731, PGS000945, PGS002289, PGS000334, PGS000926, PGS001995, PGS002212, PGS000756, PGS000757, PGS002046, PGS001255, PGS…	131
Dementias	PGS000945, PGS000946, PGS000929, PGS002249, PGS000025, PGS000779, PGS000811, PGS000812, PGS000823, PGS000876, PGS000898, PGS001775, PGS001828, PGS001348, PGS000053, PGS000054, PGS001349, PGS000026, PGS002280, PGS002731, PGS001827, PGS002035, PGS002289, PGS000334, PGS001179, PGS000777, PGS001347, PGS000133, PGS000134, PGS000135, PGS000136, PGS002785, PGS002222, PGS000909, PGS002151, PGS000039, PGS…	88
Dentofacial anomalies, including malocclusion	PGS001863, PGS002074, PGS001826, PGS002034, PGS001033, PGS000771, PGS000772, PGS000803, PGS000328, PGS000754, PGS000196, PGS000874, PGS002305, PGS002303, PGS002304, PGS001136, PGS000637, PGS000638, PGS000639, PGS000640, PGS000077, PGS000788, PGS000645, PGS000646, PGS000647, PGS000648, PGS000649, PGS000650, PGS000651, PGS000652, PGS000653, PGS000654, PGS002281, PGS002306, PGS000643, PGS000644, PGS…	507
Dependence on respirator [Ventilator] or supplemental oxygen	PGS001044, PGS001045, PGS001830, PGS002037, PGS002738, PGS002739, PGS001043, PGS001296, PGS001042, PGS001815, PGS002023, PGS000021, PGS000022, PGS000023, PGS000024, PGS000833, PGS001297, PGS001817, PGS002025, PGS000869, PGS001856, PGS002067, PGS001300, PGS000040, PGS000041, PGS000042, PGS000316, PGS001894, PGS002107, PGS001301, PGS001371, PGS001327, PGS002321, PGS002393, PGS002442, PGS002491, PGS…	473
Depression	PGS000767, PGS000140, PGS001829, PGS002036, PGS000145, PGS000138, PGS000139, PGS000193, PGS000907, PGS002789, PGS000142, PGS000141, PGS001898, PGS002111, PGS001899, PGS002112, PGS000144, PGS002113, PGS002786, PGS002787, PGS002788, PGS000143, PGS002738, PGS002739, PGS000929, PGS002249, PGS000025, PGS000812, PGS000823, PGS000779, PGS000898, PGS001775, PGS000876, PGS000811, PGS001828, PGS001348, PGS…	277
Derangement of joint, non-traumatic	PGS001027, PGS001879, PGS001048, PGS002113, PGS002303, PGS002304, PGS000643, PGS000644, PGS000874, PGS000646, PGS000647, PGS000648, PGS000649, PGS000650, PGS000651, PGS000080, PGS000791, PGS000641, PGS000642, PGS000119, PGS000445, PGS000446, PGS000447, PGS000448, PGS000449, PGS000450, PGS000451, PGS000452, PGS000453, PGS000454, PGS000455, PGS000456, PGS000457, PGS000458, PGS000459, PGS000730, PGS…	113
Dermatitis due to solar radiation	PGS000718, PGS002730, PGS000769, PGS000950, PGS000944, PGS001773, PGS000927, PGS001312, PGS001871, PGS002083, PGS002293, PGS002344, PGS002416, PGS002465, PGS002514, PGS002563, PGS002612, PGS002661, PGS002710, PGS001313, PGS000738, PGS000760, PGS001536, PGS001415, PGS001416, PGS001417, PGS001418, PGS001419, PGS001420, PGS001421, PGS001422, PGS001423, PGS001424, PGS001425, PGS001426, PGS001427, PGS…	438
Dermatitis herpetiformis	PGS000944, PGS001773, PGS000927, PGS001312, PGS001871, PGS002083, PGS002293, PGS002344, PGS002416, PGS002465, PGS002514, PGS002563, PGS002612, PGS002661, PGS002710, PGS001313, PGS000738, PGS000760, PGS001536, PGS002323, PGS002363, PGS002395, PGS002444, PGS002493, PGS002542, PGS002591, PGS002640, PGS002689, PGS000941, PGS002045, PGS001372, PGS000800, PGS000810, PGS001286, PGS001284, PGS001283, PGS…	410
Dermatophytosis of the body	PGS001226, PGS001892, PGS002105, PGS000843, PGS002356, PGS002428, PGS002477, PGS002526, PGS002575, PGS002624, PGS002673, PGS002722, PGS000842, PGS000299, PGS001101, PGS001917, PGS002133, PGS001102, PGS001103, PGS001104, PGS001105, PGS001106, PGS001825, PGS002033, PGS001227, PGS001983, PGS002201, PGS000828, PGS000827, PGS000034, PGS000717, PGS002313, PGS002360, PGS002385, PGS002434, PGS002483, PGS…	143
Develomental delays and disorders	PGS002738, PGS002739, PGS001830, PGS002037, PGS000704, PGS001777, PGS002746, PGS000327, PGS002790, PGS000140, PGS001829, PGS002036, PGS000145, PGS000138, PGS000139, PGS000193, PGS000907, PGS002789, PGS000142, PGS000141, PGS001823, PGS002031, PGS001824, PGS002032, PGS001821, PGS002029, PGS000936, PGS002334, PGS002406, PGS002455, PGS002504, PGS002553, PGS002602, PGS002651, PGS002700, PGS001785, PGS…	277
Diabetes insipidus	PGS000838, PGS000305, PGS001350, PGS000306, PGS001952, PGS002170, PGS002328, PGS002365, PGS002400, PGS002449, PGS002498, PGS002547, PGS002596, PGS002645, PGS002694, PGS000684, PGS001953, PGS002171, PGS001352, PGS000304, PGS002331, PGS002367, PGS002403, PGS002452, PGS002501, PGS002550, PGS002599, PGS002648, PGS002697, PGS000685, PGS000127, PGS000128, PGS000129, PGS000130, PGS000131, PGS000132, PGS…	289
Diabetes mellitus	PGS001371, PGS001327, PGS002321, PGS002393, PGS002442, PGS002491, PGS002540, PGS002589, PGS002638, PGS002687, PGS002324, PGS002396, PGS002445, PGS002494, PGS002543, PGS002592, PGS002641, PGS002690, PGS002256, PGS001296, PGS001294, PGS000713, PGS000712, PGS001297, PGS001817, PGS000023, PGS000022, PGS000021, PGS000833, PGS002025, PGS000024, PGS000125, PGS000805, PGS001781, PGS000807, PGS002243, PGS…	130
Diabetes or abnormal glucose tolerance complicating pregnancy	PGS002256, PGS000306, PGS001820, PGS002028, PGS000839, PGS000838, PGS000305, PGS001350, PGS001953, PGS002171, PGS001352, PGS000304, PGS002331, PGS002367, PGS002403, PGS002452, PGS002501, PGS002550, PGS002599, PGS002648, PGS002697, PGS000685, PGS000127, PGS000128, PGS000129, PGS000130, PGS000131, PGS000132, PGS001294, PGS000713, PGS000712, PGS000125, PGS000014, PGS000020, PGS000031, PGS000036, PGS…	128
Diabetes type 1 with peripheral circulatory disorders	PGS001296, PGS000021, PGS000022, PGS000023, PGS000024, PGS000833, PGS001297, PGS001817, PGS002025, PGS000869, PGS001371, PGS001327, PGS002442, PGS002321, PGS002687, PGS002638, PGS002491, PGS002540, PGS002393, PGS002589, PGS000862, PGS001819, PGS002027, PGS000819, PGS001824, PGS002032, PGS001823, PGS002031, PGS001318, PGS001023, PGS000924, PGS002641, PGS002690, PGS002324, PGS002592, PGS002494, PGS…	586
Diabetes type 2 with peripheral circulatory disorders	PGS001371, PGS001327, PGS002442, PGS002321, PGS002687, PGS002638, PGS002491, PGS002540, PGS002393, PGS002589, PGS000862, PGS001819, PGS002027, PGS000819, PGS001824, PGS002032, PGS001823, PGS002031, PGS001318, PGS001023, PGS000924, PGS002641, PGS002690, PGS002324, PGS002592, PGS002494, PGS002445, PGS002396, PGS002543, PGS002256, PGS000711, PGS001248, PGS001822, PGS002307, PGS002030, PGS000199, PGS…	620
Diabetic retinopathy	PGS000862, PGS000819, PGS001819, PGS002027, PGS001028, PGS002053, PGS000039, PGS000665, PGS000911, PGS002724, PGS002725, PGS002052, PGS000038, PGS001793, PGS001798, PGS002259, PGS001179, PGS001281, PGS001282, PGS002269, PGS001013, PGS001834, PGS002041, PGS001275, PGS001137, PGS000990, PGS001833, PGS002040, PGS001276, PGS000617, PGS001302, PGS001837, PGS002044, PGS001835, PGS002042, PGS001321, PGS…	292
Diaphragmatic hernia	PGS001050, PGS000939, PGS000948, PGS001854, PGS002065, PGS000949, PGS002096, PGS001884, PGS000914, PGS000703, PGS001260, PGS001261, PGS000931, PGS000707, PGS000942, PGS000943, PGS001861, PGS002072, PGS001264, PGS001266, PGS001265, PGS000945, PGS001821, PGS002029, PGS002068, PGS001857, PGS002542, PGS002689, PGS002640, PGS002323, PGS002363, PGS002493, PGS002591, PGS002395, PGS002444, PGS000944, PGS…	107
Difficulty in walking	PGS001073, PGS001397, PGS002255, PGS002254, PGS001074, PGS001075, PGS000763, PGS000762, PGS001253, PGS001252, PGS001891, PGS002104, PGS002046, PGS001255, PGS002269, PGS001834, PGS002041, PGS001388, PGS001911, PGS002126, PGS001139, PGS001127, PGS001515, PGS001130, PGS001046, PGS001047, PGS001128, PGS002348, PGS002375, PGS002420, PGS002469, PGS002518, PGS002567, PGS002616, PGS002665, PGS002714, PGS…	156
Diffuse diseases of connective tissue	PGS001031, PGS001267, PGS002089, PGS001876, PGS001268, PGS001135, PGS000959, PGS000967, PGS000324, PGS001192, PGS000711, PGS001248, PGS001822, PGS002307, PGS002030, PGS000199, PGS001789, PGS001249, PGS002728, PGS000114, PGS002729, PGS001870, PGS002082, PGS000325, PGS001290, PGS002094, PGS001882, PGS001309, PGS000960, PGS001810, PGS001878, PGS002091, PGS001051, PGS000343, PGS000198, PGS000342, PGS…	68
Digestive congenital anomalies	PGS001863, PGS002074, PGS001826, PGS002034, PGS001785, PGS001369, PGS001371, PGS000704, PGS001859, PGS002070, PGS001853, PGS002064, PGS002019, PGS001811, PGS001812, PGS002020, PGS000365, PGS000364, PGS000363, PGS000366, PGS000358, PGS000357, PGS000359, PGS001856, PGS002067, PGS001300, PGS001174, PGS001861, PGS002072, PGS000776, PGS000726, PGS001777, PGS000042, PGS000040, PGS000316, PGS000041, PGS…	214
Diplopia and disorders of binocular vision	PGS002269, PGS001834, PGS002041, PGS002738, PGS002739, PGS001830, PGS002037, PGS000704, PGS001777, PGS002746, PGS000327, PGS002790, PGS000140, PGS001829, PGS002036, PGS000145, PGS000138, PGS000139, PGS000193, PGS000907, PGS002789, PGS000142, PGS000141, PGS001823, PGS002031, PGS001824, PGS002032, PGS001821, PGS002029, PGS000936, PGS002334, PGS002406, PGS002455, PGS002504, PGS002553, PGS002602, PGS…	280
Disease of capillaries	PGS001785, PGS001369, PGS001267, PGS001876, PGS002089, PGS001268, PGS002312, PGS002359, PGS002384, PGS002433, PGS002482, PGS002531, PGS002580, PGS002629, PGS002678, PGS001330, PGS001331, PGS000324, PGS001043, PGS000017, PGS001288, PGS000114, PGS000809, PGS001270, PGS001831, PGS002038, PGS002726, PGS001271, PGS000325, PGS001309, PGS000198, PGS000342, PGS000343, PGS001287, PGS001110, PGS000195, PGS…	630
Disease of tricuspid valve	PGS002271, PGS001025, PGS001314, PGS000727, PGS001356, PGS001340, PGS000331, PGS000016, PGS000035, PGS000338, PGS001841, PGS002050, PGS001339, PGS001263, PGS001779, PGS000737, PGS000962, PGS002051, PGS001842, PGS000116, PGS000747, PGS001355, PGS000749, PGS000296, PGS000349, PGS000011, PGS000746, PGS002262, PGS000012, PGS000019, PGS000337, PGS000748, PGS002244, PGS000013, PGS000058, PGS000018, PGS…	549
Diseases and other conditions of the tongue	PGS000359, PGS001043, PGS000759, PGS000761, PGS001816, PGS002024, PGS002336, PGS002408, PGS002457, PGS002506, PGS002555, PGS002604, PGS002653, PGS002702, PGS000820, PGS000965, PGS001814, PGS002022, PGS001181, PGS000928, PGS002351, PGS002423, PGS002472, PGS002521, PGS002570, PGS002619, PGS002668, PGS002717, PGS000087, PGS000162, PGS000207, PGS000208, PGS000209, PGS000626, PGS000627, PGS000628, PGS…	424
Diseases due to other mycobacteria	PGS000704, PGS000726, PGS000776, PGS001777, PGS000655, PGS000872, PGS002282, PGS002283, PGS001860, PGS002071, PGS001293, PGS001862, PGS002073, PGS000718, PGS002730, PGS000769, PGS000950, PGS001785, PGS001369, PGS001859, PGS002070, PGS001853, PGS002064, PGS002019, PGS001811, PGS001856, PGS002067, PGS001300, PGS000042, PGS000040, PGS000316, PGS000041, PGS000378, PGS000376, PGS000382, PGS000377, PGS…	490
Diseases of esophagus	PGS000363, PGS000364, PGS000365, PGS000366, PGS002298, PGS001851, PGS002063, PGS001785, PGS001369, PGS001371, PGS000704, PGS001859, PGS002070, PGS001853, PGS002064, PGS002019, PGS001811, PGS001812, PGS002020, PGS000358, PGS000357, PGS000359, PGS001856, PGS002067, PGS001300, PGS001174, PGS001861, PGS002072, PGS000776, PGS000726, PGS001777, PGS000042, PGS000040, PGS000316, PGS000041, PGS000378, PGS…	690
Diseases of hair and hair follicles	PGS001873, PGS002086, PGS000963, PGS002330, PGS002402, PGS002451, PGS002500, PGS002549, PGS002598, PGS002647, PGS002696, PGS001896, PGS002002, PGS002109, PGS002220, PGS001092, PGS001093, PGS001094, PGS001095, PGS001096, PGS001097, PGS001098, PGS002314, PGS002386, PGS002435, PGS002484, PGS002533, PGS002582, PGS002631, PGS002680, PGS001987, PGS002204, PGS000445, PGS000451, PGS000454, PGS000730, PGS…	758
Diseases of hard tissues of teeth	PGS001031, PGS001878, PGS002091, PGS001051, PGS001267, PGS002089, PGS001876, PGS001268, PGS001135, PGS000959, PGS000967, PGS000324, PGS001192, PGS000711, PGS001248, PGS001822, PGS002307, PGS002030, PGS000199, PGS001789, PGS001249, PGS002728, PGS000114, PGS002729, PGS001870, PGS002082, PGS000325, PGS001290, PGS002094, PGS001882, PGS001309, PGS000960, PGS001810, PGS000343, PGS000198, PGS000342, PGS…	69
Diseases of lips	PGS002266, PGS000947, PGS000933, PGS000934, PGS001848, PGS002060, PGS000357, PGS000358, PGS000081, PGS000792, PGS000617, PGS000359, PGS001308, PGS001785, PGS001369, PGS001267, PGS001876, PGS002089, PGS001268, PGS002312, PGS002359, PGS002384, PGS002433, PGS002482, PGS002531, PGS002580, PGS002629, PGS002678, PGS001330, PGS001331, PGS000324, PGS001043, PGS000017, PGS001288, PGS000114, PGS000809, PGS…	558
Diseases of nail, NOS	PGS001267, PGS001876, PGS002089, PGS001268, PGS001135, PGS000967, PGS000324, PGS001192, PGS000199, PGS000711, PGS001248, PGS001789, PGS001822, PGS002030, PGS002307, PGS001249, PGS002728, PGS000114, PGS002729, PGS000325, PGS001290, PGS001882, PGS002094, PGS001309, PGS000198, PGS000342, PGS000343, PGS001287, PGS001110, PGS000195, PGS000194, PGS001310, PGS001875, PGS002088, PGS002260, PGS000326, PGS…	304
Diseases of pancreas	PGS001371, PGS001327, PGS002321, PGS002393, PGS002442, PGS002491, PGS002540, PGS002589, PGS002638, PGS002687, PGS002324, PGS002396, PGS002445, PGS002494, PGS002543, PGS002592, PGS002641, PGS002690, PGS002256, PGS001296, PGS001294, PGS000713, PGS000712, PGS001297, PGS001817, PGS000023, PGS000022, PGS000021, PGS000833, PGS002025, PGS000024, PGS000125, PGS000805, PGS001781, PGS000807, PGS002243, PGS…	615
Diseases of pulp and periapical tissues	PGS001031, PGS001878, PGS002091, PGS001051, PGS001267, PGS002089, PGS001876, PGS001268, PGS001135, PGS000959, PGS000967, PGS000324, PGS001192, PGS000711, PGS001248, PGS001822, PGS002307, PGS002030, PGS000199, PGS001789, PGS001249, PGS002728, PGS000114, PGS002729, PGS001870, PGS002082, PGS000325, PGS001290, PGS002094, PGS001882, PGS001309, PGS000960, PGS001810, PGS000343, PGS000198, PGS000342, PGS…	69
Diseases of sebaceous glands	PGS000963, PGS001308, PGS001874, PGS002087, PGS001785, PGS001369, PGS001267, PGS001876, PGS002089, PGS001268, PGS002312, PGS002359, PGS002384, PGS002433, PGS002482, PGS002531, PGS002580, PGS002629, PGS002678, PGS001330, PGS001331, PGS000324, PGS001043, PGS000017, PGS001288, PGS000114, PGS000809, PGS001270, PGS001831, PGS002038, PGS002726, PGS001271, PGS000325, PGS001309, PGS000198, PGS000342, PGS…	615
Diseases of spleen	PGS001785, PGS001369, PGS001267, PGS001876, PGS002089, PGS001268, PGS002312, PGS002359, PGS002384, PGS002433, PGS002482, PGS002531, PGS002580, PGS002629, PGS002678, PGS001330, PGS001331, PGS000324, PGS001043, PGS000017, PGS001288, PGS000114, PGS000809, PGS001270, PGS001831, PGS002038, PGS002726, PGS001271, PGS000325, PGS001309, PGS000198, PGS000342, PGS000343, PGS001287, PGS001110, PGS000195, PGS…	630
Diseases of the jaws	PGS001785, PGS001369, PGS001267, PGS001876, PGS002089, PGS001268, PGS002312, PGS002359, PGS002384, PGS002433, PGS002482, PGS002531, PGS002580, PGS002629, PGS002678, PGS001330, PGS001331, PGS000324, PGS001043, PGS000017, PGS001288, PGS000114, PGS000809, PGS001270, PGS001831, PGS002038, PGS002726, PGS001271, PGS000325, PGS001309, PGS000198, PGS000342, PGS000343, PGS001287, PGS001110, PGS000195, PGS…	630
Diseases of the larynx and vocal cords	PGS000360, PGS000361, PGS000362, PGS000388, PGS000389, PGS000390, PGS000391, PGS000392, PGS000393, PGS000394, PGS000395, PGS000396, PGS000397, PGS001850, PGS002062, PGS001332, PGS001783, PGS001788, PGS001333, PGS001326, PGS001259, PGS002291, PGS001334, PGS001109, PGS001370, PGS002481, PGS000799, PGS001341, PGS000037, PGS001849, PGS002358, PGS002061, PGS002628, PGS002677, PGS002432, PGS002383, PGS…	615
Diseases of the oral soft tissues, excluding lesions specific for gingiva and tongue	PGS001032, PGS002263, PGS000617, PGS000357, PGS000358, PGS000359, PGS002291, PGS000081, PGS000792, PGS001308, PGS002266, PGS002746, PGS001031, PGS002269, PGS001302, PGS001837, PGS002044, PGS001835, PGS002042, PGS000862, PGS001028, PGS000819, PGS001819, PGS002027, PGS001321, PGS000137, PGS001322, PGS001836, PGS002043, PGS001323, PGS002045, PGS000966, PGS002292, PGS001013, PGS001834, PGS002041, PGS…	153
Diseases of the salivary glands	PGS001308, PGS000963, PGS001785, PGS001369, PGS001267, PGS001876, PGS002089, PGS001268, PGS002312, PGS002359, PGS002384, PGS002433, PGS002482, PGS002531, PGS002580, PGS002629, PGS002678, PGS001330, PGS001331, PGS000324, PGS001043, PGS000017, PGS001288, PGS000114, PGS000809, PGS001270, PGS001831, PGS002038, PGS002726, PGS001271, PGS000325, PGS001309, PGS000198, PGS000342, PGS000343, PGS001287, PGS…	626
Diseases of thymus gland	PGS000963, PGS001308, PGS001785, PGS001369, PGS001267, PGS001876, PGS002089, PGS001268, PGS002312, PGS002359, PGS002384, PGS002433, PGS002482, PGS002531, PGS002580, PGS002629, PGS002678, PGS001330, PGS001331, PGS000324, PGS001043, PGS000017, PGS001288, PGS000114, PGS000809, PGS001270, PGS001831, PGS002038, PGS002726, PGS001271, PGS000325, PGS001309, PGS000198, PGS000342, PGS000343, PGS001287, PGS…	626
Diseases of white blood cells	PGS000105, PGS000182, PGS001969, PGS002187, PGS001997, PGS002214, PGS000106, PGS000183, PGS001077, PGS001173, PGS000090, PGS000165, PGS002325, PGS002364, PGS002397, PGS002446, PGS002495, PGS002544, PGS002593, PGS002642, PGS002691, PGS001949, PGS002167, PGS000091, PGS000166, PGS001076, PGS001172, PGS000088, PGS000163, PGS000089, PGS000164, PGS001377, PGS001378, PGS001414, PGS002704, PGS002338, PGS…	239
Disorder of skin and subcutaneous tissue NOS	PGS000963, PGS001873, PGS002086, PGS001312, PGS001871, PGS002083, PGS002293, PGS002344, PGS002416, PGS002465, PGS002514, PGS002563, PGS002612, PGS002661, PGS002710, PGS001313, PGS001869, PGS002081, PGS001267, PGS002089, PGS001876, PGS001268, PGS001135, PGS000959, PGS000967, PGS000324, PGS001031, PGS001192, PGS000711, PGS001248, PGS001822, PGS002307, PGS002030, PGS000199, PGS001789, PGS001249, PGS…	163
Disorders involving the immune mechanism	PGS001785, PGS001369, PGS001372, PGS000800, PGS000810, PGS001286, PGS001284, PGS001283, PGS001285, PGS000780, PGS000867, PGS001885, PGS002097, PGS001267, PGS002089, PGS001876, PGS001268, PGS002678, PGS002359, PGS002629, PGS002580, PGS002482, PGS002312, PGS002384, PGS002531, PGS002433, PGS001856, PGS002067, PGS001300, PGS000874, PGS002305, PGS000042, PGS000040, PGS000316, PGS000041, PGS001330, PGS…	258
Disorders of accommodation	PGS002738, PGS002739, PGS001830, PGS002037, PGS000704, PGS001777, PGS002746, PGS000327, PGS002790, PGS000140, PGS001829, PGS002036, PGS000145, PGS000138, PGS000139, PGS000193, PGS000907, PGS002789, PGS000142, PGS000141, PGS001823, PGS002031, PGS001824, PGS002032, PGS001821, PGS002029, PGS000936, PGS002334, PGS002406, PGS002455, PGS002504, PGS002553, PGS002602, PGS002651, PGS002700, PGS001785, PGS…	277
Disorders of acoustic nerve	PGS001832, PGS002039, PGS002786, PGS000140, PGS000767, PGS001829, PGS002036, PGS000145, PGS000138, PGS000139, PGS000193, PGS000907, PGS002789, PGS000142, PGS000141, PGS002787, PGS002788, PGS002738, PGS002739, PGS000929, PGS002249, PGS000025, PGS000812, PGS000823, PGS000779, PGS000898, PGS001775, PGS000876, PGS000811, PGS001828, PGS001348, PGS000054, PGS000053, PGS001349, PGS000026, PGS002280, PGS…	150
Disorders of adrenal glands	PGS000963, PGS001308, PGS002738, PGS002739, PGS001830, PGS002037, PGS000704, PGS001777, PGS002746, PGS000327, PGS002790, PGS000140, PGS001829, PGS002036, PGS000145, PGS000138, PGS000139, PGS000193, PGS000907, PGS002789, PGS000142, PGS000141, PGS001823, PGS002031, PGS001824, PGS002032, PGS001821, PGS002029, PGS000936, PGS002334, PGS002406, PGS002455, PGS002504, PGS002553, PGS002602, PGS002651, PGS…	278
Disorders of amino-acid metabolism	PGS001824, PGS002032, PGS001823, PGS002031, PGS001023, PGS001821, PGS002029, PGS000936, PGS002334, PGS002406, PGS002455, PGS002504, PGS002553, PGS002602, PGS002651, PGS002700, PGS001298, PGS001825, PGS002033, PGS001371, PGS001327, PGS002442, PGS002321, PGS002687, PGS002638, PGS002491, PGS002540, PGS002393, PGS002589, PGS000862, PGS001819, PGS002027, PGS000819, PGS001318, PGS000924, PGS002641, PGS…	132
Disorders of bilirubin excretion	PGS001824, PGS002032, PGS000056, PGS000123, PGS000211, PGS000750, PGS000902, PGS000903, PGS001353, PGS001774, PGS000777, PGS000924, PGS001371, PGS001327, PGS002442, PGS002321, PGS002687, PGS002638, PGS002491, PGS002540, PGS002393, PGS002589, PGS000862, PGS001819, PGS002027, PGS000819, PGS001823, PGS002031, PGS001318, PGS001023, PGS002641, PGS002690, PGS002324, PGS002592, PGS002494, PGS002445, PGS…	344
Disorders of calcium/phosphorus metabolism	PGS001824, PGS002032, PGS001823, PGS002031, PGS001023, PGS001821, PGS002029, PGS000936, PGS002334, PGS002406, PGS002455, PGS002504, PGS002553, PGS002602, PGS002651, PGS002700, PGS001298, PGS001825, PGS002033, PGS001371, PGS001327, PGS002442, PGS002321, PGS002687, PGS002638, PGS002491, PGS002540, PGS002393, PGS002589, PGS000862, PGS001819, PGS002027, PGS000819, PGS001318, PGS000924, PGS002641, PGS…	133
Disorders of carbohydrate transport and metabolism	PGS001824, PGS002032, PGS001823, PGS002031, PGS001023, PGS001821, PGS002029, PGS000936, PGS002334, PGS002406, PGS002455, PGS002504, PGS002553, PGS002602, PGS002651, PGS002700, PGS001298, PGS001825, PGS002033, PGS001371, PGS001327, PGS002442, PGS002321, PGS002687, PGS002638, PGS002491, PGS002540, PGS002393, PGS002589, PGS000862, PGS001819, PGS002027, PGS000819, PGS001318, PGS000924, PGS002641, PGS…	130
Disorders of coccyx	PGS002738, PGS002739, PGS001830, PGS002037, PGS000704, PGS001777, PGS002746, PGS000327, PGS002790, PGS000140, PGS001829, PGS002036, PGS000145, PGS000138, PGS000139, PGS000193, PGS000907, PGS002789, PGS000142, PGS000141, PGS001823, PGS002031, PGS001824, PGS002032, PGS001821, PGS002029, PGS000936, PGS002334, PGS002406, PGS002455, PGS002504, PGS002553, PGS002602, PGS002651, PGS002700, PGS001785, PGS…	277
Disorders of conjunctiva	PGS002738, PGS002739, PGS001830, PGS002037, PGS000704, PGS001777, PGS002746, PGS000327, PGS002790, PGS000140, PGS001829, PGS002036, PGS000145, PGS000138, PGS000139, PGS000193, PGS000907, PGS002789, PGS000142, PGS000141, PGS001823, PGS002031, PGS001824, PGS002032, PGS001821, PGS002029, PGS000936, PGS002334, PGS002406, PGS002455, PGS002504, PGS002553, PGS002602, PGS002651, PGS002700, PGS001785, PGS…	277
Disorders of copper metabolism	PGS001824, PGS002032, PGS001823, PGS002031, PGS001023, PGS001821, PGS002029, PGS000936, PGS002334, PGS002406, PGS002455, PGS002504, PGS002553, PGS002602, PGS002651, PGS002700, PGS001298, PGS001825, PGS002033, PGS001371, PGS001327, PGS002442, PGS002321, PGS002687, PGS002638, PGS002491, PGS002540, PGS002393, PGS002589, PGS000862, PGS001819, PGS002027, PGS000819, PGS001318, PGS000924, PGS002641, PGS…	130
Disorders of diaphragm	PGS002738, PGS002739, PGS001830, PGS002037, PGS000704, PGS001777, PGS002746, PGS000327, PGS002790, PGS000140, PGS001829, PGS002036, PGS000145, PGS000138, PGS000139, PGS000193, PGS000907, PGS002789, PGS000142, PGS000141, PGS001823, PGS002031, PGS001824, PGS002032, PGS001821, PGS002029, PGS000936, PGS002334, PGS002406, PGS002455, PGS002504, PGS002553, PGS002602, PGS002651, PGS002700, PGS001785, PGS…	277
Disorders of esophageal motility	PGS001851, PGS002063, PGS002298, PGS000363, PGS000364, PGS000365, PGS000366, PGS002299, PGS002738, PGS002739, PGS001830, PGS002037, PGS000704, PGS001777, PGS002746, PGS000327, PGS002790, PGS000140, PGS001829, PGS002036, PGS000145, PGS000138, PGS000139, PGS000193, PGS000907, PGS002789, PGS000142, PGS000141, PGS001823, PGS002031, PGS001824, PGS002032, PGS001821, PGS002029, PGS000936, PGS002334, PGS…	231
Disorders of external ear	PGS002046, PGS001255, PGS001533, PGS001370, PGS002481, PGS000799, PGS001341, PGS000037, PGS001849, PGS002358, PGS002061, PGS002628, PGS002677, PGS002432, PGS002383, PGS002311, PGS002727, PGS002530, PGS002579, PGS001787, PGS001782, PGS001343, PGS001345, PGS001344, PGS001346, PGS000395, PGS000397, PGS000393, PGS000392, PGS000396, PGS000390, PGS000391, PGS000388, PGS000389, PGS000394, PGS000360, PGS…	349
Disorders of fluid, electrolyte, and acid-base balance	PGS001371, PGS001327, PGS002442, PGS002321, PGS002687, PGS002638, PGS002491, PGS002540, PGS002393, PGS002589, PGS000862, PGS001819, PGS002027, PGS000819, PGS001824, PGS002032, PGS001823, PGS002031, PGS001318, PGS001023, PGS000924, PGS002641, PGS002690, PGS002324, PGS002592, PGS002494, PGS002445, PGS002396, PGS002543, PGS002256, PGS000711, PGS001248, PGS001822, PGS002307, PGS002030, PGS000199, PGS…	415
Disorders of function of stomach	PGS001851, PGS002063, PGS001785, PGS001369, PGS001371, PGS000704, PGS001859, PGS002070, PGS001853, PGS002064, PGS002019, PGS001811, PGS001812, PGS002020, PGS000365, PGS000364, PGS000363, PGS000366, PGS000358, PGS000357, PGS000359, PGS001856, PGS002067, PGS001300, PGS001174, PGS001861, PGS002072, PGS000776, PGS000726, PGS001777, PGS000042, PGS000040, PGS000316, PGS000041, PGS000378, PGS000376, PGS…	266
Disorders of iris and ciliary body	PGS000966, PGS001226, PGS001892, PGS002105, PGS000843, PGS002356, PGS002428, PGS002477, PGS002526, PGS002575, PGS002624, PGS002673, PGS002722, PGS000842, PGS000299, PGS001101, PGS001917, PGS002133, PGS001102, PGS001103, PGS001104, PGS001105, PGS001106, PGS001825, PGS002033, PGS001227, PGS001983, PGS002201, PGS000828, PGS000827, PGS000034, PGS000717, PGS002313, PGS002360, PGS002385, PGS002434, PGS…	147
Disorders of iron metabolism	PGS001823, PGS002031, PGS001023, PGS001824, PGS002032, PGS001821, PGS002029, PGS000936, PGS002334, PGS002406, PGS002455, PGS002504, PGS002553, PGS002602, PGS002651, PGS002700, PGS001298, PGS001825, PGS002033, PGS001371, PGS001327, PGS002442, PGS002321, PGS002687, PGS002638, PGS002491, PGS002540, PGS002393, PGS002589, PGS000862, PGS001819, PGS002027, PGS000819, PGS001318, PGS000924, PGS002641, PGS…	130
Disorders of lacrimal system	PGS001308, PGS001267, PGS002089, PGS001876, PGS001268, PGS001135, PGS000959, PGS000967, PGS000324, PGS001031, PGS001192, PGS000711, PGS001248, PGS001822, PGS002307, PGS002030, PGS000199, PGS001789, PGS001249, PGS002728, PGS000114, PGS002729, PGS001870, PGS002082, PGS000325, PGS001290, PGS002094, PGS001882, PGS001309, PGS000960, PGS001810, PGS001878, PGS002091, PGS001051, PGS000343, PGS000198, PGS…	270
Disorders of lipoid metabolism	PGS001821, PGS002029, PGS000936, PGS002334, PGS002406, PGS002455, PGS002504, PGS002553, PGS002602, PGS002651, PGS002700, PGS001863, PGS002074, PGS001820, PGS002028, PGS000877, PGS001305, PGS001824, PGS002032, PGS001823, PGS002031, PGS001023, PGS001298, PGS001825, PGS002033, PGS001371, PGS001327, PGS002442, PGS002321, PGS002687, PGS002638, PGS002491, PGS002540, PGS002393, PGS002589, PGS000862, PGS…	220
Disorders of magnesium metabolism	PGS001824, PGS002032, PGS001823, PGS002031, PGS001023, PGS001821, PGS002029, PGS000936, PGS002334, PGS002406, PGS002455, PGS002504, PGS002553, PGS002602, PGS002651, PGS002700, PGS001298, PGS001825, PGS002033, PGS001371, PGS001327, PGS002442, PGS002321, PGS002687, PGS002638, PGS002491, PGS002540, PGS002393, PGS002589, PGS000862, PGS001819, PGS002027, PGS000819, PGS001318, PGS000924, PGS002641, PGS…	130
Disorders of menstruation and other abnormal bleeding from female genital tract	PGS000593, PGS000594, PGS000582, PGS001805, PGS000577, PGS000583, PGS000588, PGS000566, PGS000569, PGS000576, PGS000584, PGS000578, PGS000591, PGS000565, PGS000580, PGS000567, PGS000572, PGS000574, PGS000586, PGS000590, PGS000568, PGS000571, PGS000592, PGS000585, PGS000570, PGS000579, PGS000587, PGS000589, PGS000573, PGS000575, PGS000581, PGS002016, PGS001111, PGS000602, PGS000598, PGS000601, PGS…	537
Disorders of mineral metabolism	PGS001823, PGS002031, PGS001023, PGS001824, PGS002032, PGS001821, PGS002029, PGS000936, PGS002334, PGS002406, PGS002455, PGS002504, PGS002553, PGS002602, PGS002651, PGS002700, PGS001298, PGS001825, PGS002033, PGS001371, PGS001327, PGS002442, PGS002321, PGS002687, PGS002638, PGS002491, PGS002540, PGS002393, PGS002589, PGS000862, PGS001819, PGS002027, PGS000819, PGS001318, PGS000924, PGS002641, PGS…	173
Disorders of muscle, ligament, and fascia	PGS000739, PGS000778, PGS001878, PGS002091, PGS001051, PGS001032, PGS002263, PGS001880, PGS002092, PGS001254, PGS000341, PGS001267, PGS002089, PGS001876, PGS001268, PGS001135, PGS000874, PGS002305, PGS000967, PGS000324, PGS001026, PGS001921, PGS002137, PGS001879, PGS001192, PGS000711, PGS001248, PGS001822, PGS002307, PGS002030, PGS000199, PGS001789, PGS001249, PGS002728, PGS000114, PGS002729, PGS…	317
Disorders of optic nerve and visual pathways	PGS001832, PGS002039, PGS002786, PGS000140, PGS000767, PGS001829, PGS002036, PGS000145, PGS000138, PGS000139, PGS000193, PGS000907, PGS002789, PGS000142, PGS000141, PGS002787, PGS002788, PGS002269, PGS000617, PGS001302, PGS001837, PGS002044, PGS001835, PGS002042, PGS000862, PGS001028, PGS000819, PGS001819, PGS002027, PGS001321, PGS000137, PGS001322, PGS001836, PGS002043, PGS001323, PGS002045, PGS…	155
Disorders of other cranial nerves	PGS001832, PGS002039, PGS002786, PGS000140, PGS000767, PGS001829, PGS002036, PGS000145, PGS000138, PGS000139, PGS000193, PGS000907, PGS002789, PGS000142, PGS000141, PGS002787, PGS002788, PGS002269, PGS002738, PGS002739, PGS000929, PGS002249, PGS000025, PGS000812, PGS000823, PGS000779, PGS000898, PGS001775, PGS000876, PGS000811, PGS001828, PGS001348, PGS000054, PGS000053, PGS001349, PGS000026, PGS…	341
Disorders of parathyroid gland	PGS000963, PGS001308, PGS002738, PGS002739, PGS001830, PGS002037, PGS000704, PGS001777, PGS002746, PGS000327, PGS002790, PGS000140, PGS001829, PGS002036, PGS000145, PGS000138, PGS000139, PGS000193, PGS000907, PGS002789, PGS000142, PGS000141, PGS001823, PGS002031, PGS001824, PGS002032, PGS001821, PGS002029, PGS000936, PGS002334, PGS002406, PGS002455, PGS002504, PGS002553, PGS002602, PGS002651, PGS…	278
Disorders of penis	PGS002738, PGS002739, PGS001830, PGS002037, PGS000704, PGS001777, PGS002746, PGS000327, PGS002790, PGS000140, PGS001829, PGS002036, PGS000145, PGS000138, PGS000139, PGS000193, PGS000907, PGS002789, PGS000142, PGS000141, PGS001823, PGS002031, PGS001824, PGS002032, PGS001821, PGS002029, PGS000936, PGS002334, PGS002406, PGS002455, PGS002504, PGS002553, PGS002602, PGS002651, PGS002700, PGS001785, PGS…	277
Disorders of phosphorus metabolism	PGS001824, PGS002032, PGS001823, PGS002031, PGS001023, PGS001821, PGS002029, PGS000936, PGS002334, PGS002406, PGS002455, PGS002504, PGS002553, PGS002602, PGS002651, PGS002700, PGS001298, PGS001825, PGS002033, PGS001371, PGS001327, PGS002442, PGS002321, PGS002687, PGS002638, PGS002491, PGS002540, PGS002393, PGS002589, PGS000862, PGS001819, PGS002027, PGS000819, PGS001318, PGS000924, PGS002641, PGS…	130
Disorders of plasma protein metabolism	PGS001824, PGS002032, PGS001823, PGS002031, PGS001023, PGS001821, PGS002029, PGS000936, PGS002334, PGS002406, PGS002455, PGS002504, PGS002553, PGS002602, PGS002651, PGS002700, PGS001298, PGS001825, PGS002033, PGS001371, PGS001327, PGS002442, PGS002321, PGS002687, PGS002638, PGS002491, PGS002540, PGS002393, PGS002589, PGS000862, PGS001819, PGS002027, PGS000819, PGS001318, PGS000924, PGS002641, PGS…	147
Disorders of porphyrin metabolism	PGS000924, PGS001824, PGS002032, PGS001823, PGS002031, PGS001023, PGS001821, PGS002029, PGS000936, PGS002334, PGS002406, PGS002455, PGS002504, PGS002553, PGS002602, PGS002651, PGS002700, PGS001298, PGS001825, PGS002033, PGS001371, PGS001327, PGS002442, PGS002321, PGS002687, PGS002638, PGS002491, PGS002540, PGS002393, PGS002589, PGS000862, PGS001819, PGS002027, PGS000819, PGS001318, PGS002641, PGS…	130
Disorders of protein plasma/amino-acid transport and metabolism	PGS001824, PGS002032, PGS001823, PGS002031, PGS001023, PGS001821, PGS002029, PGS000936, PGS002334, PGS002406, PGS002455, PGS002504, PGS002553, PGS002602, PGS002651, PGS002700, PGS001298, PGS001825, PGS002033, PGS001371, PGS001327, PGS002442, PGS002321, PGS002687, PGS002638, PGS002491, PGS002540, PGS002393, PGS002589, PGS000862, PGS001819, PGS002027, PGS000819, PGS001318, PGS000924, PGS002641, PGS…	147
Disorders of refraction and accommodation; blindness and low vision	PGS001994, PGS002211, PGS002269, PGS001834, PGS002041, PGS002786, PGS000140, PGS000767, PGS001829, PGS002036, PGS000145, PGS000138, PGS000139, PGS000193, PGS000907, PGS002789, PGS000142, PGS000141, PGS002787, PGS002788, PGS000192, PGS002337, PGS002369, PGS002409, PGS002458, PGS002507, PGS002556, PGS002605, PGS002654, PGS002703, PGS000661, PGS000688, PGS001933, PGS002150, PGS002730, PGS000846, PGS…	446
Disorders of sacrum	PGS002738, PGS002739, PGS001830, PGS002037, PGS000704, PGS001777, PGS002746, PGS000327, PGS002790, PGS000140, PGS001829, PGS002036, PGS000145, PGS000138, PGS000139, PGS000193, PGS000907, PGS002789, PGS000142, PGS000141, PGS001823, PGS002031, PGS001824, PGS002032, PGS001821, PGS002029, PGS000936, PGS002334, PGS002406, PGS002455, PGS002504, PGS002553, PGS002602, PGS002651, PGS002700, PGS001785, PGS…	277
Disorders of sweat glands	PGS000963, PGS001308, PGS002738, PGS002739, PGS001830, PGS002037, PGS000704, PGS001777, PGS002746, PGS000327, PGS002790, PGS000140, PGS001829, PGS002036, PGS000145, PGS000138, PGS000139, PGS000193, PGS000907, PGS002789, PGS000142, PGS000141, PGS001823, PGS002031, PGS001824, PGS002032, PGS001821, PGS002029, PGS000936, PGS002334, PGS002406, PGS002455, PGS002504, PGS002553, PGS002602, PGS002651, PGS…	278
Disorders of the autonomic nervous system	PGS000620, PGS000621, PGS000622, PGS000623, PGS000624, PGS000625, PGS001808, PGS000618, PGS000619, PGS000781, PGS000926, PGS001995, PGS002212, PGS000756, PGS000757, PGS000617, PGS000155, PGS002302, PGS002261, PGS001928, PGS002145, PGS001281, PGS001282, PGS002052, PGS000039, PGS000665, PGS000911, PGS002724, PGS002725, PGS000038, PGS001793, PGS001798, PGS002259, PGS000140, PGS001829, PGS002036, PGS…	82
Disorders of the globe	PGS002738, PGS002739, PGS001830, PGS002037, PGS000704, PGS001777, PGS002746, PGS000327, PGS002790, PGS000140, PGS001829, PGS002036, PGS000145, PGS000138, PGS000139, PGS000193, PGS000907, PGS002789, PGS000142, PGS000141, PGS001823, PGS002031, PGS001824, PGS002032, PGS001821, PGS002029, PGS000936, PGS002334, PGS002406, PGS002455, PGS002504, PGS002553, PGS002602, PGS002651, PGS002700, PGS001785, PGS…	277
Disorders of the orbit	PGS002269, PGS000617, PGS001302, PGS001837, PGS002044, PGS001835, PGS002042, PGS000862, PGS001028, PGS000819, PGS001819, PGS002027, PGS001321, PGS000137, PGS001322, PGS001836, PGS002043, PGS001323, PGS002045, PGS000966, PGS002292, PGS001013, PGS001834, PGS002041, PGS001303, PGS001029, PGS001275, PGS000350, PGS001792, PGS001797, PGS002741, PGS000764, PGS001137, PGS000990, PGS001833, PGS002040, PGS…	45
Disorders of the pituitary gland and its hypothalamic control	PGS000963, PGS001308, PGS002738, PGS002739, PGS001830, PGS002037, PGS000704, PGS001777, PGS002746, PGS000327, PGS002790, PGS000140, PGS001829, PGS002036, PGS000145, PGS000138, PGS000139, PGS000193, PGS000907, PGS002789, PGS000142, PGS000141, PGS001823, PGS002031, PGS001824, PGS002032, PGS001821, PGS002029, PGS000936, PGS002334, PGS002406, PGS002455, PGS002504, PGS002553, PGS002602, PGS002651, PGS…	278
Disorders of tooth development	PGS002085, PGS001140, PGS001273, PGS001883, PGS002095, PGS001274, PGS000339, PGS000766, PGS000079, PGS000118, PGS000157, PGS000732, PGS000743, PGS000745, PGS000790, PGS002246, PGS002247, PGS002253, PGS002301, PGS000744, PGS001304, PGS000408, PGS000409, PGS000410, PGS000411, PGS000412, PGS000413, PGS000414, PGS000415, PGS000416, PGS000417, PGS000418, PGS000419, PGS000420, PGS000421, PGS000422, PGS…	289
Disorders of urea cycle metabolism	PGS001824, PGS002032, PGS001823, PGS002031, PGS001023, PGS001821, PGS002029, PGS000936, PGS002334, PGS002406, PGS002455, PGS002504, PGS002553, PGS002602, PGS002651, PGS002700, PGS001298, PGS001825, PGS002033, PGS001371, PGS001327, PGS002442, PGS002321, PGS002687, PGS002638, PGS002491, PGS002540, PGS002393, PGS002589, PGS000862, PGS001819, PGS002027, PGS000819, PGS001318, PGS000924, PGS002641, PGS…	135
Disorders of uterus, NEC	PGS000753, PGS002054, PGS001784, PGS000930, PGS000931, PGS002053, PGS000962, PGS001847, PGS002059, PGS000116, PGS000747, PGS001355, PGS000749, PGS000296, PGS000349, PGS000011, PGS000746, PGS002262, PGS000012, PGS000019, PGS000337, PGS000748, PGS002244, PGS000013, PGS000058, PGS000018, PGS002048, PGS001839, PGS001780, PGS000059, PGS000899, PGS000818, PGS000200, PGS000010, PGS000057, PGS000329, PGS…	208
Disorders of vitreous body	PGS002269, PGS001834, PGS002041, PGS001226, PGS001892, PGS002105, PGS000843, PGS002356, PGS002428, PGS002477, PGS002526, PGS002575, PGS002624, PGS002673, PGS002722, PGS000842, PGS000299, PGS001101, PGS001917, PGS002133, PGS001102, PGS001103, PGS001104, PGS001105, PGS001106, PGS001825, PGS002033, PGS001227, PGS001983, PGS002201, PGS000828, PGS000827, PGS000034, PGS000717, PGS002313, PGS002360, PGS…	146
Disorders resulting from impaired renal function	PGS001009, PGS001010, PGS000945, PGS000946, PGS000777, PGS001785, PGS001369, PGS001371, PGS000704, PGS001859, PGS002070, PGS001853, PGS002064, PGS002019, PGS001811, PGS001812, PGS002020, PGS000365, PGS000364, PGS000363, PGS000366, PGS000358, PGS000357, PGS000359, PGS001856, PGS002067, PGS001300, PGS001174, PGS001861, PGS002072, PGS000776, PGS000726, PGS001777, PGS000042, PGS000040, PGS000316, PGS…	259
Disorders secondary to childbirth, surgery, trauma	PGS001786, PGS000771, PGS000772, PGS000803, PGS000328, PGS000754, PGS000196, PGS000341, PGS002738, PGS002739, PGS001830, PGS002037, PGS000704, PGS001777, PGS002746, PGS000327, PGS002790, PGS000140, PGS001829, PGS002036, PGS000145, PGS000138, PGS000139, PGS000193, PGS000907, PGS002789, PGS000142, PGS000141, PGS001823, PGS002031, PGS001824, PGS002032, PGS001821, PGS002029, PGS000936, PGS002334, PGS…	285
Displacement of intervertebral disc	PGS000964, PGS001267, PGS001876, PGS002089, PGS001268, PGS000932, PGS001135, PGS000874, PGS002305, PGS000967, PGS000324, PGS001026, PGS001921, PGS002137, PGS001879, PGS001192, PGS000711, PGS001248, PGS001822, PGS002307, PGS002030, PGS000199, PGS001789, PGS001249, PGS002728, PGS000114, PGS002729, PGS001870, PGS002082, PGS000077, PGS000788, PGS000645, PGS000651, PGS000648, PGS000646, PGS000649, PGS…	86
Dissociative disorder	PGS002738, PGS002739, PGS001830, PGS002037, PGS000704, PGS001777, PGS002746, PGS000327, PGS002790, PGS000140, PGS001829, PGS002036, PGS000145, PGS000138, PGS000139, PGS000193, PGS000907, PGS002789, PGS000142, PGS000141, PGS001823, PGS002031, PGS001824, PGS002032, PGS001821, PGS002029, PGS000936, PGS002334, PGS002406, PGS002455, PGS002504, PGS002553, PGS002602, PGS002651, PGS002700, PGS001785, PGS…	277
Disturbance of salivary secretion	PGS000871, PGS000835, PGS001371, PGS001327, PGS002442, PGS002321, PGS002687, PGS002638, PGS002491, PGS002540, PGS002393, PGS002589, PGS002641, PGS002690, PGS002324, PGS002592, PGS002494, PGS002445, PGS002396, PGS002543, PGS002256, PGS001296, PGS001294, PGS001014, PGS000794, PGS000083, PGS000385, PGS000159, PGS002740, PGS000386, PGS000663, PGS000725, PGS002264, PGS000713, PGS000712, PGS001297, PGS…	632
Disturbance of skin sensation	PGS000119, PGS000445, PGS000446, PGS000447, PGS000448, PGS000449, PGS000450, PGS000451, PGS000452, PGS000453, PGS000454, PGS000455, PGS000456, PGS000457, PGS000458, PGS000459, PGS000730, PGS001040, PGS000469, PGS000470, PGS000471, PGS000398, PGS000399, PGS000400, PGS000401, PGS000402, PGS000403, PGS000404, PGS000405, PGS000406, PGS000407, PGS001041, PGS001803, PGS002014, PGS001937, PGS002155, PGS…	141
Disturbances of amino-acid transport	PGS000755, PGS002290, PGS001153, PGS001945, PGS002163, PGS001944, PGS002162, PGS000678, PGS000679, PGS001947, PGS002165, PGS000680, PGS000303, PGS000860, PGS000883, PGS000884, PGS000885, PGS000664, PGS000701, PGS000682, PGS000972, PGS001967, PGS002185, PGS000690, PGS001974, PGS002192, PGS000693, PGS000695, PGS001107, PGS001980, PGS002198, PGS000822, PGS000861, PGS001888, PGS002101, PGS000671, PGS…	308
Disturbances of sulphur-bearing amino-acid metabolism	PGS001823, PGS002031, PGS001824, PGS002032, PGS001023, PGS000924, PGS001108, PGS001298, PGS001825, PGS002033, PGS001305, PGS000755, PGS002290, PGS001371, PGS001327, PGS002321, PGS002393, PGS002442, PGS002491, PGS002540, PGS002589, PGS002638, PGS002687, PGS002324, PGS002396, PGS002445, PGS002494, PGS002543, PGS002592, PGS002641, PGS002690, PGS002256, PGS001296, PGS001294, PGS000713, PGS000712, PGS…	126
Diverticulitis	PGS001785, PGS001369, PGS000996, PGS000997, PGS001852, PGS001306, PGS001855, PGS002066, PGS001307, PGS001859, PGS002070, PGS001853, PGS002064, PGS002019, PGS001811, PGS001856, PGS002067, PGS001300, PGS000042, PGS000040, PGS000316, PGS000041, PGS000378, PGS000376, PGS000382, PGS000377, PGS000379, PGS000380, PGS000381, PGS001802, PGS000375, PGS000785, PGS000368, PGS002252, PGS001776, PGS000371, PGS…	266
Diverticulosis	PGS001857, PGS002068, PGS000940, PGS000939, PGS001884, PGS002096, PGS000707, PGS000942, PGS000943, PGS001861, PGS002072, PGS001395, PGS000948, PGS001854, PGS002065, PGS000949, PGS000914, PGS000703, PGS001260, PGS001261, PGS000931, PGS001264, PGS001266, PGS001265, PGS000945, PGS001050, PGS001821, PGS002029, PGS002542, PGS002689, PGS002640, PGS002323, PGS002363, PGS002493, PGS002591, PGS002395, PGS…	107
Diverticulosis and diverticulitis	PGS001857, PGS002068, PGS000940, PGS001785, PGS001369, PGS000996, PGS000939, PGS000997, PGS001884, PGS002096, PGS000707, PGS000942, PGS000943, PGS001861, PGS002072, PGS001395, PGS000948, PGS001854, PGS002065, PGS000949, PGS001852, PGS001306, PGS001855, PGS002066, PGS001307, PGS000914, PGS000703, PGS001260, PGS001261, PGS000931, PGS001264, PGS001266, PGS001265, PGS000945, PGS001050, PGS001821, PGS…	367
Diverticulum of esophagus, acquired	PGS000363, PGS000364, PGS000365, PGS000366, PGS002298, PGS001851, PGS002063, PGS000358, PGS000357, PGS000378, PGS000376, PGS000382, PGS000377, PGS000379, PGS000380, PGS000381, PGS001802, PGS000375, PGS000785, PGS000368, PGS002252, PGS001776, PGS000371, PGS002013, PGS002265, PGS000147, PGS000148, PGS000150, PGS000370, PGS000373, PGS000374, PGS000734, PGS000367, PGS000802, PGS000055, PGS000074, PGS…	650
Dizziness and giddiness (Light-headedness and vertigo)	PGS002333, PGS002405, PGS002454, PGS002503, PGS002552, PGS002601, PGS002650, PGS002699, PGS001406, PGS001959, PGS002177, PGS000094, PGS000169, PGS000988, PGS000095, PGS000170, PGS000096, PGS000171, PGS000180, PGS000987, PGS002003, PGS002221, PGS000989, PGS000111, PGS000189, PGS001528, PGS001976, PGS002194, PGS000112, PGS000190, PGS000088, PGS000163, PGS000164, PGS000089, PGS001377, PGS001378, PGS…	289
Drusen (degenerative) of retina	PGS002269, PGS001834, PGS002041, PGS001013, PGS000763, PGS000762, PGS001253, PGS001252, PGS001891, PGS002104, PGS000862, PGS000819, PGS001819, PGS002027, PGS001275, PGS001137, PGS000990, PGS001833, PGS002040, PGS001276, PGS000926, PGS001995, PGS002212, PGS000756, PGS000757, PGS002046, PGS001255, PGS000056, PGS000123, PGS000211, PGS000750, PGS000902, PGS000903, PGS001353, PGS001774, PGS000777, PGS…	243
Dry eyes	PGS001411, PGS001185, PGS001409, PGS001410, PGS000879, PGS000124, PGS001380, PGS001381, PGS001382, PGS001383, PGS001890, PGS002103, PGS001985, PGS001099, PGS001100, PGS001994, PGS002211, PGS002045, PGS000617, PGS002269, PGS001302, PGS001837, PGS002044, PGS001835, PGS002042, PGS000862, PGS001028, PGS000819, PGS001819, PGS002027, PGS001321, PGS000137, PGS001322, PGS001836, PGS002043, PGS001323, PGS…	57
Duodenal ulcer	PGS001390, PGS001852, PGS001785, PGS001369, PGS000996, PGS001306, PGS001855, PGS002066, PGS001307, PGS001856, PGS002067, PGS001300, PGS000040, PGS000041, PGS000042, PGS000316, PGS001894, PGS002107, PGS001301, PGS001859, PGS002070, PGS001853, PGS002064, PGS002019, PGS001811, PGS000378, PGS000376, PGS000382, PGS000377, PGS000379, PGS000380, PGS000381, PGS001802, PGS000375, PGS000785, PGS000368, PGS…	162
Duodenitis	PGS001852, PGS001390, PGS001856, PGS002067, PGS001300, PGS000040, PGS000041, PGS000042, PGS000316, PGS001894, PGS002107, PGS001301, PGS001785, PGS001369, PGS000996, PGS001306, PGS001855, PGS002066, PGS001307, PGS002272, PGS002273, PGS001257, PGS001026, PGS001921, PGS002137, PGS001027, PGS001258, PGS001869, PGS002081, PGS000925, PGS001011, PGS001131, PGS001859, PGS002070, PGS001853, PGS002064, PGS…	279
Dyschromia and Vitiligo	PGS000738, PGS000760, PGS001536, PGS000944, PGS001773, PGS000927, PGS001312, PGS001871, PGS002083, PGS002293, PGS002344, PGS002416, PGS002465, PGS002514, PGS002563, PGS002612, PGS002661, PGS002710, PGS001313, PGS001785, PGS001369, PGS001267, PGS001876, PGS002089, PGS001268, PGS002312, PGS002359, PGS002384, PGS002433, PGS002482, PGS002531, PGS002580, PGS002629, PGS002678, PGS001330, PGS001331, PGS…	342
Dysmetabolic syndrome X	PGS001308, PGS000737, PGS001779, PGS001878, PGS002091, PGS001051, PGS000198, PGS000342, PGS000343, PGS001287, PGS000922, PGS001872, PGS002084, PGS000923, PGS000357, PGS000358, PGS000359, PGS000081, PGS000792, PGS000016, PGS000035, PGS000331, PGS000727, PGS001340, PGS001356, PGS000338, PGS001841, PGS002050, PGS001339, PGS001263, PGS000353, PGS000354, PGS000355, PGS000356, PGS000445, PGS000451, PGS…	475
Dyspepsia and other specified disorders of function of stomach	PGS001851, PGS002063, PGS001785, PGS001369, PGS001371, PGS000704, PGS001859, PGS002070, PGS001853, PGS002064, PGS002019, PGS001811, PGS001812, PGS002020, PGS000365, PGS000364, PGS000363, PGS000366, PGS000358, PGS000357, PGS000359, PGS001856, PGS002067, PGS001300, PGS001174, PGS001861, PGS002072, PGS000776, PGS000726, PGS001777, PGS000042, PGS000040, PGS000316, PGS000041, PGS000378, PGS000376, PGS…	299
Dysplasia of cervix	PGS000073, PGS000784, PGS001299, PGS001273, PGS001883, PGS002095, PGS001274	7
Dysplasia of female genital organs	PGS001813, PGS002021, PGS000543, PGS000073, PGS000784, PGS001299, PGS000075, PGS000786, PGS002300, PGS002735, PGS002736, PGS002737, PGS000068, PGS000724, PGS002250, PGS000352, PGS000351, PGS000544, PGS000545, PGS000546, PGS000547, PGS000548, PGS000549, PGS000550, PGS000551, PGS000552, PGS000553, PGS000554, PGS000555, PGS000556, PGS000557, PGS000558, PGS000559, PGS000560, PGS000561, PGS000562, PGS…	536
Dysplasia of prostate	PGS000565, PGS000566, PGS000567, PGS000568, PGS000569, PGS000570, PGS000571, PGS000572, PGS000573, PGS000574, PGS000575, PGS000576, PGS000577, PGS000578, PGS000579, PGS000580, PGS000581, PGS000582, PGS000583, PGS000584, PGS000585, PGS000586, PGS000587, PGS000588, PGS000589, PGS000590, PGS000591, PGS000592, PGS001805, PGS002016, PGS000049, PGS000662, PGS000030, PGS000044, PGS000067, PGS000084, PGS…	536
Dysthymic disorder	PGS002738, PGS002739, PGS001830, PGS002037, PGS000704, PGS001777, PGS002746, PGS000327, PGS002790, PGS000140, PGS001829, PGS002036, PGS000145, PGS000138, PGS000139, PGS000193, PGS000907, PGS002789, PGS000142, PGS000141, PGS001823, PGS002031, PGS001824, PGS002032, PGS001821, PGS002029, PGS000936, PGS002334, PGS002406, PGS002455, PGS002504, PGS002553, PGS002602, PGS002651, PGS002700, PGS001785, PGS…	277
Dystrophy of female genital tract	PGS001863, PGS002074, PGS000073, PGS000784, PGS001299, PGS000075, PGS000786, PGS002300, PGS002735, PGS002736, PGS002737, PGS000541, PGS000542, PGS001795, PGS000593, PGS000594, PGS000582, PGS001805, PGS000577, PGS000583, PGS000588, PGS000566, PGS000569, PGS000576, PGS000584, PGS000578, PGS000591, PGS000565, PGS000580, PGS000567, PGS000572, PGS000574, PGS000586, PGS000590, PGS000568, PGS000571, PGS…	457
E. coli	PGS000315, PGS001138, PGS001772, PGS001953, PGS002171, PGS001352, PGS001400, PGS001926, PGS002142, PGS000304, PGS002331, PGS002367, PGS002403, PGS002452, PGS002501, PGS002550, PGS002599, PGS002648, PGS002697, PGS000685, PGS000127, PGS000128, PGS000129, PGS000130, PGS000131, PGS000132, PGS000093, PGS000168, PGS001218, PGS000100, PGS000175, PGS000838, PGS000305, PGS001350, PGS000306, PGS001952, PGS…	467
Early onset of delivery	PGS000053, PGS000054, PGS002289, PGS000334, PGS002249, PGS000025, PGS000779, PGS000811, PGS000812, PGS000823, PGS000876, PGS000898, PGS001775, PGS001828, PGS001348, PGS001349, PGS000026, PGS002280, PGS002731, PGS000945, PGS002256, PGS000929, PGS001827, PGS002035, PGS001179, PGS000133, PGS000134, PGS000135, PGS000136, PGS002785, PGS000809, PGS001270, PGS001831, PGS002038, PGS002726, PGS001271, PGS…	320
Early or threatened labor; hemorrhage in early pregnancy	PGS002256, PGS000998, PGS000999, PGS000716, PGS001826, PGS002034, PGS001868, PGS002080, PGS000140, PGS001001, PGS001114, PGS001000, PGS001003, PGS001004, PGS001005, PGS001115, PGS002254, PGS000142, PGS000143, PGS000141, PGS000144, PGS001006, PGS000034, PGS000717, PGS002313, PGS002360, PGS002385, PGS002434, PGS002483, PGS002532, PGS002581, PGS002630, PGS002679, PGS000027, PGS000320, PGS000770, PGS…	544
Eating disorder	PGS002098, PGS000991, PGS001056, PGS000978, PGS001057, PGS001058, PGS001059, PGS001060, PGS001061, PGS001389, PGS001062, PGS001063, PGS001064, PGS001065, PGS001518, PGS001066, PGS001067, PGS001034, PGS001068, PGS001069, PGS001374, PGS001901, PGS002115, PGS002124, PGS001391, PGS001910, PGS002125, PGS001049, PGS000205, PGS000206, PGS002011, PGS002230, PGS002738, PGS002739, PGS001830, PGS002037, PGS…	269
Ectopic pregnancy	PGS002256, PGS001868, PGS002080, PGS000874, PGS002305, PGS001826, PGS002034, PGS002303, PGS002304, PGS001136, PGS000637, PGS000638, PGS000639, PGS000640, PGS000077, PGS000788, PGS000645, PGS000646, PGS000647, PGS000648, PGS000649, PGS000650, PGS000651, PGS000652, PGS000653, PGS000654, PGS002281, PGS002306, PGS000643, PGS000644, PGS000080, PGS000791, PGS000641, PGS000642, PGS001033, PGS001810, PGS…	411
Effects of heat, cold and air pressure	PGS001133, PGS002239, PGS000302, PGS000912, PGS002258, PGS002322, PGS002362, PGS002394, PGS002443, PGS002492, PGS002541, PGS002590, PGS002639, PGS002688, PGS001900, PGS002114, PGS001134, PGS002238, PGS002349, PGS002376, PGS002421, PGS002470, PGS002519, PGS002568, PGS002617, PGS002666, PGS002715, PGS000301, PGS000913, PGS002257, PGS002275, PGS002734, PGS000900, PGS000901, PGS002009, PGS002228, PGS…	183
Effects of other external causes	PGS001869, PGS002081, PGS001885, PGS002097, PGS001372, PGS000800, PGS000810, PGS001286, PGS001284, PGS001283, PGS001285, PGS000780, PGS000867, PGS001259, PGS001773, PGS001109, PGS000318, PGS000319, PGS002310, PGS002382, PGS002431, PGS002480, PGS002529, PGS002578, PGS002627, PGS002676, PGS001915, PGS002131, PGS001393, PGS000929, PGS002249, PGS000025, PGS000779, PGS000811, PGS000812, PGS000823, PGS…	229
Effects radiation NOS	PGS001885, PGS002097, PGS001372, PGS000800, PGS000810, PGS001286, PGS001284, PGS001283, PGS001285, PGS000780, PGS000867, PGS001259, PGS001773, PGS001109, PGS001267, PGS001876, PGS002089, PGS001268, PGS001135, PGS000967, PGS000324, PGS001192, PGS000199, PGS000711, PGS001248, PGS001789, PGS001822, PGS002030, PGS002307, PGS001249, PGS002728, PGS000114, PGS002729, PGS000325, PGS001290, PGS001882, PGS…	467
Elevated C-reactive protein (CRP)	PGS000314, PGS001946, PGS002164, PGS000675, PGS001888, PGS002101, PGS000671, PGS000088, PGS000163, PGS000089, PGS000164, PGS001377, PGS001378, PGS000217, PGS000218, PGS001940, PGS002158, PGS000668, PGS000816, PGS002099, PGS001886, PGS000669, PGS002157, PGS001939, PGS000815, PGS000670, PGS001889, PGS002102, PGS000672, PGS001941, PGS002159, PGS000673, PGS000220, PGS000221, PGS000222, PGS000230, PGS…	263
Elevated blood pressure reading without diagnosis of hypertension	PGS001133, PGS002239, PGS000302, PGS000912, PGS002258, PGS002322, PGS002362, PGS002394, PGS002443, PGS002492, PGS002541, PGS002590, PGS002639, PGS002688, PGS001900, PGS002114, PGS001134, PGS002238, PGS002349, PGS002376, PGS002421, PGS002470, PGS002519, PGS002568, PGS002617, PGS002666, PGS002715, PGS000301, PGS000913, PGS002257, PGS002275, PGS002734, PGS000900, PGS000901, PGS002009, PGS002228, PGS…	289
Elevated cancer antigen 125 [CA 125]	PGS001048, PGS000213, PGS000216, PGS001036, PGS001399, PGS000976, PGS000977, PGS000217, PGS000218, PGS001940, PGS002158, PGS000668, PGS000816, PGS002099, PGS001886, PGS000669, PGS002157, PGS001939, PGS000815, PGS000670, PGS001888, PGS002101, PGS000671, PGS001889, PGS002102, PGS000672, PGS001941, PGS002159, PGS000673, PGS000220, PGS000221, PGS000222, PGS000230, PGS000231, PGS000232, PGS000314, PGS…	471
Elevated carcinoembryonic antigen [CEA]	PGS001048, PGS001036, PGS001399, PGS000976, PGS000977, PGS001414, PGS002338, PGS002370, PGS002410, PGS002459, PGS002508, PGS002557, PGS002606, PGS002655, PGS002704, PGS000097, PGS000172, PGS001199, PGS001965, PGS002183, PGS001986, PGS002203, PGS000098, PGS000173, PGS001772, PGS000315, PGS001138, PGS001940, PGS002158, PGS000668, PGS000816, PGS002732, PGS000815, PGS001939, PGS002157, PGS000670, PGS…	267
Elevated prostate specific antigen [PSA]	PGS001048, PGS000565, PGS000566, PGS000567, PGS000568, PGS000569, PGS000570, PGS000571, PGS000572, PGS000573, PGS000574, PGS000575, PGS000576, PGS000577, PGS000578, PGS000579, PGS000580, PGS000581, PGS000582, PGS000583, PGS000584, PGS000585, PGS000586, PGS000587, PGS000588, PGS000589, PGS000590, PGS000591, PGS000592, PGS001805, PGS002016, PGS000049, PGS000662, PGS000030, PGS000044, PGS000067, PGS…	183
Elevated sedimentation rate	PGS001048, PGS001108, PGS000664, PGS001981, PGS002199, PGS000300, PGS001375, PGS001233, PGS001523, PGS001524, PGS001975, PGS002193, PGS001413, PGS001902, PGS002116, PGS001903, PGS002117, PGS001521, PGS001904, PGS002118, PGS000735, PGS000904, PGS000905, PGS000736, PGS001525, PGS001948, PGS002166, PGS001526, PGS001905, PGS002119, PGS000768, PGS001906, PGS002120, PGS001527, PGS002276, PGS001907, PGS…	178
Elevated white blood cell count	PGS000105, PGS000182, PGS001969, PGS002187, PGS001997, PGS002214, PGS000106, PGS000183, PGS001077, PGS001173, PGS000090, PGS000165, PGS002325, PGS002364, PGS002397, PGS002446, PGS002495, PGS002544, PGS002593, PGS002642, PGS002691, PGS001949, PGS002167, PGS000091, PGS000166, PGS001076, PGS001172, PGS000088, PGS000163, PGS000089, PGS000164, PGS001377, PGS001378, PGS001408, PGS001930, PGS002147, PGS…	239
Embolism and thrombosis of abdominal aorta	PGS001844, PGS002056, PGS000961, PGS000931, PGS001264, PGS001266, PGS001265, PGS001277, PGS001278, PGS001279, PGS000948, PGS001854, PGS002065, PGS000949, PGS001884, PGS002096, PGS001395, PGS000707, PGS000942, PGS000943, PGS001861, PGS002072, PGS000753, PGS001784, PGS002054, PGS000914, PGS000703, PGS001260, PGS001261, PGS000945, PGS001050, PGS001821, PGS002029, PGS002068, PGS001857, PGS002542, PGS…	182
Emphysema	PGS001326, PGS001850, PGS002062, PGS001332, PGS001783, PGS001788, PGS001333, PGS001334, PGS001347, PGS001337, PGS001132, PGS001328, PGS001324, PGS001392, PGS001292, PGS000388, PGS000389, PGS000390, PGS000391, PGS000392, PGS000393, PGS000394, PGS000395, PGS000396, PGS000397, PGS000360, PGS000361, PGS000362, PGS001259, PGS002291, PGS001109, PGS002237, PGS000728, PGS000859, PGS000874, PGS001272, PGS…	94
Encephalitis, non-infectious	PGS002272, PGS002273, PGS000925, PGS001131, PGS001036, PGS001772, PGS001399, PGS001869, PGS002081, PGS001414, PGS002338, PGS002370, PGS002410, PGS002459, PGS002508, PGS002557, PGS002606, PGS002655, PGS002704, PGS000097, PGS000172, PGS001199, PGS001965, PGS002183, PGS001986, PGS002203, PGS000098, PGS000173, PGS001048, PGS001011, PGS002303, PGS002304, PGS000643, PGS000644, PGS000874, PGS000646, PGS…	99
Encephalopathy, not elsewhere classified	PGS002269, PGS000862, PGS000819, PGS001819, PGS002027, PGS001013, PGS001834, PGS002041, PGS001275, PGS001137, PGS000990, PGS001833, PGS002040, PGS001276, PGS000617, PGS001302, PGS001837, PGS002044, PGS001835, PGS002042, PGS001028, PGS001321, PGS000137, PGS001322, PGS001836, PGS002043, PGS001323, PGS002045, PGS000966, PGS002292, PGS001303, PGS001029, PGS000350, PGS001792, PGS001797, PGS002741, PGS…	174
Encounter for long-term (current) use of antibiotics	PGS001112, PGS001113, PGS000821, PGS001116, PGS001114, PGS001115, PGS001117, PGS000213, PGS000216, PGS001515, PGS001130, PGS001388, PGS001911, PGS002126, PGS001139, PGS001127, PGS001046, PGS001047, PGS001128, PGS002348, PGS002375, PGS002420, PGS002469, PGS002518, PGS002567, PGS002616, PGS002665, PGS002714, PGS001129, PGS001532, PGS000980, PGS000982, PGS001993, PGS002210, PGS001535, PGS002738, PGS…	57
Encounter for long-term (current) use of anticoagulants	PGS001112, PGS001113, PGS000821, PGS001116, PGS001114, PGS001115, PGS001117, PGS000213, PGS000216, PGS001515, PGS001130, PGS001388, PGS001911, PGS002126, PGS001139, PGS001127, PGS001046, PGS001047, PGS001128, PGS002348, PGS002375, PGS002420, PGS002469, PGS002518, PGS002567, PGS002616, PGS002665, PGS002714, PGS001129, PGS001532, PGS000980, PGS000982, PGS001993, PGS002210, PGS001535, PGS002738, PGS…	57
Encounter for long-term (current) use of anticoagulants, antithrombotics, aspirin	PGS001112, PGS001113, PGS001116, PGS001114, PGS001115, PGS001117, PGS001118, PGS000821, PGS000213, PGS000216, PGS001515, PGS001130, PGS001388, PGS001911, PGS002126, PGS001139, PGS001127, PGS001046, PGS001047, PGS001128, PGS002348, PGS002375, PGS002420, PGS002469, PGS002518, PGS002567, PGS002616, PGS002665, PGS002714, PGS001129, PGS001532, PGS000980, PGS000982, PGS001993, PGS002210, PGS001535, PGS…	57
Encounter for long-term (current) use of antiplatelets/antithrombotics	PGS001112, PGS001113, PGS000821, PGS001116, PGS001114, PGS001115, PGS001117, PGS000213, PGS000216, PGS001515, PGS001130, PGS001388, PGS001911, PGS002126, PGS001139, PGS001127, PGS001046, PGS001047, PGS001128, PGS002348, PGS002375, PGS002420, PGS002469, PGS002518, PGS002567, PGS002616, PGS002665, PGS002714, PGS001129, PGS001532, PGS000980, PGS000982, PGS001993, PGS002210, PGS001535, PGS002738, PGS…	57
Encounter for long-term (current) use of aspirin	PGS001112, PGS001113, PGS001116, PGS001114, PGS001115, PGS001117, PGS001118, PGS000821, PGS000213, PGS000216, PGS001515, PGS001130, PGS001388, PGS001911, PGS002126, PGS001139, PGS001127, PGS001046, PGS001047, PGS001128, PGS002348, PGS002375, PGS002420, PGS002469, PGS002518, PGS002567, PGS002616, PGS002665, PGS002714, PGS001129, PGS001532, PGS000980, PGS000982, PGS001993, PGS002210, PGS001535, PGS…	57
End stage renal disease	PGS002237, PGS000728, PGS000859, PGS001272, PGS001250, PGS000076, PGS000722, PGS000787, PGS000708, PGS000605, PGS000606, PGS000161, PGS000771, PGS000772, PGS000803, PGS000328, PGS000754, PGS000196, PGS000341, PGS000701, PGS001944, PGS002162, PGS000679, PGS000303, PGS000860, PGS000883, PGS000884, PGS000885, PGS000664, PGS000682, PGS001850, PGS002062, PGS000874, PGS001332, PGS001783, PGS001788, PGS…	236
Endocrine and metabolic disturbances of fetus and newborn	PGS001371, PGS001327, PGS002321, PGS002393, PGS002442, PGS002491, PGS002540, PGS002589, PGS002638, PGS002687, PGS002324, PGS002396, PGS002445, PGS002494, PGS002543, PGS002592, PGS002641, PGS002690, PGS002256, PGS001296, PGS001294, PGS000713, PGS000712, PGS001297, PGS001817, PGS000023, PGS000022, PGS000021, PGS000833, PGS002025, PGS000024, PGS000125, PGS000805, PGS001781, PGS000807, PGS002243, PGS…	285
Endometrial hyperplasia	PGS001865, PGS002076, PGS001338, PGS001866, PGS002077, PGS000075, PGS000786, PGS002735, PGS002736, PGS002737, PGS002300, PGS001813, PGS002021, PGS000543, PGS000593, PGS000594, PGS000582, PGS001805, PGS000577, PGS000583, PGS000588, PGS000566, PGS000569, PGS000576, PGS000584, PGS000578, PGS000591, PGS000565, PGS000580, PGS000567, PGS000572, PGS000574, PGS000586, PGS000590, PGS000568, PGS000571, PGS…	531
Endometriosis	PGS001866, PGS002077, PGS000075, PGS000786, PGS002300, PGS002735, PGS002736, PGS002737, PGS001813, PGS002021, PGS000073, PGS000784, PGS001299, PGS000541, PGS000542, PGS001795, PGS001032, PGS002263, PGS000543, PGS000068, PGS000724, PGS002250, PGS001867, PGS002078, PGS000352, PGS000351, PGS002079, PGS000544, PGS000545, PGS000546, PGS000547, PGS000548, PGS000549, PGS000550, PGS000551, PGS000552, PGS…	129
Eosinophilic esophagitis	PGS001949, PGS002167, PGS000091, PGS000166, PGS001076, PGS001851, PGS002063, PGS000090, PGS000165, PGS002325, PGS002364, PGS002397, PGS002446, PGS002495, PGS002544, PGS002593, PGS002642, PGS002691, PGS001172, PGS002298, PGS000088, PGS000163, PGS000089, PGS000164, PGS001377, PGS001378, PGS000105, PGS000182, PGS001969, PGS002187, PGS001997, PGS002214, PGS000106, PGS000183, PGS001077, PGS001173, PGS…	476
Epilepsy, recurrent seizures, convulsions	PGS000139, PGS000140, PGS001829, PGS002036, PGS000145, PGS000138, PGS000193, PGS000907, PGS002789, PGS000142, PGS000141, PGS002786, PGS000767, PGS002787, PGS002788, PGS002738, PGS002739, PGS000929, PGS002249, PGS000025, PGS000812, PGS000823, PGS000779, PGS000898, PGS001775, PGS000876, PGS000811, PGS001828, PGS001348, PGS000054, PGS000053, PGS001349, PGS000026, PGS002280, PGS002731, PGS002746, PGS…	131
Epistaxis or throat hemorrhage	PGS001826, PGS002034, PGS001370, PGS002481, PGS000799, PGS001341, PGS000037, PGS001849, PGS002358, PGS002061, PGS002628, PGS002677, PGS002432, PGS002383, PGS002311, PGS002727, PGS002530, PGS002579, PGS001787, PGS001782, PGS001343, PGS001345, PGS001344, PGS001346, PGS000395, PGS000397, PGS000393, PGS000392, PGS000396, PGS000390, PGS000391, PGS000388, PGS000389, PGS000394, PGS000360, PGS000361, PGS…	73
Erythematous conditions	PGS001043, PGS000759, PGS000761, PGS001816, PGS002024, PGS002336, PGS002408, PGS002457, PGS002506, PGS002555, PGS002604, PGS002653, PGS002702, PGS000820, PGS000965, PGS001814, PGS002022, PGS001181, PGS000928, PGS002351, PGS002423, PGS002472, PGS002521, PGS002570, PGS002619, PGS002668, PGS002717, PGS000087, PGS000162, PGS000207, PGS000208, PGS000209, PGS000626, PGS000627, PGS000628, PGS000629, PGS…	339
Esophageal atresia/tracheoesophageal fistula	PGS001851, PGS002063, PGS002298, PGS000363, PGS000364, PGS000365, PGS000366, PGS002299, PGS000376, PGS000377, PGS000378, PGS000379, PGS000380, PGS000381, PGS000382, PGS002747, PGS000083, PGS000159, PGS000385, PGS000386, PGS000663, PGS000725, PGS000794, PGS002740, PGS002264, PGS001785, PGS001369, PGS001267, PGS002089, PGS001876, PGS001268, PGS001135, PGS000967, PGS000996, PGS001852, PGS000944, PGS…	683
Esophagitis, GERD and related diseases	PGS001851, PGS002063, PGS002299, PGS000363, PGS000364, PGS000365, PGS000366, PGS002298, PGS001785, PGS001369, PGS001859, PGS002070, PGS001853, PGS002064, PGS002019, PGS001811, PGS001856, PGS002067, PGS001300, PGS000042, PGS000040, PGS000316, PGS000041, PGS000378, PGS000376, PGS000382, PGS000377, PGS000379, PGS000380, PGS000381, PGS001802, PGS000375, PGS000785, PGS000368, PGS002252, PGS001776, PGS…	374
Essential hypertension	PGS000957, PGS000958, PGS000706, PGS001320, PGS001838, PGS002047, PGS002296, PGS002335, PGS002407, PGS002456, PGS002505, PGS002554, PGS002603, PGS002652, PGS002701, PGS000753, PGS001784, PGS002054, PGS000962, PGS000116, PGS000011, PGS000012, PGS000013, PGS000018, PGS000019, PGS000058, PGS000296, PGS000337, PGS000349, PGS000746, PGS000747, PGS000748, PGS000749, PGS001355, PGS002244, PGS002262, PGS…	126
Essential tremor	PGS000957, PGS000958, PGS000706, PGS001320, PGS001838, PGS002047, PGS002296, PGS002335, PGS002407, PGS002456, PGS002505, PGS002554, PGS002603, PGS002652, PGS002701, PGS000753, PGS001784, PGS002054, PGS000962, PGS000116, PGS000011, PGS000012, PGS000013, PGS000018, PGS000019, PGS000058, PGS000296, PGS000337, PGS000349, PGS000746, PGS000747, PGS000748, PGS000749, PGS001355, PGS002244, PGS002262, PGS…	126
Eustachian tube disorders	PGS002738, PGS002739, PGS001830, PGS002037, PGS000704, PGS001777, PGS002746, PGS000327, PGS002790, PGS000140, PGS001829, PGS002036, PGS000145, PGS000138, PGS000139, PGS000193, PGS000907, PGS002789, PGS000142, PGS000141, PGS001823, PGS002031, PGS001824, PGS002032, PGS001821, PGS002029, PGS000936, PGS002334, PGS002406, PGS002455, PGS002504, PGS002553, PGS002602, PGS002651, PGS002700, PGS001785, PGS…	277
Excessive vomiting in pregnancy	PGS002256, PGS001868, PGS002080, PGS000874, PGS002305, PGS001826, PGS002034, PGS002303, PGS002304, PGS001136, PGS000637, PGS000638, PGS000639, PGS000640, PGS000077, PGS000788, PGS000645, PGS000646, PGS000647, PGS000648, PGS000649, PGS000650, PGS000651, PGS000652, PGS000653, PGS000654, PGS002281, PGS002306, PGS000643, PGS000644, PGS000080, PGS000791, PGS000641, PGS000642, PGS001033, PGS001810, PGS…	411
Extrapyramidal disease and abnormal movement disorders	PGS001305, PGS002271, PGS001881, PGS002093, PGS000947, PGS000933, PGS000934, PGS001848, PGS002060, PGS001863, PGS002074, PGS000707, PGS000942, PGS000943, PGS001861, PGS002072, PGS002266, PGS002323, PGS002363, PGS002395, PGS002444, PGS002493, PGS002542, PGS002591, PGS002640, PGS002689, PGS000944, PGS000937, PGS001845, PGS002057, PGS000938, PGS001533, PGS001994, PGS002211, PGS000914, PGS001857, PGS…	47
Extrinsic allergic alveolitis	PGS001885, PGS002097, PGS001109, PGS001259, PGS001372, PGS000800, PGS000810, PGS001286, PGS001284, PGS001283, PGS001285, PGS000780, PGS000867, PGS001773, PGS002046, PGS001255, PGS001267, PGS002089, PGS001876, PGS001268, PGS001856, PGS002067, PGS001300, PGS000042, PGS000040, PGS000316, PGS000041, PGS001894, PGS002107, PGS001043, PGS001296, PGS001870, PGS002082, PGS001301, PGS002726, PGS001270, PGS…	312
Eye infection, viral	PGS001131, PGS001011, PGS002272, PGS002273, PGS001869, PGS002081, PGS000925, PGS000637, PGS000638, PGS000639, PGS000640, PGS001257, PGS001390, PGS001026, PGS001921, PGS002137, PGS001027, PGS001258, PGS001411, PGS001185, PGS001409, PGS001410, PGS000879, PGS000124, PGS001380, PGS001381, PGS001382, PGS001383, PGS001890, PGS002103, PGS001985, PGS001099, PGS001100, PGS001994, PGS002211	35
Facial nerve disorders [CN7]	PGS001832, PGS002039, PGS002786, PGS000140, PGS000767, PGS001829, PGS002036, PGS000145, PGS000138, PGS000139, PGS000193, PGS000907, PGS002789, PGS000142, PGS000141, PGS002787, PGS002788, PGS002738, PGS002739, PGS000929, PGS002249, PGS000025, PGS000812, PGS000823, PGS000779, PGS000898, PGS001775, PGS000876, PGS000811, PGS001828, PGS001348, PGS000054, PGS000053, PGS001349, PGS000026, PGS002280, PGS…	151
Facial weakness	PGS001141, PGS001071, PGS001072, PGS001358, PGS001359, PGS001360, PGS001361, PGS001362, PGS001363, PGS001364, PGS001365, PGS001366, PGS001367, PGS001368, PGS001373, PGS001380, PGS001381, PGS001382, PGS001383, PGS001411, PGS001185, PGS001409, PGS001410, PGS000879, PGS000124, PGS001099, PGS001100, PGS001924, PGS002140, PGS001890, PGS002103, PGS001985	32
Failure to thrive (childhood)	PGS001840, PGS002049, PGS001842, PGS002051, PGS001790, PGS000709, PGS001257, PGS002248, PGS000708, PGS001370, PGS000037, PGS000799, PGS001341, PGS001782, PGS001787, PGS001849, PGS002061, PGS002311, PGS002358, PGS002383, PGS002432, PGS002481, PGS002530, PGS002579, PGS002628, PGS002677, PGS002727, PGS001343, PGS001344, PGS001345, PGS001346, PGS001250, PGS002237, PGS000728, PGS000859, PGS001272, PGS…	456
Family history	PGS001347, PGS001337, PGS001132, PGS001328, PGS001324, PGS001392, PGS001292, PGS001542, PGS001543, PGS002326, PGS002398, PGS002447, PGS002496, PGS002545, PGS002594, PGS002643, PGS002692, PGS001801, PGS001800, PGS001918, PGS002134, PGS001236, PGS000210, PGS001180, PGS000339, PGS000766, PGS000079, PGS000118, PGS000157, PGS000732, PGS000743, PGS000745, PGS000790, PGS002246, PGS002247, PGS002253, PGS…	678
Femoral hernia	PGS000948, PGS001854, PGS002065, PGS000949, PGS001050, PGS000939, PGS001884, PGS002096, PGS000707, PGS000942, PGS000943, PGS001861, PGS002072, PGS001857, PGS002068, PGS001395, PGS000940, PGS000914, PGS000703, PGS001260, PGS001261, PGS000931, PGS001264, PGS001266, PGS001265, PGS000945, PGS001821, PGS002029, PGS002542, PGS002689, PGS002640, PGS002323, PGS002363, PGS002493, PGS002591, PGS002395, PGS…	107
Fetal distress and abnormal forces of labor	PGS002326, PGS002398, PGS002447, PGS002496, PGS002545, PGS002594, PGS002643, PGS002692, PGS001801, PGS002327, PGS002399, PGS002448, PGS002497, PGS002546, PGS002595, PGS002644, PGS002693, PGS001800, PGS001918, PGS002134, PGS001922, PGS002138, PGS001236, PGS000210, PGS001180, PGS001237, PGS001009, PGS001010, PGS001881, PGS002093, PGS000947, PGS000933, PGS000934, PGS001848, PGS002060, PGS001863, PGS…	73
Fever of unknown origin	PGS001372, PGS000800, PGS000810, PGS001286, PGS001284, PGS001283, PGS001285, PGS000780, PGS000867, PGS001885, PGS002097, PGS001259, PGS001773, PGS001109, PGS001267, PGS002089, PGS001876, PGS001268, PGS001856, PGS002067, PGS001300, PGS000042, PGS000040, PGS000316, PGS000041, PGS001894, PGS002107, PGS001043, PGS001296, PGS001870, PGS002082, PGS001301, PGS002726, PGS001270, PGS002038, PGS001831, PGS…	132
Fibroadenosis of breast	PGS000216, PGS000214, PGS000212, PGS000002, PGS000005, PGS000008, PGS000046, PGS000347, PGS000774, PGS000003, PGS000006, PGS000009, PGS000047, PGS000346, PGS000775, PGS000215, PGS000213, PGS000004, PGS000001, PGS000007, PGS000051, PGS000773, PGS002242, PGS001336, PGS000317, PGS000153, PGS000029, PGS000028, PGS002294, PGS000332, PGS000345, PGS000873, PGS000072, PGS000052, PGS000045, PGS000050, PGS…	563
Fibrosclerosis of breast	PGS000216, PGS000214, PGS000212, PGS000002, PGS000005, PGS000008, PGS000046, PGS000347, PGS000774, PGS000003, PGS000006, PGS000009, PGS000047, PGS000346, PGS000775, PGS000215, PGS000213, PGS000004, PGS000001, PGS000007, PGS000051, PGS000773, PGS002242, PGS001336, PGS000317, PGS000153, PGS000029, PGS000028, PGS002294, PGS000332, PGS000345, PGS000873, PGS000072, PGS000052, PGS000045, PGS000050, PGS…	563
First degree AV block	PGS001912, PGS002127, PGS001007, PGS001938, PGS002156, PGS002215, PGS002317, PGS002389, PGS002438, PGS002487, PGS002536, PGS002585, PGS002634, PGS002683, PGS002309, PGS002381, PGS002430, PGS002479, PGS002528, PGS002577, PGS002626, PGS002675, PGS001966, PGS002184, PGS001384, PGS001385, PGS001386, PGS001387, PGS001514, PGS001388, PGS001911, PGS002126, PGS001139, PGS001127, PGS001515, PGS001130, PGS…	50
Flat foot	PGS001881, PGS002093	2
Fluid overload	PGS001232, PGS001919, PGS002135, PGS001639, PGS001070, PGS001415, PGS001416, PGS001417, PGS001418, PGS001419, PGS001420, PGS001421, PGS001422, PGS001423, PGS001424, PGS001425, PGS001426, PGS001427, PGS001428, PGS001429, PGS001430, PGS001431, PGS001432, PGS001433, PGS001434, PGS001435, PGS001436, PGS001437, PGS001438, PGS001439, PGS001440, PGS001441, PGS001442, PGS001443, PGS001444, PGS001445, PGS…	341
Folate-deficiency anemia	PGS001305, PGS001298, PGS001825, PGS002033, PGS002098, PGS001821, PGS002029, PGS001863, PGS002074, PGS000936, PGS002334, PGS002406, PGS002455, PGS002504, PGS002553, PGS002602, PGS002651, PGS002700, PGS001820, PGS002028, PGS000877, PGS001153, PGS000874, PGS002305, PGS001826, PGS002034, PGS002303, PGS002304, PGS001136, PGS000637, PGS000638, PGS000639, PGS000640, PGS000077, PGS000788, PGS000645, PGS…	162
Foreign body injury	PGS001027, PGS001226, PGS001892, PGS002105, PGS000843, PGS002356, PGS002428, PGS002477, PGS002526, PGS002575, PGS002624, PGS002673, PGS002722, PGS000842, PGS000299, PGS001101, PGS001917, PGS002133, PGS001102, PGS001103, PGS001104, PGS001105, PGS001106, PGS001825, PGS002033, PGS001227, PGS001983, PGS002201, PGS000828, PGS000827, PGS000034, PGS000717, PGS002313, PGS002360, PGS002385, PGS002434, PGS…	128
Fracture of ankle and foot	PGS001258, PGS000951, PGS001956, PGS002174, PGS000952, PGS000657, PGS000953, PGS000954, PGS000955, PGS000956, PGS001529, PGS001530, PGS001531, PGS002315, PGS002387, PGS002436, PGS002485, PGS002534, PGS002583, PGS002632, PGS002681, PGS000121, PGS000122, PGS001402, PGS001955, PGS002173, PGS001403, PGS001404, PGS001037, PGS001038, PGS001039, PGS001957, PGS002175, PGS000034, PGS000717, PGS000758, PGS…	213
Fracture of clavicle or scapula	PGS001258, PGS000951, PGS001956, PGS002174, PGS000952, PGS000657, PGS000953, PGS000954, PGS000955, PGS000956, PGS001529, PGS001530, PGS001531, PGS002315, PGS002387, PGS002436, PGS002485, PGS002534, PGS002583, PGS002632, PGS002681, PGS000121, PGS000122, PGS001402, PGS001955, PGS002173, PGS001403, PGS001404, PGS001037, PGS001038, PGS001039, PGS001957, PGS002175, PGS001026, PGS001921, PGS002137, PGS…	128
Fracture of foot	PGS001258, PGS000951, PGS001956, PGS002174, PGS000952, PGS000657, PGS000953, PGS000954, PGS000955, PGS000956, PGS001529, PGS001530, PGS001531, PGS002315, PGS002387, PGS002436, PGS002485, PGS002534, PGS002583, PGS002632, PGS002681, PGS000121, PGS000122, PGS001402, PGS001955, PGS002173, PGS001403, PGS001404, PGS001037, PGS001038, PGS001039, PGS001957, PGS002175, PGS001881, PGS002093, PGS001026, PGS…	123
Fracture of hand or wrist	PGS001026, PGS001258, PGS001921, PGS002137, PGS002272, PGS002273, PGS001257, PGS001390, PGS001027, PGS001869, PGS002081, PGS000925, PGS001011, PGS001131, PGS000951, PGS001956, PGS002174, PGS000952, PGS000657, PGS000953, PGS000954, PGS000955, PGS000956, PGS001529, PGS001530, PGS001531, PGS002315, PGS002387, PGS002436, PGS002485, PGS002534, PGS002583, PGS002632, PGS002681, PGS000121, PGS000122, PGS…	248
Fracture of humerus	PGS001258, PGS000951, PGS001956, PGS002174, PGS000952, PGS000657, PGS000953, PGS000954, PGS000955, PGS000956, PGS001529, PGS001530, PGS001531, PGS002315, PGS002387, PGS002436, PGS002485, PGS002534, PGS002583, PGS002632, PGS002681, PGS000121, PGS000122, PGS001402, PGS001955, PGS002173, PGS001403, PGS001404, PGS001037, PGS001038, PGS001039, PGS001957, PGS002175, PGS001026, PGS001921, PGS002137, PGS…	128
Fracture of lower limb	PGS001881, PGS002093, PGS001027, PGS001258, PGS000951, PGS001956, PGS002174, PGS000952, PGS000657, PGS000953, PGS000954, PGS000955, PGS000956, PGS001529, PGS001530, PGS001531, PGS002315, PGS002387, PGS002436, PGS002485, PGS002534, PGS002583, PGS002632, PGS002681, PGS000121, PGS000122, PGS001402, PGS001955, PGS002173, PGS001403, PGS001404, PGS001037, PGS001038, PGS001039, PGS001957, PGS002175, PGS…	87
Fracture of neck of femur	PGS001258, PGS000951, PGS001956, PGS002174, PGS000952, PGS000657, PGS000953, PGS000954, PGS000955, PGS000956, PGS001529, PGS001530, PGS001531, PGS002315, PGS002387, PGS002436, PGS002485, PGS002534, PGS002583, PGS002632, PGS002681, PGS000121, PGS000122, PGS001402, PGS001955, PGS002173, PGS001403, PGS001404, PGS001037, PGS001038, PGS001039, PGS001957, PGS002175, PGS001026, PGS000081, PGS000792, PGS…	101
Fracture of patella	PGS001258, PGS000951, PGS001956, PGS002174, PGS000952, PGS000657, PGS000953, PGS000954, PGS000955, PGS000956, PGS001529, PGS001530, PGS001531, PGS002315, PGS002387, PGS002436, PGS002485, PGS002534, PGS002583, PGS002632, PGS002681, PGS000121, PGS000122, PGS001402, PGS001955, PGS002173, PGS001403, PGS001404, PGS001037, PGS001038, PGS001039, PGS001957, PGS002175, PGS001026, PGS001921, PGS002137, PGS…	128
Fracture of pelvis	PGS001258, PGS000951, PGS001956, PGS002174, PGS000952, PGS000657, PGS000953, PGS000954, PGS000955, PGS000956, PGS001529, PGS001530, PGS001531, PGS002315, PGS002387, PGS002436, PGS002485, PGS002534, PGS002583, PGS002632, PGS002681, PGS000121, PGS000122, PGS001402, PGS001955, PGS002173, PGS001403, PGS001404, PGS001037, PGS001038, PGS001039, PGS001957, PGS002175, PGS000076, PGS000722, PGS000787, PGS…	126
Fracture of radius and ulna	PGS001258, PGS001026, PGS001921, PGS002137, PGS002272, PGS002273, PGS001257, PGS001390, PGS001027, PGS001869, PGS002081, PGS000925, PGS001011, PGS001131, PGS000951, PGS001956, PGS002174, PGS000952, PGS000657, PGS000953, PGS000954, PGS000955, PGS000956, PGS001529, PGS001530, PGS001531, PGS002315, PGS002387, PGS002436, PGS002485, PGS002534, PGS002583, PGS002632, PGS002681, PGS000121, PGS000122, PGS…	128
Fracture of ribs	PGS001258, PGS000951, PGS001956, PGS002174, PGS000952, PGS000657, PGS000953, PGS000954, PGS000955, PGS000956, PGS001529, PGS001530, PGS001531, PGS002315, PGS002387, PGS002436, PGS002485, PGS002534, PGS002583, PGS002632, PGS002681, PGS000121, PGS000122, PGS001402, PGS001955, PGS002173, PGS001403, PGS001404, PGS001037, PGS001038, PGS001039, PGS001957, PGS002175, PGS001026, PGS001921, PGS002137, PGS…	128
Fracture of tibia and fibula	PGS001258, PGS000951, PGS001956, PGS002174, PGS000952, PGS000657, PGS000953, PGS000954, PGS000955, PGS000956, PGS001529, PGS001530, PGS001531, PGS002315, PGS002387, PGS002436, PGS002485, PGS002534, PGS002583, PGS002632, PGS002681, PGS000121, PGS000122, PGS001402, PGS001955, PGS002173, PGS001403, PGS001404, PGS001037, PGS001038, PGS001039, PGS001957, PGS002175, PGS001026, PGS001921, PGS002137, PGS…	128
Fracture of unspecified bones	PGS000951, PGS001956, PGS002174, PGS000952, PGS000657, PGS000953, PGS000954, PGS000955, PGS000956, PGS001529, PGS001530, PGS001531, PGS002315, PGS002387, PGS002436, PGS002485, PGS002534, PGS002583, PGS002632, PGS002681, PGS000121, PGS000122, PGS001402, PGS001955, PGS002173, PGS001403, PGS001404, PGS001037, PGS001038, PGS001039, PGS001957, PGS002175, PGS001258, PGS001026, PGS002272, PGS002273, PGS…	137
Fracture of unspecified part of femur	PGS001258, PGS000951, PGS001956, PGS002174, PGS000952, PGS000657, PGS000953, PGS000954, PGS000955, PGS000956, PGS001529, PGS001530, PGS001531, PGS002315, PGS002387, PGS002436, PGS002485, PGS002534, PGS002583, PGS002632, PGS002681, PGS000121, PGS000122, PGS001402, PGS001955, PGS002173, PGS001403, PGS001404, PGS001037, PGS001038, PGS001039, PGS001957, PGS002175, PGS002272, PGS002273, PGS001257, PGS…	103
Fracture of upper limb	PGS001026, PGS001258, PGS001027, PGS001881, PGS002093, PGS000951, PGS001956, PGS002174, PGS000952, PGS000657, PGS000953, PGS000954, PGS000955, PGS000956, PGS001529, PGS001530, PGS001531, PGS002315, PGS002387, PGS002436, PGS002485, PGS002534, PGS002583, PGS002632, PGS002681, PGS000121, PGS000122, PGS001402, PGS001955, PGS002173, PGS001403, PGS001404, PGS001037, PGS001038, PGS001039, PGS001957, PGS…	103
Fracture of vertebral column without mention of spinal cord injury	PGS001258, PGS001267, PGS001876, PGS002089, PGS001268, PGS001026, PGS001027, PGS001273, PGS001883, PGS002095, PGS001274, PGS000951, PGS001956, PGS002174, PGS000952, PGS000657, PGS000953, PGS000954, PGS000955, PGS000956, PGS001529, PGS001530, PGS001531, PGS002315, PGS002387, PGS002436, PGS002485, PGS002534, PGS002583, PGS002632, PGS002681, PGS000121, PGS000122, PGS001402, PGS001955, PGS002173, PGS…	47
Frequency of urination and polyuria	PGS001863, PGS002074, PGS000972, PGS001967, PGS002185, PGS000690, PGS001974, PGS002192, PGS000693, PGS000695, PGS001107, PGS001980, PGS002198, PGS000822, PGS000861, PGS001945, PGS002163, PGS000678, PGS001153, PGS002007, PGS002226, PGS001944, PGS002162, PGS000679, PGS001947, PGS002165, PGS000680, PGS000303, PGS000860, PGS000883, PGS000884, PGS000885, PGS000664, PGS000755, PGS000701, PGS002290, PGS…	79
Fuchs' dystrophy	PGS001835, PGS002042, PGS002292, PGS001029, PGS002269, PGS001834, PGS002041, PGS000617, PGS001302, PGS001837, PGS002044, PGS000862, PGS001028, PGS000819, PGS001819, PGS002027, PGS001321, PGS000137, PGS001322, PGS001836, PGS002043, PGS001323, PGS002045, PGS000966, PGS001013, PGS001303, PGS001275, PGS000350, PGS001792, PGS001797, PGS002741, PGS000764, PGS001137, PGS000990, PGS001833, PGS002040, PGS…	62
Functional digestive disorders	PGS001785, PGS001369, PGS001371, PGS000704, PGS001859, PGS002070, PGS001853, PGS002064, PGS002019, PGS001811, PGS001812, PGS002020, PGS000365, PGS000364, PGS000363, PGS000366, PGS000358, PGS000357, PGS000359, PGS001856, PGS002067, PGS001300, PGS001174, PGS001861, PGS002072, PGS000776, PGS000726, PGS001777, PGS000042, PGS000040, PGS000316, PGS000041, PGS000378, PGS000376, PGS000382, PGS000377, PGS…	240
Functional disorders of bladder	PGS001250, PGS000071, PGS000152, PGS000723, PGS000782, PGS000607, PGS000608, PGS000609, PGS000610, PGS000611, PGS000612, PGS000613, PGS000614, PGS000615, PGS000616, PGS001807, PGS002017, PGS001785, PGS001369, PGS001371, PGS000704, PGS001859, PGS002070, PGS001853, PGS002064, PGS002019, PGS001811, PGS001812, PGS002020, PGS000365, PGS000364, PGS000363, PGS000366, PGS000358, PGS000357, PGS000359, PGS…	277
GERD	PGS001851, PGS002063, PGS002299, PGS000363, PGS000364, PGS000365, PGS000366, PGS002298, PGS001785, PGS001369, PGS001267, PGS002089, PGS001876, PGS001268, PGS001135, PGS000967, PGS000996, PGS001852, PGS000944, PGS000324, PGS001192, PGS000711, PGS001248, PGS001822, PGS002307, PGS002030, PGS000199, PGS001789, PGS001249, PGS001259, PGS002728, PGS001043, PGS000966, PGS000114, PGS002729, PGS001773, PGS…	336
Ganglion and cyst of synovium, tendon, and bursa	PGS001879, PGS001267, PGS001876, PGS002089, PGS001268, PGS001135, PGS000967, PGS000324, PGS001192, PGS000199, PGS000711, PGS001248, PGS001789, PGS001822, PGS002030, PGS002307, PGS001249, PGS002728, PGS000114, PGS002729, PGS000325, PGS001290, PGS001882, PGS002094, PGS001309, PGS000198, PGS000342, PGS000343, PGS001287, PGS001110, PGS000195, PGS000194, PGS001310, PGS001875, PGS002088, PGS002260, PGS…	632
Gastric ulcer	PGS001390, PGS001306, PGS001855, PGS002066, PGS001307, PGS002299, PGS000947, PGS001785, PGS001369, PGS001859, PGS002070, PGS001853, PGS002064, PGS002019, PGS001811, PGS001856, PGS002067, PGS001300, PGS000042, PGS000040, PGS000316, PGS000041, PGS000378, PGS000376, PGS000382, PGS000377, PGS000379, PGS000380, PGS000381, PGS001802, PGS000375, PGS000785, PGS000368, PGS002252, PGS001776, PGS000371, PGS…	81
Gastritis and duodenitis	PGS001852, PGS001390, PGS001856, PGS002067, PGS001300, PGS000040, PGS000041, PGS000042, PGS000316, PGS001894, PGS002107, PGS001301, PGS001785, PGS001369, PGS000996, PGS001306, PGS001855, PGS002066, PGS001307, PGS002272, PGS002273, PGS001257, PGS001026, PGS001921, PGS002137, PGS001027, PGS001258, PGS001869, PGS002081, PGS000925, PGS001011, PGS001131, PGS001859, PGS002070, PGS001853, PGS002064, PGS…	279
Gastritis and duodenitis, NOS	PGS001852, PGS001390, PGS001267, PGS001876, PGS002089, PGS001268, PGS001135, PGS000967, PGS000324, PGS001192, PGS000199, PGS000711, PGS001248, PGS001789, PGS001822, PGS002030, PGS002307, PGS001249, PGS002728, PGS000114, PGS002729, PGS000325, PGS001290, PGS001882, PGS002094, PGS001309, PGS000198, PGS000342, PGS000343, PGS001287, PGS001110, PGS000195, PGS000194, PGS001310, PGS001875, PGS002088, PGS…	94
Gastroesophageal laceration-hemorrhage syndrome	PGS001826, PGS002034, PGS001308, PGS000737, PGS001779, PGS001878, PGS002091, PGS001051, PGS000198, PGS000342, PGS000343, PGS001287, PGS000922, PGS001872, PGS002084, PGS000923, PGS000357, PGS000358, PGS000359, PGS000081, PGS000792, PGS000016, PGS000035, PGS000331, PGS000727, PGS001340, PGS001356, PGS000338, PGS001841, PGS002050, PGS001339, PGS001263, PGS000353, PGS000354, PGS000355, PGS000356, PGS…	477
Gastrointestinal complications	PGS000376, PGS000377, PGS000378, PGS000379, PGS000380, PGS000381, PGS000382, PGS002298, PGS002747, PGS000083, PGS000159, PGS000385, PGS000386, PGS000663, PGS000725, PGS000794, PGS002740, PGS002264, PGS001785, PGS001369, PGS001859, PGS002070, PGS001853, PGS002064, PGS002019, PGS001811, PGS001856, PGS002067, PGS001300, PGS000042, PGS000040, PGS000316, PGS000041, PGS001802, PGS000375, PGS000785, PGS…	90
Gastrointestinal hemorrhage	PGS001826, PGS002034, PGS000376, PGS000377, PGS000378, PGS000379, PGS000380, PGS000381, PGS000382, PGS002298, PGS002747, PGS000083, PGS000159, PGS000385, PGS000386, PGS000663, PGS000725, PGS000794, PGS002740, PGS002264, PGS001785, PGS001369, PGS001859, PGS002070, PGS001853, PGS002064, PGS002019, PGS001811, PGS001856, PGS002067, PGS001300, PGS000042, PGS000040, PGS000316, PGS000041, PGS001802, PGS…	92
Gastrointestinal malfunction arising from mental factors	PGS001131, PGS000376, PGS000377, PGS000378, PGS000379, PGS000380, PGS000381, PGS000382, PGS002298, PGS002747, PGS000083, PGS000159, PGS000385, PGS000386, PGS000663, PGS000725, PGS000794, PGS002740, PGS002264, PGS001785, PGS001369, PGS001859, PGS002070, PGS001853, PGS002064, PGS002019, PGS001811, PGS001856, PGS002067, PGS001300, PGS000042, PGS000040, PGS000316, PGS000041, PGS001802, PGS000375, PGS…	123
Gastrojejunal ulcer	PGS001390, PGS001306, PGS001855, PGS002066, PGS001307, PGS000947, PGS001785, PGS001369, PGS000996, PGS001852, PGS001330, PGS001331, PGS000017, PGS001288, PGS001811, PGS002019, PGS000376, PGS000377, PGS000378, PGS000379, PGS000380, PGS000381, PGS000382, PGS000383, PGS000384, PGS002266, PGS001859, PGS002070, PGS001853, PGS002064, PGS000055, PGS000074, PGS000147, PGS000148, PGS000149, PGS000150, PGS…	171
Generalized anxiety & phobic disorders	PGS000140, PGS000998, PGS000999, PGS000716, PGS001001, PGS001114, PGS001000, PGS001003, PGS001004, PGS001005, PGS001115, PGS002254, PGS000142, PGS000143, PGS000141, PGS000144, PGS001006, PGS002786, PGS000767, PGS001829, PGS002036, PGS000145, PGS000138, PGS000139, PGS000193, PGS000907, PGS002789, PGS002787, PGS002788, PGS001398, PGS001936, PGS002154, PGS001935, PGS002153, PGS001401, PGS001090, PGS…	277
Generalized anxiety disorder	PGS002786, PGS000140, PGS000767, PGS001829, PGS002036, PGS000145, PGS000138, PGS000139, PGS000193, PGS000907, PGS002789, PGS000142, PGS000141, PGS002787, PGS002788, PGS000998, PGS000999, PGS000716, PGS001001, PGS001114, PGS001000, PGS001003, PGS001004, PGS001005, PGS001115, PGS002254, PGS000143, PGS000144, PGS001006, PGS002738, PGS002739, PGS000929, PGS002249, PGS000025, PGS000812, PGS000823, PGS…	161
Generalized convulsive epilepsy	PGS001398, PGS001936, PGS002154, PGS001935, PGS002153, PGS001401, PGS001090, PGS001008, PGS000140, PGS000998, PGS000999, PGS000716, PGS001001, PGS001114, PGS001000, PGS001003, PGS001004, PGS001005, PGS001115, PGS002254, PGS000142, PGS000143, PGS000141, PGS000144, PGS001006, PGS002786, PGS000767, PGS001829, PGS002036, PGS000145, PGS000138, PGS000139, PGS000193, PGS000907, PGS002789, PGS002787, PGS…	277
Genital prolapse	PGS001867, PGS002078, PGS001813, PGS002021, PGS000543, PGS000073, PGS000784, PGS001299, PGS000075, PGS000786, PGS002300, PGS002735, PGS002736, PGS002737, PGS001866, PGS002077, PGS000068, PGS000724, PGS002250, PGS000352, PGS000351, PGS002079, PGS000544, PGS000545, PGS000546, PGS000547, PGS000548, PGS000549, PGS000550, PGS000551, PGS000552, PGS000553, PGS000554, PGS000555, PGS000556, PGS000557, PGS…	146
Genitourinary congenital anomalies	PGS001863, PGS002074, PGS001826, PGS002034, PGS001033, PGS000771, PGS000772, PGS000803, PGS000328, PGS000754, PGS000196, PGS000874, PGS002305, PGS002303, PGS002304, PGS001136, PGS000637, PGS000638, PGS000639, PGS000640, PGS000077, PGS000788, PGS000645, PGS000646, PGS000647, PGS000648, PGS000649, PGS000650, PGS000651, PGS000652, PGS000653, PGS000654, PGS002281, PGS002306, PGS000643, PGS000644, PGS…	130
Genu valgum or varum (acquired)	PGS001415, PGS001416, PGS001417, PGS001418, PGS001419, PGS001420, PGS001421, PGS001422, PGS001423, PGS001424, PGS001425, PGS001426, PGS001427, PGS001428, PGS001429, PGS001430, PGS001431, PGS001432, PGS001433, PGS001434, PGS001435, PGS001436, PGS001437, PGS001438, PGS001439, PGS001440, PGS001441, PGS001442, PGS001443, PGS001444, PGS001445, PGS001446, PGS001447, PGS001448, PGS001449, PGS001450, PGS…	338
Giant cell arteritis	PGS001408, PGS001930, PGS002147, PGS000105, PGS000182, PGS001969, PGS002187, PGS001997, PGS002214, PGS000106, PGS000183, PGS001077, PGS001173, PGS000090, PGS000165, PGS002325, PGS002364, PGS002397, PGS002446, PGS002495, PGS002544, PGS002593, PGS002642, PGS002691, PGS001949, PGS002167, PGS000091, PGS000166, PGS001076, PGS001172, PGS000088, PGS000163, PGS000089, PGS000164, PGS001377, PGS001378, PGS…	172
Gingival and periodontal diseases	PGS001785, PGS001369, PGS001267, PGS001876, PGS002089, PGS001268, PGS002312, PGS002359, PGS002384, PGS002433, PGS002482, PGS002531, PGS002580, PGS002629, PGS002678, PGS001330, PGS001331, PGS000324, PGS001043, PGS000017, PGS001288, PGS000114, PGS000809, PGS001270, PGS001831, PGS002038, PGS002726, PGS001271, PGS000325, PGS001309, PGS000198, PGS000342, PGS000343, PGS001287, PGS001110, PGS000195, PGS…	630
Glaucoma	PGS001321, PGS000137, PGS001322, PGS001836, PGS002043, PGS001323, PGS001792, PGS000350, PGS001797, PGS002741, PGS000764, PGS002269, PGS000617, PGS001302, PGS001837, PGS002044, PGS001835, PGS002042, PGS000862, PGS001028, PGS000819, PGS001819, PGS002027, PGS002045, PGS000966, PGS002292, PGS001013, PGS001834, PGS002041, PGS001303, PGS001029, PGS001275, PGS001137, PGS000990, PGS001833, PGS002040, PGS…	62
Glucocorticoid deficiency	PGS001305, PGS001826, PGS002034, PGS000056, PGS000123, PGS000211, PGS000750, PGS000902, PGS000903, PGS001353, PGS001774, PGS000777, PGS001033, PGS000771, PGS000772, PGS000803, PGS000328, PGS000754, PGS000196, PGS001298, PGS001825, PGS002033, PGS002098, PGS000874, PGS002305, PGS002303, PGS002304, PGS001136, PGS000637, PGS000638, PGS000639, PGS000640, PGS000077, PGS000788, PGS000645, PGS000646, PGS…	236
Gonococcal infections	PGS001869, PGS002081, PGS002272, PGS002273, PGS001131, PGS000925, PGS001011, PGS000637, PGS000638, PGS000639, PGS000640, PGS001257, PGS001390, PGS001026, PGS001921, PGS002137, PGS001027, PGS001258, PGS001370, PGS002481, PGS000799, PGS001341, PGS000037, PGS001849, PGS002358, PGS002061, PGS002628, PGS002677, PGS002432, PGS002383, PGS002311, PGS002727, PGS002530, PGS002579, PGS001787, PGS001782, PGS…	88
Gout	PGS000199, PGS000711, PGS001248, PGS001789, PGS001822, PGS002030, PGS002307, PGS001249, PGS001267, PGS001876, PGS002089, PGS001268, PGS001135, PGS000967, PGS000324, PGS001192, PGS002728, PGS000114, PGS002729, PGS000325, PGS001290, PGS001882, PGS002094, PGS001309, PGS000198, PGS000342, PGS000343, PGS001287, PGS001110, PGS000195, PGS000194, PGS001310, PGS001875, PGS002088, PGS002260, PGS000326, PGS…	233
Gout and other crystal arthropathies	PGS001052, PGS001053, PGS000980, PGS000982, PGS001993, PGS002210, PGS001535, PGS001267, PGS001876, PGS002089, PGS001268, PGS001135, PGS000967, PGS000324, PGS001192, PGS000199, PGS000711, PGS001248, PGS001789, PGS001822, PGS002030, PGS002307, PGS001249, PGS002728, PGS000114, PGS002729, PGS000325, PGS001290, PGS001882, PGS002094, PGS001309, PGS000198, PGS000342, PGS000343, PGS001287, PGS001110, PGS…	294
Gouty arthropathy	PGS000199, PGS000711, PGS001248, PGS001789, PGS001822, PGS002030, PGS002307, PGS001249, PGS001877, PGS002090, PGS001522, PGS001110, PGS000198, PGS000342, PGS000343, PGS001287, PGS001881, PGS002093, PGS001267, PGS001876, PGS002089, PGS001268, PGS001309, PGS000195, PGS000194, PGS001310, PGS001875, PGS002088, PGS002260, PGS001311, PGS000737, PGS001779, PGS001878, PGS002091, PGS001051, PGS000922, PGS…	248
Graft-versus-host disease	PGS001086, PGS000203, PGS000204, PGS001087, PGS001934, PGS002152, PGS001088, PGS001394, PGS001085, PGS001785, PGS001369, PGS001267, PGS001876, PGS002089, PGS001268, PGS002312, PGS002359, PGS002384, PGS002433, PGS002482, PGS002531, PGS002580, PGS002629, PGS002678, PGS001330, PGS001331, PGS000324, PGS001043, PGS000017, PGS001288, PGS000114, PGS000809, PGS001270, PGS001831, PGS002038, PGS002726, PGS…	635
Gram negative septicemia	PGS000216, PGS000213, PGS000003, PGS000006, PGS000009, PGS000047, PGS000346, PGS000775, PGS000195, PGS000326, PGS000004, PGS000001, PGS000007, PGS000051, PGS000773, PGS002242, PGS001336, PGS000317, PGS000153, PGS000029, PGS000028, PGS002294, PGS000332, PGS000345, PGS000873, PGS000072, PGS000052, PGS000045, PGS000050, PGS000783, PGS000015, PGS000335, PGS000344, PGS001778, PGS000498, PGS000507, PGS…	403
Gram positive septicemia	PGS000002, PGS000005, PGS000008, PGS000046, PGS000347, PGS000774, PGS001519, PGS001520, PGS000194, PGS000004, PGS000001, PGS000007, PGS000051, PGS000773, PGS002242, PGS001336, PGS000317, PGS000153, PGS000029, PGS000028, PGS002294, PGS000332, PGS000345, PGS000873, PGS000072, PGS000052, PGS000045, PGS000050, PGS000783, PGS000015, PGS000335, PGS000344, PGS001778, PGS000498, PGS000507, PGS000536, PGS…	604
Graves' disease	PGS001043, PGS001042, PGS001815, PGS002023, PGS001785, PGS001369, PGS001267, PGS001876, PGS002089, PGS001268, PGS002312, PGS002359, PGS002384, PGS002433, PGS002482, PGS002531, PGS002580, PGS002629, PGS002678, PGS001330, PGS001331, PGS000324, PGS000017, PGS001288, PGS000114, PGS000809, PGS001270, PGS001831, PGS002038, PGS002726, PGS001271, PGS000325, PGS001309, PGS000198, PGS000342, PGS000343, PGS…	626
Gross hematuria	PGS001863, PGS002074, PGS001821, PGS002029, PGS000936, PGS002334, PGS002406, PGS002455, PGS002504, PGS002553, PGS002602, PGS002651, PGS002700, PGS001820, PGS002028, PGS000877, PGS001305, PGS002096, PGS001884, PGS000914, PGS000703, PGS001260, PGS001261, PGS000931, PGS000707, PGS000942, PGS000943, PGS001861, PGS002072, PGS001264, PGS001266, PGS001265, PGS000945, PGS001050, PGS002068, PGS001857, PGS…	107
H. pylori	PGS002299	1
HIV infection, symptomatic	PGS001869, PGS002081, PGS002272, PGS002273, PGS001131, PGS000925, PGS001011, PGS000637, PGS000638, PGS000639, PGS000640, PGS001257, PGS001390, PGS001026, PGS001921, PGS002137, PGS001027, PGS001258, PGS001370, PGS002481, PGS000799, PGS001341, PGS000037, PGS001849, PGS002358, PGS002061, PGS002628, PGS002677, PGS002432, PGS002383, PGS002311, PGS002727, PGS002530, PGS002579, PGS001787, PGS001782, PGS…	88
Hallux rigidus	PGS001881, PGS002093, PGS001877, PGS002090, PGS001522, PGS002096, PGS001884, PGS000914, PGS000703, PGS001260, PGS001261, PGS000931, PGS000707, PGS000942, PGS000943, PGS001861, PGS002072, PGS001264, PGS001266, PGS001265, PGS000945, PGS001050, PGS001821, PGS002029, PGS002068, PGS001857, PGS002542, PGS002689, PGS002640, PGS002323, PGS002363, PGS002493, PGS002591, PGS002395, PGS002444, PGS000944, PGS…	107
Hallux valgus (Bunion)	PGS001881, PGS002093, PGS001877, PGS002090, PGS001522, PGS002096, PGS001884, PGS000914, PGS000703, PGS001260, PGS001261, PGS000931, PGS000707, PGS000942, PGS000943, PGS001861, PGS002072, PGS001264, PGS001266, PGS001265, PGS000945, PGS001050, PGS001821, PGS002029, PGS002068, PGS001857, PGS002542, PGS002689, PGS002640, PGS002323, PGS002363, PGS002493, PGS002591, PGS002395, PGS002444, PGS000944, PGS…	107
Hammer toe (acquired)	PGS001881, PGS002093	2
Hearing loss	PGS000763, PGS000762, PGS001253, PGS001252, PGS001533, PGS001891, PGS002104, PGS002046, PGS001255, PGS002269, PGS001834, PGS002041, PGS002738, PGS002739, PGS000929, PGS002249, PGS000025, PGS000812, PGS000823, PGS000779, PGS000898, PGS001775, PGS000876, PGS000811, PGS001828, PGS001348, PGS000054, PGS000053, PGS001349, PGS000026, PGS002280, PGS002731, PGS002746, PGS000327, PGS002790, PGS002786, PGS…	130
Heart failure NOS	PGS001842, PGS002051, PGS001790, PGS000709, PGS001840, PGS002049, PGS001314, PGS000727, PGS001356, PGS001340, PGS000331, PGS000016, PGS000035, PGS000338, PGS001841, PGS002050, PGS001339, PGS001263, PGS001779, PGS000737, PGS000962, PGS000116, PGS000747, PGS001355, PGS000749, PGS000296, PGS000349, PGS000011, PGS000746, PGS002262, PGS000012, PGS000019, PGS000337, PGS000748, PGS002244, PGS000013, PGS…	179
Heart failure with preserved EF [Diastolic heart failure]	PGS001840, PGS002049, PGS001842, PGS002051, PGS001790, PGS000709, PGS001314, PGS000727, PGS001356, PGS001340, PGS000331, PGS000016, PGS000035, PGS000338, PGS001841, PGS002050, PGS001339, PGS001263, PGS001779, PGS000737, PGS000962, PGS000116, PGS000747, PGS001355, PGS000749, PGS000296, PGS000349, PGS000011, PGS000746, PGS002262, PGS000012, PGS000019, PGS000337, PGS000748, PGS002244, PGS000013, PGS…	185
Heart failure with reduced EF [Systolic or combined heart failure]	PGS001840, PGS002049, PGS001842, PGS002051, PGS001790, PGS000709, PGS001314, PGS000727, PGS001356, PGS001340, PGS000331, PGS000016, PGS000035, PGS000338, PGS001841, PGS002050, PGS001339, PGS001263, PGS001779, PGS000737, PGS000962, PGS000116, PGS000747, PGS001355, PGS000749, PGS000296, PGS000349, PGS000011, PGS000746, PGS002262, PGS000012, PGS000019, PGS000337, PGS000748, PGS002244, PGS000013, PGS…	185
Heart transplant/surgery	PGS001786, PGS001840, PGS002049, PGS001842, PGS002051, PGS001981, PGS002199, PGS000300, PGS001790, PGS000709, PGS002271, PGS001025, PGS001314, PGS000710, PGS001315, PGS001316, PGS001048, PGS001317, PGS000737, PGS001779, PGS000962, PGS000116, PGS000011, PGS000012, PGS000013, PGS000018, PGS000019, PGS000058, PGS000296, PGS000337, PGS000349, PGS000746, PGS000747, PGS000748, PGS000749, PGS001355, PGS…	82
Heart valve disorders	PGS001025, PGS002271, PGS001314, PGS000727, PGS001356, PGS001340, PGS000331, PGS000016, PGS000035, PGS000338, PGS001841, PGS002050, PGS001339, PGS001263, PGS001779, PGS000737, PGS000962, PGS002051, PGS001842, PGS000116, PGS000747, PGS001355, PGS000749, PGS000296, PGS000349, PGS000011, PGS000746, PGS002262, PGS000012, PGS000019, PGS000337, PGS000748, PGS002244, PGS000013, PGS000058, PGS000018, PGS…	139
Heart valve replaced	PGS002271, PGS001025, PGS001314, PGS000727, PGS001356, PGS001340, PGS000331, PGS000016, PGS000035, PGS000338, PGS001841, PGS002050, PGS001339, PGS001263, PGS001779, PGS000737, PGS000962, PGS002051, PGS001842, PGS000116, PGS000747, PGS001355, PGS000749, PGS000296, PGS000349, PGS000011, PGS000746, PGS002262, PGS000012, PGS000019, PGS000337, PGS000748, PGS002244, PGS000013, PGS000058, PGS000018, PGS…	144
Hemangioma and lymphangioma, any site	PGS000353, PGS000354, PGS000355, PGS000356, PGS000445, PGS000451, PGS000454, PGS000730, PGS000446, PGS000452, PGS000450, PGS000447, PGS000453, PGS000455, PGS000456, PGS000458, PGS000448, PGS000119, PGS000449, PGS000459, PGS000457, PGS000723, PGS000782, PGS000152, PGS000071, PGS000004, PGS000001, PGS000007, PGS000051, PGS000773, PGS002242, PGS001336, PGS000317, PGS000153, PGS000029, PGS000028, PGS…	861
Hemangioma of skin and subcutaneous tissue	PGS000963, PGS001873, PGS002086, PGS000445, PGS000451, PGS000454, PGS000730, PGS000446, PGS000452, PGS000450, PGS000447, PGS000453, PGS000455, PGS000456, PGS000458, PGS000448, PGS000119, PGS000449, PGS000459, PGS000457, PGS000471, PGS000469, PGS000470, PGS001257, PGS000339, PGS000766, PGS002320, PGS002392, PGS002441, PGS002490, PGS002539, PGS002588, PGS002637, PGS002686, PGS000944, PGS001773, PGS…	113
Hematological disorders of newborn	PGS001826, PGS002034, PGS000874, PGS002305, PGS002303, PGS002304, PGS001136, PGS000637, PGS000638, PGS000639, PGS000640, PGS000077, PGS000788, PGS000645, PGS000646, PGS000647, PGS000648, PGS000649, PGS000650, PGS000651, PGS000652, PGS000653, PGS000654, PGS002281, PGS002306, PGS000643, PGS000644, PGS000080, PGS000791, PGS000641, PGS000642, PGS001033, PGS001810, PGS001868, PGS002080, PGS000771, PGS…	262
Hematuria	PGS001863, PGS002074, PGS001821, PGS002029, PGS000936, PGS002334, PGS002406, PGS002455, PGS002504, PGS002553, PGS002602, PGS002651, PGS002700, PGS001820, PGS002028, PGS000877, PGS001305, PGS002096, PGS001884, PGS000914, PGS000703, PGS001260, PGS001261, PGS000931, PGS000707, PGS000942, PGS000943, PGS001861, PGS002072, PGS001264, PGS001266, PGS001265, PGS000945, PGS001050, PGS002068, PGS001857, PGS…	107
Hemolytic-uremic syndrome	PGS001308, PGS000737, PGS001779, PGS001878, PGS002091, PGS001051, PGS000198, PGS000342, PGS000343, PGS001287, PGS000922, PGS001872, PGS002084, PGS000923, PGS000357, PGS000358, PGS000359, PGS000081, PGS000792, PGS000016, PGS000035, PGS000331, PGS000727, PGS001340, PGS001356, PGS000338, PGS001841, PGS002050, PGS001339, PGS001263, PGS000353, PGS000354, PGS000355, PGS000356, PGS000445, PGS000451, PGS…	475
Hemorrhage NOS	PGS001826, PGS002034, PGS001267, PGS001876, PGS002089, PGS001268, PGS001135, PGS000967, PGS000324, PGS001192, PGS000199, PGS000711, PGS001248, PGS001789, PGS001822, PGS002030, PGS002307, PGS001249, PGS002728, PGS000114, PGS002729, PGS000325, PGS001290, PGS001882, PGS002094, PGS001309, PGS000198, PGS000342, PGS000343, PGS001287, PGS001110, PGS000195, PGS000194, PGS001310, PGS001875, PGS002088, PGS…	123
Hemorrhage during pregnancy; childbirth and postpartum	PGS001826, PGS002034, PGS002256, PGS001868, PGS002080, PGS001000, PGS000839, PGS000834, PGS000836, PGS000840, PGS000307, PGS001351, PGS000308, PGS000871, PGS000835, PGS000837, PGS001117, PGS000838, PGS000305, PGS001350, PGS000306, PGS001952, PGS002170, PGS002328, PGS002365, PGS002400, PGS002449, PGS002498, PGS002547, PGS002596, PGS002645, PGS002694, PGS000684, PGS001953, PGS002171, PGS001352, PGS…	317
Hemorrhage from gastrointestinal ulcer	PGS001390, PGS001826, PGS002034, PGS001306, PGS001855, PGS002066, PGS001307, PGS000376, PGS000377, PGS000378, PGS000379, PGS000380, PGS000381, PGS000382, PGS002298, PGS002747, PGS000083, PGS000159, PGS000385, PGS000386, PGS000663, PGS000725, PGS000794, PGS002740, PGS002264, PGS001785, PGS001369, PGS001859, PGS002070, PGS001853, PGS002064, PGS002019, PGS001811, PGS001856, PGS002067, PGS001300, PGS…	93
Hemorrhage in early pregnancy	PGS002256, PGS001826, PGS002034, PGS001868, PGS002080, PGS000998, PGS000999, PGS000716, PGS000874, PGS002305, PGS002303, PGS002304, PGS001136, PGS000637, PGS000638, PGS000639, PGS000640, PGS000077, PGS000788, PGS000645, PGS000646, PGS000647, PGS000648, PGS000649, PGS000650, PGS000651, PGS000652, PGS000653, PGS000654, PGS002281, PGS002306, PGS000643, PGS000644, PGS000080, PGS000791, PGS000641, PGS…	544
Hemorrhage of fetus or newborn	PGS001826, PGS002034	2
Hemorrhage of gastrointestinal tract	PGS000940, PGS000939, PGS001857, PGS002068, PGS001863, PGS002074, PGS001851, PGS002063, PGS001856, PGS002067, PGS001300, PGS000040, PGS000041, PGS000042, PGS000316, PGS001894, PGS002107, PGS001301, PGS001826, PGS002034, PGS000376, PGS000377, PGS000378, PGS000379, PGS000380, PGS000381, PGS000382, PGS002298, PGS002747, PGS000083, PGS000159, PGS000385, PGS000386, PGS000663, PGS000725, PGS000794, PGS…	470
Hemorrhage of rectum and anus	PGS001859, PGS002070, PGS000383, PGS000384, PGS000376, PGS000377, PGS000378, PGS000379, PGS000380, PGS000381, PGS000382, PGS000055, PGS000074, PGS000147, PGS000148, PGS000149, PGS000150, PGS000151, PGS000154, PGS000367, PGS000368, PGS000369, PGS000370, PGS000371, PGS000372, PGS000373, PGS000374, PGS000375, PGS000720, PGS000734, PGS000765, PGS000785, PGS000801, PGS000802, PGS001776, PGS001802, PGS…	552
Hemorrhage or hematoma complicating a procedure	PGS000995, PGS002749, PGS002750, PGS001786, PGS001826, PGS002034	6
Hemorrhagic disorder due to intrinsic circulating anticoagulants	PGS001826, PGS002034, PGS000936, PGS002334, PGS002406, PGS002455, PGS002504, PGS002553, PGS002602, PGS002651, PGS002700, PGS000739, PGS000778, PGS000718, PGS002730, PGS000769, PGS000950, PGS000216, PGS000212, PGS000214, PGS000215, PGS000004, PGS000001, PGS000007, PGS000051, PGS000773, PGS002242, PGS001336, PGS000317, PGS000153, PGS000029, PGS000028, PGS002294, PGS000332, PGS000345, PGS000873, PGS…	139
Hemorrhoids	PGS001024, PGS001846, PGS002058, PGS001844, PGS002056, PGS000961, PGS000753, PGS002054, PGS001784, PGS000930, PGS000931, PGS002053, PGS000962, PGS001847, PGS002059, PGS000116, PGS000747, PGS001355, PGS000749, PGS000296, PGS000349, PGS000011, PGS000746, PGS002262, PGS000012, PGS000019, PGS000337, PGS000748, PGS002244, PGS000013, PGS000058, PGS000018, PGS002048, PGS001839, PGS001780, PGS000059, PGS…	126
Hepatitis NOS	PGS000674, PGS000865, PGS000866, PGS002245, PGS001267, PGS001876, PGS002089, PGS001268, PGS001135, PGS000967, PGS000324, PGS001192, PGS000199, PGS000711, PGS001248, PGS001789, PGS001822, PGS002030, PGS002307, PGS001249, PGS002728, PGS000114, PGS002729, PGS000325, PGS001290, PGS001882, PGS002094, PGS001309, PGS000198, PGS000342, PGS000343, PGS001287, PGS001110, PGS000195, PGS000194, PGS001310, PGS…	125
Hereditary and idiopathic peripheral neuropathy	PGS000326, PGS000325, PGS000324, PGS001791, PGS000114, PGS001832, PGS002039, PGS001843, PGS002055, PGS001030, PGS001251, PGS000704, PGS000726, PGS000776, PGS001777, PGS000753, PGS002054, PGS001784, PGS000930, PGS000931, PGS002053, PGS000962, PGS001847, PGS002059, PGS000116, PGS000747, PGS001355, PGS000749, PGS000296, PGS000349, PGS000011, PGS000746, PGS002262, PGS000012, PGS000019, PGS000337, PGS…	214
Hereditary disturbances in tooth structure	PGS001810, PGS001032, PGS002263, PGS000341	4
Hereditary hemochromatosis	PGS001810, PGS001032, PGS002263, PGS000341	4
Hereditary hemolytic anemias	PGS001305, PGS001298, PGS001825, PGS002033, PGS002098, PGS001821, PGS002029, PGS001863, PGS002074, PGS000936, PGS002334, PGS002406, PGS002455, PGS002504, PGS002553, PGS002602, PGS002651, PGS002700, PGS001820, PGS002028, PGS000877, PGS001810, PGS001032, PGS002263, PGS000874, PGS002305, PGS001826, PGS002034, PGS002303, PGS002304, PGS001136, PGS000637, PGS000638, PGS000639, PGS000640, PGS000077, PGS…	263
Hereditary retinal dystrophies	PGS002269, PGS001834, PGS002041, PGS000617, PGS001302, PGS001837, PGS002044, PGS001835, PGS002042, PGS000862, PGS001028, PGS000819, PGS001819, PGS002027, PGS001321, PGS000137, PGS001322, PGS001836, PGS002043, PGS001323, PGS002045, PGS000966, PGS002292, PGS001013, PGS001303, PGS001029, PGS001275, PGS000350, PGS001792, PGS001797, PGS002741, PGS000764, PGS001137, PGS000990, PGS001833, PGS002040, PGS…	88
Herpes simplex	PGS001131, PGS002272, PGS002273, PGS001869, PGS002081, PGS000637, PGS000638, PGS000639, PGS000640, PGS001011, PGS000925, PGS001257, PGS001390, PGS001026, PGS001921, PGS002137, PGS001027, PGS001258, PGS000445, PGS000451, PGS000454, PGS000730, PGS000446, PGS000452, PGS000450, PGS000447, PGS000453, PGS000455, PGS000456, PGS000458, PGS000448, PGS000119, PGS000449, PGS000459, PGS000457, PGS000471, PGS…	215
Herpes zoster	PGS001131, PGS002272, PGS002273, PGS001869, PGS002081, PGS000637, PGS000638, PGS000639, PGS000640, PGS001011, PGS000925, PGS001257, PGS001390, PGS001026, PGS001921, PGS002137, PGS001027, PGS001258, PGS001399, PGS000445, PGS000451, PGS000454, PGS000730, PGS000446, PGS000452, PGS000450, PGS000447, PGS000453, PGS000455, PGS000456, PGS000458, PGS000448, PGS000119, PGS000449, PGS000459, PGS000457, PGS…	239
Herpes zoster with nervous system complications	PGS001131, PGS000620, PGS000621, PGS000622, PGS000623, PGS000624, PGS000625, PGS001808, PGS000618, PGS000619, PGS002272, PGS002273, PGS001869, PGS002081, PGS000637, PGS000638, PGS000639, PGS000640, PGS001011, PGS000781, PGS000617, PGS000155, PGS002302, PGS002261, PGS000925, PGS001257, PGS001390, PGS001026, PGS001921, PGS002137, PGS001027, PGS001258	32
Hodgkin's disease	PGS000637, PGS000638, PGS000639, PGS000640, PGS001131, PGS002272, PGS002273, PGS001011, PGS002303, PGS002304, PGS000643, PGS000644, PGS000874, PGS000646, PGS000647, PGS000648, PGS000649, PGS000650, PGS000651, PGS000652, PGS000653, PGS000654, PGS002281, PGS002306, PGS000080, PGS000791, PGS000641, PGS000642, PGS001810, PGS001869, PGS002081, PGS000925, PGS002305, PGS000077, PGS000788, PGS000645, PGS…	51
Hormones and synthetic substitutes causing adverse effects in therapeutic use	PGS001885, PGS002097, PGS001117, PGS001372, PGS000800, PGS000810, PGS001286, PGS001284, PGS001283, PGS001285, PGS000780, PGS000867, PGS001259, PGS001773, PGS001109, PGS001112, PGS001113, PGS000821, PGS001116, PGS001114, PGS001115, PGS000321, PGS000322, PGS000323, PGS001914, PGS002130, PGS001988, PGS002205, PGS000696, PGS001182, PGS000694, PGS001977, PGS002195, PGS001869, PGS002081, PGS001960, PGS…	108
Human immunodeficiency virus [HIV] disease	PGS001036, PGS001399, PGS000976, PGS000977, PGS000637, PGS000638, PGS000639, PGS000640, PGS001414, PGS002338, PGS002370, PGS002410, PGS002459, PGS002508, PGS002557, PGS002606, PGS002655, PGS002704, PGS000097, PGS000172, PGS001199, PGS001965, PGS002183, PGS001986, PGS002203, PGS000098, PGS000173, PGS001772, PGS000315, PGS001138, PGS001131, PGS001785, PGS001369, PGS001267, PGS001876, PGS002089, PGS…	641
Hx of malignant neoplasm of oral cavity and pharynx	PGS000081, PGS000792, PGS000357, PGS000358, PGS002291, PGS000068, PGS000724, PGS002250, PGS000352, PGS000351, PGS000544, PGS000545, PGS000546, PGS000547, PGS000548, PGS000549, PGS000550, PGS000551, PGS000552, PGS000553, PGS000554, PGS000555, PGS000556, PGS000557, PGS000558, PGS000559, PGS000560, PGS000561, PGS000562, PGS000563, PGS000564, PGS000048, PGS000082, PGS000158, PGS000793, PGS000069, PGS…	132
Hypercholesterolemia	PGS000936, PGS002334, PGS002406, PGS002455, PGS002504, PGS002553, PGS002602, PGS002651, PGS002700	9
Hyperplasia of prostate	PGS001865, PGS002076, PGS001338, PGS000565, PGS000566, PGS000567, PGS000568, PGS000569, PGS000570, PGS000571, PGS000572, PGS000573, PGS000574, PGS000575, PGS000576, PGS000577, PGS000578, PGS000579, PGS000580, PGS000581, PGS000582, PGS000583, PGS000584, PGS000585, PGS000586, PGS000587, PGS000588, PGS000589, PGS000590, PGS000591, PGS000592, PGS001805, PGS002016, PGS001015, PGS000049, PGS000662, PGS…	534
Hypersensitivity angiitis	PGS001372, PGS000800, PGS000810, PGS001286, PGS001284, PGS001283, PGS001285, PGS000780, PGS000867, PGS001885, PGS002097, PGS001259, PGS001773, PGS001109, PGS000738, PGS000760, PGS001536, PGS001870, PGS002082, PGS000771, PGS000772, PGS000803, PGS000328, PGS000754, PGS000196, PGS001856, PGS002067, PGS001300, PGS000040, PGS000041, PGS000042, PGS000316, PGS001894, PGS002107, PGS001301, PGS001043, PGS…	73
Hypertension	PGS000957, PGS000958, PGS000706, PGS001320, PGS001838, PGS002047, PGS002296, PGS002335, PGS002407, PGS002456, PGS002505, PGS002554, PGS002603, PGS002652, PGS002701, PGS000753, PGS001784, PGS002054, PGS000962, PGS000116, PGS000011, PGS000012, PGS000013, PGS000018, PGS000019, PGS000058, PGS000296, PGS000337, PGS000349, PGS000746, PGS000747, PGS000748, PGS000749, PGS001355, PGS002244, PGS002262, PGS…	175
Hypertension complicating pregnancy, childbirth, and the puerperium	PGS000957, PGS000958, PGS000706, PGS001320, PGS001838, PGS002047, PGS002296, PGS002335, PGS002407, PGS002456, PGS002505, PGS002554, PGS002603, PGS002652, PGS002701, PGS002256, PGS000753, PGS001784, PGS002054, PGS000962, PGS000116, PGS000011, PGS000012, PGS000013, PGS000018, PGS000019, PGS000058, PGS000296, PGS000337, PGS000349, PGS000746, PGS000747, PGS000748, PGS000749, PGS001355, PGS002244, PGS…	533
Hypertensive chronic kidney disease	PGS002237, PGS000728, PGS000859, PGS001272, PGS000957, PGS000958, PGS000753, PGS001784, PGS002054, PGS000962, PGS000116, PGS000011, PGS000012, PGS000013, PGS000018, PGS000019, PGS000058, PGS000296, PGS000337, PGS000349, PGS000746, PGS000747, PGS000748, PGS000749, PGS001355, PGS002244, PGS002262, PGS001839, PGS002048, PGS000010, PGS000057, PGS000059, PGS000200, PGS000329, PGS000798, PGS000818, PGS…	196
Hypertensive heart disease	PGS000753, PGS001784, PGS002054, PGS000962, PGS000116, PGS000011, PGS000012, PGS000013, PGS000018, PGS000019, PGS000058, PGS000296, PGS000337, PGS000349, PGS000746, PGS000747, PGS000748, PGS000749, PGS001355, PGS002244, PGS002262, PGS001839, PGS002048, PGS000010, PGS000057, PGS000059, PGS000200, PGS000329, PGS000798, PGS000818, PGS000899, PGS001780, PGS000957, PGS000958, PGS000706, PGS001320, PGS…	129
Hypertrophic obstructive cardiomyopathy	PGS000739, PGS000778, PGS000341, PGS001878, PGS002091, PGS001051, PGS001032, PGS002263, PGS001880, PGS002092, PGS001254, PGS001850, PGS002062, PGS001332, PGS001783, PGS001788, PGS001333, PGS001326, PGS001334, PGS001314, PGS000727, PGS001356, PGS001340, PGS000331, PGS000016, PGS000035, PGS000338, PGS001841, PGS002050, PGS001339, PGS001263, PGS001779, PGS000737, PGS000962, PGS002051, PGS001842, PGS…	283
Hypertrophy of breast (Gynecomastia)	PGS000216, PGS000214, PGS000212, PGS000002, PGS000005, PGS000008, PGS000046, PGS000347, PGS000774, PGS000003, PGS000006, PGS000009, PGS000047, PGS000346, PGS000775, PGS000215, PGS000213, PGS000004, PGS000001, PGS000007, PGS000051, PGS000773, PGS002242, PGS001336, PGS000317, PGS000153, PGS000029, PGS000028, PGS002294, PGS000332, PGS000345, PGS000873, PGS000072, PGS000052, PGS000045, PGS000050, PGS…	563
Hypertrophy of female genital organs	PGS001813, PGS002021, PGS000543, PGS000073, PGS000784, PGS001299, PGS000075, PGS000786, PGS002300, PGS002735, PGS002736, PGS002737, PGS000068, PGS000724, PGS002250, PGS000352, PGS000351, PGS000544, PGS000545, PGS000546, PGS000547, PGS000548, PGS000549, PGS000550, PGS000551, PGS000552, PGS000553, PGS000554, PGS000555, PGS000556, PGS000557, PGS000558, PGS000559, PGS000560, PGS000561, PGS000562, PGS…	536
Hypertrophy of salivary gland	PGS001308, PGS000963	2
Hypoglycemia	PGS001820, PGS002028, PGS001821, PGS002029, PGS001863, PGS002074, PGS000936, PGS002334, PGS002406, PGS002455, PGS002504, PGS002553, PGS002602, PGS002651, PGS002700, PGS000877, PGS001305, PGS002096, PGS001884, PGS000914, PGS000703, PGS001260, PGS001261, PGS000931, PGS000707, PGS000942, PGS000943, PGS001861, PGS002072, PGS001264, PGS001266, PGS001265, PGS000945, PGS001050, PGS002068, PGS001857, PGS…	107
Hypotension NOS	PGS001267, PGS001876, PGS002089, PGS001268, PGS001135, PGS000967, PGS000324, PGS001192, PGS000199, PGS000711, PGS001248, PGS001789, PGS001822, PGS002030, PGS002307, PGS001249, PGS002728, PGS000114, PGS002729, PGS000325, PGS001290, PGS001882, PGS002094, PGS001309, PGS000198, PGS000342, PGS000343, PGS001287, PGS001110, PGS000195, PGS000194, PGS001310, PGS001875, PGS002088, PGS002260, PGS000326, PGS…	123
Hypothyroidism	PGS000759, PGS000761, PGS001816, PGS002024, PGS002336, PGS002408, PGS002457, PGS002506, PGS002555, PGS002604, PGS002653, PGS002702, PGS000820, PGS000965, PGS001181, PGS001043, PGS001814, PGS002022, PGS000928, PGS002351, PGS002423, PGS002472, PGS002521, PGS002570, PGS002619, PGS002668, PGS002717, PGS000087, PGS000162, PGS000207, PGS000208, PGS000209, PGS000626, PGS000627, PGS000628, PGS000629, PGS…	238
Hypothyroidism NOS	PGS000965, PGS000759, PGS000761, PGS001816, PGS002024, PGS002336, PGS002408, PGS002457, PGS002506, PGS002555, PGS002604, PGS002653, PGS002702, PGS000820, PGS001181, PGS001043, PGS001814, PGS002022, PGS000928, PGS002351, PGS002423, PGS002472, PGS002521, PGS002570, PGS002619, PGS002668, PGS002717, PGS000087, PGS000162, PGS000207, PGS000208, PGS000209, PGS000626, PGS000627, PGS000628, PGS000629, PGS…	340
Hypotony of eye	PGS001411, PGS001185, PGS001409, PGS001410, PGS000879, PGS000124, PGS001380, PGS001381, PGS001382, PGS001383, PGS001890, PGS002103, PGS001985, PGS001099, PGS001100, PGS001994, PGS002211, PGS002045, PGS000617, PGS002269, PGS001302, PGS001837, PGS002044, PGS001835, PGS002042, PGS000862, PGS001028, PGS000819, PGS001819, PGS002027, PGS001321, PGS000137, PGS001322, PGS001836, PGS002043, PGS001323, PGS…	57
Iatrogenic endocrine disorders	PGS002256, PGS001371, PGS000704, PGS000776, PGS000726, PGS001777, PGS000339, PGS000766, PGS001327, PGS002442, PGS002321, PGS002687, PGS002638, PGS002491, PGS002540, PGS002393, PGS002589, PGS002324, PGS002396, PGS002445, PGS002494, PGS002543, PGS002592, PGS002641, PGS002690, PGS002250, PGS000068, PGS000724, PGS000352, PGS001043, PGS000759, PGS000761, PGS002555, PGS002024, PGS001816, PGS002702, PGS…	272
Iatrogenic pulmonary embolism and infarction	PGS001048, PGS002327, PGS002399, PGS002448, PGS002497, PGS002546, PGS002595, PGS002644, PGS002693, PGS001922, PGS002138, PGS001237, PGS001009, PGS001010, PGS002326, PGS002398, PGS002447, PGS002496, PGS002545, PGS002594, PGS002643, PGS002692, PGS001801, PGS000210, PGS001180, PGS001800, PGS001918, PGS002134, PGS001236, PGS001314, PGS000727, PGS001356, PGS001340, PGS000331, PGS000016, PGS000035, PGS…	187
Idiopathic fibrosing alveolitis	PGS000326, PGS000325, PGS000324, PGS001791, PGS000114, PGS001030, PGS001251, PGS000704, PGS000726, PGS000776, PGS001777, PGS002237, PGS001850, PGS002062, PGS000728, PGS000859, PGS000874, PGS001332, PGS001783, PGS001788, PGS001333, PGS001272, PGS001326, PGS000646, PGS000647, PGS000648, PGS000649, PGS000650, PGS000651, PGS001334, PGS001810, PGS000388, PGS000389, PGS000390, PGS000391, PGS000392, PGS…	190
Ileostomy status	PGS001388, PGS001911, PGS002126, PGS001139, PGS001127, PGS001515, PGS001130, PGS001046, PGS001047, PGS001128, PGS002348, PGS002375, PGS002420, PGS002469, PGS002518, PGS002567, PGS002616, PGS002665, PGS002714, PGS001129, PGS001532, PGS001901, PGS002115, PGS002011, PGS002230, PGS001374, PGS002124, PGS001391, PGS001910, PGS002125, PGS000991, PGS001049, PGS000205, PGS000206	34
Ill-defined descriptions and complications of heart disease	PGS001314, PGS000962, PGS000710, PGS001315, PGS001316, PGS001048, PGS001317, PGS000727, PGS001356, PGS001340, PGS000331, PGS000016, PGS000035, PGS000338, PGS001841, PGS002050, PGS001339, PGS001263, PGS001779, PGS000737, PGS002051, PGS001842, PGS000116, PGS000747, PGS001355, PGS000749, PGS000296, PGS000349, PGS000011, PGS000746, PGS002262, PGS000012, PGS000019, PGS000337, PGS000748, PGS002244, PGS…	130
Immunity deficiency	PGS001305, PGS001826, PGS002034, PGS001785, PGS001369, PGS001267, PGS001876, PGS002089, PGS001268, PGS002312, PGS002359, PGS002384, PGS002433, PGS002482, PGS002531, PGS002580, PGS002629, PGS002678, PGS001330, PGS001331, PGS000324, PGS001043, PGS000017, PGS001288, PGS000114, PGS000809, PGS001270, PGS001831, PGS002038, PGS002726, PGS001271, PGS000325, PGS001309, PGS000198, PGS000342, PGS000343, PGS…	89
Impaction of intestine	PGS001785, PGS001369, PGS001853, PGS002064, PGS001859, PGS002070, PGS000376, PGS000377, PGS000378, PGS000379, PGS000380, PGS000381, PGS000382, PGS000055, PGS000074, PGS000147, PGS000148, PGS000149, PGS000150, PGS000151, PGS000154, PGS000367, PGS000368, PGS000369, PGS000370, PGS000371, PGS000372, PGS000373, PGS000374, PGS000375, PGS000720, PGS000734, PGS000765, PGS000785, PGS000801, PGS000802, PGS…	75
Impaired fasting glucose	PGS000306, PGS000834, PGS000838, PGS000836, PGS000840, PGS000305, PGS001350, PGS000307, PGS001351, PGS000308, PGS001952, PGS002170, PGS002328, PGS002365, PGS002400, PGS002449, PGS002498, PGS002547, PGS002596, PGS002645, PGS002694, PGS000684, PGS001953, PGS002171, PGS001352, PGS000304, PGS002331, PGS002367, PGS002403, PGS002452, PGS002501, PGS002550, PGS002599, PGS002648, PGS002697, PGS000685, PGS…	356
Impulse control disorder	PGS002222, PGS002738, PGS002739, PGS001830, PGS002037, PGS000704, PGS001777, PGS002746, PGS000327, PGS002790, PGS000140, PGS001829, PGS002036, PGS000145, PGS000138, PGS000139, PGS000193, PGS000907, PGS002789, PGS000142, PGS000141, PGS001823, PGS002031, PGS001824, PGS002032, PGS001821, PGS002029, PGS000936, PGS002334, PGS002406, PGS002455, PGS002504, PGS002553, PGS002602, PGS002651, PGS002700, PGS…	278
Incisional hernia	PGS000948, PGS001854, PGS002065, PGS000949, PGS001050, PGS000939, PGS001884, PGS002096, PGS000707, PGS000942, PGS000943, PGS001861, PGS002072, PGS001857, PGS002068, PGS001395, PGS000940, PGS000914, PGS000703, PGS001260, PGS001261, PGS000931, PGS001264, PGS001266, PGS001265, PGS000945, PGS001821, PGS002029, PGS002542, PGS002689, PGS002640, PGS002323, PGS002363, PGS002493, PGS002591, PGS002395, PGS…	107
Infantile cerebral palsy	PGS000039, PGS000665, PGS000911, PGS002724, PGS002725, PGS001415, PGS001416, PGS001417, PGS001418, PGS001419, PGS001420, PGS001421, PGS001422, PGS001423, PGS001424, PGS001425, PGS001426, PGS001427, PGS001428, PGS001429, PGS001430, PGS001431, PGS001432, PGS001433, PGS001434, PGS001435, PGS001436, PGS001437, PGS001438, PGS001439, PGS001440, PGS001441, PGS001442, PGS001443, PGS001444, PGS001445, PGS…	343
Infection of the eye	PGS001869, PGS002081, PGS001411, PGS001185, PGS001409, PGS001410, PGS000879, PGS000124, PGS001380, PGS001381, PGS001382, PGS001383, PGS001890, PGS002103, PGS001985, PGS001099, PGS001100, PGS002272, PGS002273, PGS001131, PGS001994, PGS002211, PGS000925, PGS001011, PGS002045, PGS000617, PGS002269, PGS001302, PGS001837, PGS002044, PGS001835, PGS002042, PGS000862, PGS001028, PGS000819, PGS001819, PGS…	63
Infection with drug-resistant microorganisms	PGS000821, PGS001112, PGS001113, PGS001116, PGS001114, PGS001115, PGS002730, PGS000718, PGS000769, PGS001869, PGS002081, PGS002272, PGS002273, PGS001117, PGS001382, PGS001383, PGS001131, PGS000877, PGS000925, PGS001011	20
Infection/inflammation of internal prosthetic device; implant; and graft	PGS002272, PGS002273, PGS001257, PGS001390, PGS001026, PGS001921, PGS002137, PGS001027, PGS001258, PGS001869, PGS002081, PGS000925, PGS001011, PGS001131, PGS002045, PGS002269, PGS000617, PGS001302, PGS001837, PGS002044, PGS001835, PGS002042, PGS000862, PGS001028, PGS000819, PGS001819, PGS002027, PGS001321, PGS000137, PGS001322, PGS001836, PGS002043, PGS001323, PGS000966, PGS002292, PGS001013, PGS…	57
Infections of genitourinary tract during pregnancy	PGS001863, PGS002074, PGS001869, PGS002081, PGS002256, PGS001868, PGS002080, PGS002272, PGS002273, PGS001131, PGS001862, PGS002073, PGS000940, PGS000939, PGS000925, PGS001857, PGS002068, PGS001850, PGS002062, PGS001332, PGS001783, PGS001788, PGS001333, PGS001326, PGS001334, PGS001000, PGS001011	27
Infections specific to the perinatal period	PGS001869, PGS002081, PGS002272, PGS002273, PGS002746, PGS001182, PGS000694, PGS000321, PGS000322, PGS000323, PGS001977, PGS002195, PGS001914, PGS002130, PGS001988, PGS002205, PGS000696, PGS002310, PGS002382, PGS002431, PGS002480, PGS002529, PGS002578, PGS002627, PGS002676, PGS001915, PGS002131, PGS000318, PGS000319, PGS001393, PGS001131, PGS000834, PGS000836, PGS000840, PGS000307, PGS001351, PGS…	65
Infectious and parasitic complications affecting pregnancy	PGS002272, PGS002273, PGS000925, PGS001131, PGS001036, PGS001772, PGS001399, PGS001869, PGS002081, PGS002222, PGS002256, PGS001868, PGS002080, PGS001414, PGS002338, PGS002370, PGS002410, PGS002459, PGS002508, PGS002557, PGS002606, PGS002655, PGS002704, PGS000097, PGS000172, PGS001199, PGS001965, PGS002183, PGS001986, PGS002203, PGS000098, PGS000173, PGS001011, PGS000637, PGS000638, PGS000639, PGS…	161
Infectious mononucleosis	PGS002272, PGS002273, PGS000925, PGS001131, PGS001036, PGS001772, PGS001399, PGS001869, PGS002081, PGS001414, PGS002338, PGS002370, PGS002410, PGS002459, PGS002508, PGS002557, PGS002606, PGS002655, PGS002704, PGS000097, PGS000172, PGS001199, PGS001965, PGS002183, PGS001986, PGS002203, PGS000098, PGS000173, PGS001011, PGS000637, PGS000638, PGS000639, PGS000640	33
Infective connective tissue disorders	PGS001267, PGS002089, PGS001876, PGS001268, PGS001135, PGS000959, PGS000967, PGS000324, PGS001031, PGS001192, PGS000711, PGS001248, PGS001822, PGS002307, PGS002030, PGS000199, PGS001789, PGS001249, PGS002728, PGS000114, PGS002729, PGS001870, PGS002082, PGS000325, PGS001290, PGS002094, PGS001882, PGS001309, PGS000960, PGS001810, PGS001878, PGS002091, PGS001051, PGS000343, PGS000198, PGS000342, PGS…	73
Infertility, female	PGS001867, PGS002078, PGS002079, PGS000073, PGS000784, PGS001299, PGS000075, PGS000786, PGS002300, PGS002735, PGS002736, PGS002737, PGS000541, PGS000542, PGS001795, PGS001813, PGS002021, PGS001032, PGS002263, PGS000004, PGS000001, PGS000007, PGS000051, PGS000773, PGS002242, PGS001336, PGS000317, PGS000153, PGS000029, PGS000028, PGS002294, PGS000332, PGS000345, PGS000873, PGS000072, PGS000052, PGS…	195
Infertility, female, associated with anovulation	PGS001867, PGS002078, PGS002079, PGS000073, PGS000784, PGS001299, PGS000075, PGS000786, PGS002300, PGS002735, PGS002736, PGS002737, PGS000541, PGS000542, PGS001795, PGS001813, PGS002021, PGS001032, PGS002263, PGS000637, PGS000638, PGS000639, PGS000640, PGS000004, PGS000001, PGS000007, PGS000051, PGS000773, PGS002242, PGS001336, PGS000317, PGS000153, PGS000029, PGS000028, PGS002294, PGS000332, PGS…	264
Infertility, male	PGS000565, PGS000566, PGS000567, PGS000568, PGS000569, PGS000570, PGS000571, PGS000572, PGS000573, PGS000574, PGS000575, PGS000576, PGS000577, PGS000578, PGS000579, PGS000580, PGS000581, PGS000582, PGS000583, PGS000584, PGS000585, PGS000586, PGS000587, PGS000588, PGS000589, PGS000590, PGS000591, PGS000592, PGS001805, PGS002016, PGS001015, PGS001865, PGS002076, PGS001338, PGS000049, PGS000662, PGS…	271
Inflammation of eyelids	PGS002045, PGS002269, PGS000617, PGS001302, PGS001837, PGS002044, PGS001835, PGS002042, PGS000862, PGS001028, PGS000819, PGS001819, PGS002027, PGS001321, PGS000137, PGS001322, PGS001836, PGS002043, PGS001323, PGS000966, PGS002292, PGS001013, PGS001834, PGS002041, PGS001303, PGS001029, PGS001275, PGS000350, PGS001792, PGS001797, PGS002741, PGS000764, PGS001137, PGS000990, PGS001833, PGS002040, PGS…	89
Inflammation of the eye	PGS002045, PGS002269, PGS000617, PGS001302, PGS001837, PGS002044, PGS001835, PGS002042, PGS000862, PGS001028, PGS000819, PGS001819, PGS002027, PGS001321, PGS000137, PGS001322, PGS001836, PGS002043, PGS001323, PGS000966, PGS002292, PGS001013, PGS001834, PGS002041, PGS001303, PGS001029, PGS001275, PGS000350, PGS001792, PGS001797, PGS002741, PGS000764, PGS001137, PGS000990, PGS001833, PGS002040, PGS…	90
Inflammatory and toxic neuropathy	PGS001785, PGS001369, PGS001330, PGS001331, PGS000017, PGS001288, PGS001306, PGS001855, PGS002066, PGS001307, PGS000925, PGS001043, PGS001042, PGS001815, PGS002023, PGS002323, PGS002363, PGS002395, PGS002444, PGS002493, PGS002542, PGS002591, PGS002640, PGS002689, PGS000944, PGS000941, PGS001814, PGS002022, PGS000928, PGS000314, PGS001946, PGS002164, PGS000675, PGS001773, PGS000927, PGS001312, PGS…	65
Inflammatory bowel disease and other gastroenteritis and colitis	PGS001306, PGS001855, PGS002066, PGS001307, PGS001785, PGS001369, PGS001330, PGS001331, PGS000017, PGS001288, PGS001267, PGS001876, PGS002089, PGS001268, PGS002312, PGS002359, PGS002384, PGS002433, PGS002482, PGS002531, PGS002580, PGS002629, PGS002678, PGS000324, PGS001043, PGS000114, PGS000809, PGS001270, PGS001831, PGS002038, PGS002726, PGS001271, PGS000325, PGS001309, PGS000198, PGS000342, PGS…	375
Inflammatory conditions of jaw	PGS001785, PGS001369, PGS001330, PGS001331, PGS000017, PGS001288, PGS001306, PGS001855, PGS002066, PGS001307, PGS001043, PGS000759, PGS000761, PGS001816, PGS002024, PGS002336, PGS002408, PGS002457, PGS002506, PGS002555, PGS002604, PGS002653, PGS002702, PGS000820, PGS000965, PGS001814, PGS002022, PGS001181, PGS000928, PGS002351, PGS002423, PGS002472, PGS002521, PGS002570, PGS002619, PGS002668, PGS…	170
Inflammatory disease of breast	PGS001785, PGS001369, PGS001330, PGS001331, PGS000017, PGS001288, PGS001306, PGS001855, PGS002066, PGS001307, PGS000216, PGS000214, PGS000212, PGS000002, PGS000005, PGS000008, PGS000046, PGS000347, PGS000774, PGS000003, PGS000006, PGS000009, PGS000047, PGS000346, PGS000775, PGS000215, PGS000213, PGS000004, PGS000001, PGS000007, PGS000051, PGS000773, PGS002242, PGS001336, PGS000317, PGS000153, PGS…	289
Inflammatory disease of cervix, vagina, and vulva	PGS001785, PGS001369, PGS001330, PGS001331, PGS000017, PGS001288, PGS001306, PGS001855, PGS002066, PGS001307, PGS000073, PGS000784, PGS001299, PGS000944, PGS001773, PGS000927, PGS001312, PGS001871, PGS002083, PGS002293, PGS002344, PGS002416, PGS002465, PGS002514, PGS002563, PGS002612, PGS002661, PGS002710, PGS001313, PGS000738, PGS000760, PGS001536, PGS001844, PGS002056, PGS000961, PGS001859, PGS…	256
Inflammatory diseases of female pelvic organs	PGS002288, PGS001024, PGS001846, PGS002058, PGS001785, PGS001369, PGS001330, PGS001331, PGS000017, PGS001288, PGS001306, PGS001855, PGS002066, PGS001307, PGS001813, PGS002021, PGS000543, PGS000073, PGS000784, PGS001299, PGS000075, PGS000786, PGS002300, PGS002735, PGS002736, PGS002737, PGS000068, PGS000724, PGS002250, PGS000352, PGS000351, PGS000544, PGS000545, PGS000546, PGS000547, PGS000548, PGS…	274
Inflammatory diseases of prostate	PGS001785, PGS001369, PGS001330, PGS001331, PGS000017, PGS001288, PGS001306, PGS001855, PGS002066, PGS001307, PGS000565, PGS000566, PGS000567, PGS000568, PGS000569, PGS000570, PGS000571, PGS000572, PGS000573, PGS000574, PGS000575, PGS000576, PGS000577, PGS000578, PGS000579, PGS000580, PGS000581, PGS000582, PGS000583, PGS000584, PGS000585, PGS000586, PGS000587, PGS000588, PGS000589, PGS000590, PGS…	181
Inflammatory diseases of uterus, except cervix	PGS001785, PGS001369, PGS001330, PGS001331, PGS000017, PGS001288, PGS001306, PGS001855, PGS002066, PGS001307, PGS000073, PGS000784, PGS001299, PGS000076, PGS000722, PGS000787, PGS000605, PGS000606, PGS000161, PGS001813, PGS002021, PGS001032, PGS002263, PGS000075, PGS000786, PGS002300, PGS002735, PGS002736, PGS002737, PGS000541, PGS000542, PGS001795, PGS001250, PGS002237, PGS000728, PGS000859, PGS…	203
Infusion and transfusion reaction	PGS001372, PGS000800, PGS000810, PGS001286, PGS001284, PGS001283, PGS001285, PGS000780, PGS000867, PGS001885, PGS002097, PGS001259, PGS001773, PGS001109, PGS000738, PGS000760, PGS001536, PGS001870, PGS002082, PGS000771, PGS000772, PGS000803, PGS000328, PGS000754, PGS000196, PGS001856, PGS002067, PGS001300, PGS000040, PGS000041, PGS000042, PGS000316, PGS001894, PGS002107, PGS001301, PGS001043, PGS…	73
Inguinal hernia	PGS000948, PGS001854, PGS002065, PGS000949, PGS001050, PGS000939, PGS001884, PGS002096, PGS000707, PGS000942, PGS000943, PGS001861, PGS002072, PGS001857, PGS002068, PGS001395, PGS000940, PGS000914, PGS000703, PGS001260, PGS001261, PGS000931, PGS001264, PGS001266, PGS001265, PGS000945, PGS001821, PGS002029, PGS002542, PGS002689, PGS002640, PGS002323, PGS002363, PGS002493, PGS002591, PGS002395, PGS…	107
Injuries to the nervous system	PGS000620, PGS000621, PGS000622, PGS000623, PGS000624, PGS000625, PGS001808, PGS000618, PGS000619, PGS001027, PGS001257, PGS000781, PGS000617, PGS001026, PGS001921, PGS002137, PGS001258, PGS000155, PGS002302, PGS002261, PGS000925, PGS001928, PGS002145, PGS001281, PGS001282, PGS000909, PGS001390, PGS001832, PGS002039, PGS000771, PGS000772, PGS000803, PGS000328, PGS000754, PGS000196, PGS002053, PGS…	47
Injury to blood vessels	PGS001027, PGS001257, PGS001026, PGS001921, PGS002137, PGS001258, PGS001408, PGS001930, PGS002147, PGS001844, PGS002056, PGS000961, PGS000931, PGS001264, PGS001266, PGS001265, PGS001277, PGS001278, PGS001279, PGS001133, PGS002239, PGS000302, PGS000912, PGS002258, PGS002322, PGS002362, PGS002394, PGS002443, PGS002492, PGS002541, PGS002590, PGS002639, PGS002688, PGS001900, PGS002114, PGS001134, PGS…	170
Injury to other and unspecified nerves	PGS001027, PGS001832, PGS002039, PGS001257, PGS001026, PGS001921, PGS002137, PGS001258, PGS000925, PGS001843, PGS002055, PGS000140, PGS000998, PGS000999, PGS000716, PGS001001, PGS001114, PGS001000, PGS001003, PGS001004, PGS001005, PGS001115, PGS002254, PGS000142, PGS000143, PGS000141, PGS000144, PGS001006, PGS001017, PGS001390, PGS002786, PGS000767, PGS001829, PGS002036, PGS000145, PGS000138, PGS…	166
Injury, NOS	PGS001027, PGS001257, PGS001026, PGS001921, PGS002137, PGS001258, PGS001267, PGS001876, PGS002089, PGS001268, PGS001135, PGS000967, PGS000324, PGS001192, PGS000199, PGS000711, PGS001248, PGS001789, PGS001822, PGS002030, PGS002307, PGS001249, PGS002728, PGS000114, PGS002729, PGS000325, PGS001290, PGS001882, PGS002094, PGS001309, PGS000198, PGS000342, PGS000343, PGS001287, PGS001110, PGS000195, PGS…	71
Insomnia	PGS000908, PGS001932, PGS002149, PGS000926, PGS001995, PGS002212, PGS000756, PGS000757, PGS002144, PGS002738, PGS002739, PGS000929, PGS002249, PGS000025, PGS000812, PGS000823, PGS000779, PGS000898, PGS001775, PGS000876, PGS000811, PGS001828, PGS001348, PGS000054, PGS000053, PGS001349, PGS000026, PGS002280, PGS002731, PGS002746, PGS000327, PGS002790, PGS002786, PGS000140, PGS000945, PGS001827, PGS…	131
Insulin pump user	PGS000308, PGS000834, PGS000871, PGS000835, PGS000840, PGS000837, PGS000836, PGS000307, PGS001351, PGS001117, PGS001182, PGS001960, PGS002178, PGS000687, PGS000694, PGS000321, PGS000322, PGS000323, PGS001977, PGS002195, PGS001914, PGS002130, PGS001988, PGS002205, PGS000696, PGS000838, PGS000305, PGS001350, PGS000306, PGS001952, PGS002170, PGS002328, PGS002365, PGS002400, PGS002449, PGS002498, PGS…	213
Insulins and antidiabetic agents causing adverse effects in therapeutic use	PGS001885, PGS002097, PGS001117, PGS001372, PGS000800, PGS000810, PGS001286, PGS001284, PGS001283, PGS001285, PGS000780, PGS000867, PGS001259, PGS001773, PGS001109, PGS001112, PGS001113, PGS000821, PGS001116, PGS001114, PGS001115, PGS000308, PGS001118, PGS001869, PGS002081, PGS000834, PGS000871, PGS000835, PGS000840, PGS000837, PGS000836, PGS000307, PGS001351, PGS001267, PGS002089, PGS001876, PGS…	216
Internal derangement of knee	PGS001027, PGS002272, PGS002273, PGS001257, PGS001390, PGS001026, PGS001921, PGS002137, PGS001258, PGS001869, PGS002081, PGS000925, PGS001011, PGS001131, PGS001192, PGS002729, PGS002749, PGS000967, PGS002728, PGS001290, PGS001882, PGS002094, PGS002750, PGS001371, PGS001327, PGS002442, PGS002321, PGS002687, PGS002638, PGS002491, PGS002540, PGS002393, PGS002589, PGS002641, PGS002690, PGS002324, PGS…	229
Interstitial emphysema and related conditions of newborn	PGS000951, PGS001956, PGS002174, PGS000952, PGS000657, PGS000953, PGS000954, PGS000955, PGS000956, PGS001529, PGS001530, PGS001531, PGS002315, PGS002387, PGS002436, PGS002485, PGS002534, PGS002583, PGS002632, PGS002681, PGS000121, PGS000122, PGS001402, PGS001955, PGS002173, PGS001403, PGS001404, PGS001037, PGS001038, PGS001039, PGS001957, PGS002175, PGS001043, PGS000759, PGS000761, PGS001816, PGS…	152
Intervertebral disc disorder with myelopathy	PGS001267, PGS001876, PGS002089, PGS001268, PGS000932, PGS000964, PGS001135, PGS000874, PGS002305, PGS000967, PGS000324, PGS001026, PGS001921, PGS002137, PGS001879, PGS001192, PGS000711, PGS001248, PGS001822, PGS002307, PGS002030, PGS000199, PGS001789, PGS001249, PGS002728, PGS000114, PGS002729, PGS001870, PGS002082, PGS000077, PGS000788, PGS000645, PGS000651, PGS000648, PGS000646, PGS000649, PGS…	362
Intervertebral disc disorders	PGS001267, PGS001876, PGS002089, PGS001268, PGS000932, PGS000964, PGS001135, PGS000874, PGS002305, PGS000967, PGS000324, PGS001026, PGS001921, PGS002137, PGS001879, PGS001192, PGS000711, PGS001248, PGS001822, PGS002307, PGS002030, PGS000199, PGS001789, PGS001249, PGS002728, PGS000114, PGS002729, PGS001870, PGS002082, PGS000077, PGS000788, PGS000645, PGS000651, PGS000648, PGS000646, PGS000649, PGS…	362
Intestinal disaccharidase deficiencies and disaccharide malabsorption	PGS001305, PGS000940, PGS001856, PGS002067, PGS001300, PGS000040, PGS000041, PGS000042, PGS000316, PGS001894, PGS002107, PGS001301, PGS001857, PGS002068, PGS000939, PGS001785, PGS001369, PGS001853, PGS002064, PGS001859, PGS002070, PGS001884, PGS002096, PGS000707, PGS000942, PGS000943, PGS001861, PGS002072, PGS001395, PGS000948, PGS001854, PGS002065, PGS000949, PGS000376, PGS000377, PGS000378, PGS…	82
Intestinal e.coli	PGS001785, PGS001369, PGS001853, PGS002064, PGS001859, PGS002070, PGS000376, PGS000377, PGS000378, PGS000379, PGS000380, PGS000381, PGS000382, PGS000055, PGS000074, PGS000147, PGS000148, PGS000149, PGS000150, PGS000151, PGS000154, PGS000367, PGS000368, PGS000369, PGS000370, PGS000371, PGS000372, PGS000373, PGS000374, PGS000375, PGS000720, PGS000734, PGS000765, PGS000785, PGS000801, PGS000802, PGS…	75
Intestinal helminthiases	PGS001785, PGS001369, PGS001853, PGS002064, PGS001859, PGS002070, PGS000376, PGS000377, PGS000378, PGS000379, PGS000380, PGS000381, PGS000382, PGS000055, PGS000074, PGS000147, PGS000148, PGS000149, PGS000150, PGS000151, PGS000154, PGS000367, PGS000368, PGS000369, PGS000370, PGS000371, PGS000372, PGS000373, PGS000374, PGS000375, PGS000720, PGS000734, PGS000765, PGS000785, PGS000801, PGS000802, PGS…	75
Intestinal infection	PGS001869, PGS002081, PGS001785, PGS001369, PGS001853, PGS002064, PGS001859, PGS002070, PGS000376, PGS000377, PGS000378, PGS000379, PGS000380, PGS000381, PGS000382, PGS000055, PGS000074, PGS000147, PGS000148, PGS000149, PGS000150, PGS000151, PGS000154, PGS000367, PGS000368, PGS000369, PGS000370, PGS000371, PGS000372, PGS000373, PGS000374, PGS000375, PGS000720, PGS000734, PGS000765, PGS000785, PGS…	66
Intestinal infection due to C. difficile	PGS001869, PGS002081, PGS001785, PGS001369, PGS001853, PGS002064, PGS001859, PGS002070, PGS001888, PGS002101, PGS000671, PGS000088, PGS000163, PGS000089, PGS000164, PGS001377, PGS001378, PGS000314, PGS001946, PGS002164, PGS000675, PGS000376, PGS000377, PGS000378, PGS000379, PGS000380, PGS000381, PGS000382, PGS000055, PGS000074, PGS000147, PGS000148, PGS000149, PGS000150, PGS000151, PGS000154, PGS…	96
Intestinal infection due to protozoa	PGS001869, PGS002081, PGS001785, PGS001369, PGS001853, PGS002064, PGS001859, PGS002070, PGS000376, PGS000377, PGS000378, PGS000379, PGS000380, PGS000381, PGS000382, PGS000055, PGS000074, PGS000147, PGS000148, PGS000149, PGS000150, PGS000151, PGS000154, PGS000367, PGS000368, PGS000369, PGS000370, PGS000371, PGS000372, PGS000373, PGS000374, PGS000375, PGS000720, PGS000734, PGS000765, PGS000785, PGS…	70
Intestinal malabsorption (non-celiac)	PGS000940, PGS001856, PGS002067, PGS001300, PGS000040, PGS000041, PGS000042, PGS000316, PGS001894, PGS002107, PGS001301, PGS001857, PGS002068, PGS000939, PGS001390, PGS001852, PGS001785, PGS001369, PGS001859, PGS002070, PGS001853, PGS002064, PGS002019, PGS001811, PGS000378, PGS000376, PGS000382, PGS000377, PGS000379, PGS000380, PGS000381, PGS001802, PGS000375, PGS000785, PGS000368, PGS002252, PGS…	190
Intestinal obstruction without mention of hernia	PGS000948, PGS001854, PGS002065, PGS000949, PGS001857, PGS002068, PGS000939, PGS000940, PGS001884, PGS002096, PGS000707, PGS000942, PGS000943, PGS001861, PGS002072, PGS001395, PGS001050, PGS001850, PGS002062, PGS001332, PGS001783, PGS001788, PGS001333, PGS001326, PGS001334, PGS001785, PGS001369, PGS001853, PGS002064, PGS001859, PGS002070, PGS000914, PGS000703, PGS001260, PGS001261, PGS000931, PGS…	165
Intracerebral hemorrhage	PGS001826, PGS002034	2
Intracranial hemorrhage	PGS001826, PGS002034	2
Intracranial hemorrhage (injury)	PGS001027, PGS001826, PGS002034, PGS001257, PGS001026, PGS001921, PGS002137, PGS001258, PGS000925, PGS001390, PGS001869, PGS002081, PGS002272, PGS002273, PGS001131, PGS001011, PGS000217, PGS000218, PGS001940, PGS002158, PGS000668, PGS000816, PGS002099, PGS001886, PGS000669, PGS002157, PGS001939, PGS000815, PGS000670, PGS001888, PGS002101, PGS000671, PGS001889, PGS002102, PGS000672, PGS001941, PGS…	252
Iodine hypothyroidism	PGS000965, PGS000759, PGS000761, PGS001816, PGS002024, PGS002336, PGS002408, PGS002457, PGS002506, PGS002555, PGS002604, PGS002653, PGS002702, PGS000820, PGS001181, PGS001043, PGS001814, PGS002022, PGS000928, PGS002351, PGS002423, PGS002472, PGS002521, PGS002570, PGS002619, PGS002668, PGS002717, PGS000087, PGS000162, PGS000207, PGS000208, PGS000209, PGS000626, PGS000627, PGS000628, PGS000629, PGS…	238
Iron deficiency anemia secondary to blood loss (chronic)	PGS001305, PGS000763, PGS000762, PGS000874, PGS002305, PGS001826, PGS002034, PGS002303, PGS002304, PGS001136, PGS000637, PGS000638, PGS000639, PGS000640, PGS000077, PGS000788, PGS000645, PGS000646, PGS000647, PGS000648, PGS000649, PGS000650, PGS000651, PGS000652, PGS000653, PGS000654, PGS002281, PGS002306, PGS000643, PGS000644, PGS000080, PGS000791, PGS000641, PGS000642, PGS001033, PGS001810, PGS…	90
Iron deficiency anemias	PGS001305, PGS001298, PGS001825, PGS002033, PGS002098, PGS001823, PGS002031, PGS001023, PGS001821, PGS002029, PGS001863, PGS002074, PGS000936, PGS002334, PGS002406, PGS002455, PGS002504, PGS002553, PGS002602, PGS002651, PGS002700, PGS001820, PGS002028, PGS000877, PGS000874, PGS002305, PGS001826, PGS002034, PGS002303, PGS002304, PGS001136, PGS000637, PGS000638, PGS000639, PGS000640, PGS000077, PGS…	170
Iron deficiency anemias, unspecified or not due to blood loss	PGS001305, PGS000763, PGS000762, PGS001252, PGS001298, PGS001825, PGS002033, PGS002098, PGS001823, PGS002031, PGS001023, PGS002096, PGS001884, PGS000914, PGS000703, PGS001260, PGS001261, PGS000931, PGS000707, PGS000942, PGS000943, PGS001861, PGS002072, PGS001264, PGS001266, PGS001265, PGS000945, PGS001050, PGS001821, PGS002029, PGS002068, PGS001857, PGS002542, PGS002689, PGS002640, PGS002323, PGS…	144
Irregular menstrual bleeding	PGS002079, PGS001813, PGS002021, PGS000543, PGS000073, PGS000784, PGS001299, PGS000075, PGS000786, PGS002300, PGS002735, PGS002736, PGS002737, PGS001866, PGS002077, PGS000068, PGS000724, PGS002250, PGS001867, PGS002078, PGS000352, PGS000351, PGS000544, PGS000545, PGS000546, PGS000547, PGS000548, PGS000549, PGS000550, PGS000551, PGS000552, PGS000553, PGS000554, PGS000555, PGS000556, PGS000557, PGS…	132
Irregular menstrual cycle	PGS002079, PGS001913, PGS002128, PGS002129, PGS001813, PGS002021, PGS000543, PGS000073, PGS000784, PGS001299, PGS000075, PGS000786, PGS002300, PGS002735, PGS002736, PGS002737, PGS001866, PGS002077, PGS000068, PGS000724, PGS002250, PGS001867, PGS002078, PGS000352, PGS000351, PGS000544, PGS000545, PGS000546, PGS000547, PGS000548, PGS000549, PGS000550, PGS000551, PGS000552, PGS000553, PGS000554, PGS…	132
Irritable Bowel Syndrome	PGS001308, PGS000737, PGS001779, PGS001330, PGS001331, PGS001785, PGS001369, PGS000017, PGS001288, PGS001306, PGS001855, PGS002066, PGS001307, PGS001267, PGS001876, PGS002089, PGS001268, PGS002312, PGS002359, PGS002384, PGS002433, PGS002482, PGS002531, PGS002580, PGS002629, PGS002678, PGS000324, PGS001043, PGS000114, PGS000809, PGS001270, PGS001831, PGS002038, PGS002726, PGS001271, PGS000325, PGS…	177
Ischemic Heart Disease	PGS000962, PGS000753, PGS002054, PGS001784, PGS000930, PGS000931, PGS002053, PGS001847, PGS002059, PGS000116, PGS000747, PGS001355, PGS000749, PGS000296, PGS000349, PGS000011, PGS000746, PGS002262, PGS000012, PGS000019, PGS000337, PGS000748, PGS002244, PGS000013, PGS000058, PGS000018, PGS002048, PGS001839, PGS001780, PGS000059, PGS000899, PGS000818, PGS000200, PGS000010, PGS000057, PGS000329, PGS…	144
Isoimmunization of fetus or newborn	PGS001868, PGS002080, PGS000874, PGS002305, PGS001826, PGS002034, PGS002303, PGS002304, PGS001136, PGS000637, PGS000638, PGS000639, PGS000640, PGS000077, PGS000788, PGS000645, PGS000646, PGS000647, PGS000648, PGS000649, PGS000650, PGS000651, PGS000652, PGS000653, PGS000654, PGS002281, PGS002306, PGS000643, PGS000644, PGS000080, PGS000791, PGS000641, PGS000642, PGS001033, PGS001810, PGS000771, PGS…	42
Jakob-Creutzfeldt disease	PGS001785, PGS001369, PGS001267, PGS001876, PGS002089, PGS001268, PGS002312, PGS002359, PGS002384, PGS002433, PGS002482, PGS002531, PGS002580, PGS002629, PGS002678, PGS001330, PGS001331, PGS000324, PGS001043, PGS000017, PGS001288, PGS000114, PGS000809, PGS001270, PGS001831, PGS002038, PGS002726, PGS001271, PGS000325, PGS001309, PGS000198, PGS000342, PGS000343, PGS001287, PGS001110, PGS000195, PGS…	630
Jaw disease NOS	PGS001267, PGS001876, PGS002089, PGS001268, PGS001135, PGS000967, PGS000324, PGS001192, PGS000199, PGS000711, PGS001248, PGS001789, PGS001822, PGS002030, PGS002307, PGS001249, PGS002728, PGS000114, PGS002729, PGS000325, PGS001290, PGS001882, PGS002094, PGS001309, PGS000198, PGS000342, PGS000343, PGS001287, PGS001110, PGS000195, PGS000194, PGS001310, PGS001875, PGS002088, PGS002260, PGS000326, PGS…	304
Joint effusions	PGS001879, PGS001267, PGS001876, PGS002089, PGS001268, PGS000197, PGS001135, PGS000967, PGS000324, PGS001192, PGS000199, PGS000711, PGS001248, PGS001789, PGS001822, PGS002030, PGS002307, PGS001249, PGS002728, PGS000114, PGS002729, PGS000325, PGS001290, PGS001882, PGS002094, PGS001309, PGS000198, PGS000342, PGS000343, PGS001287, PGS001110, PGS000195, PGS000194, PGS001310, PGS001875, PGS002088, PGS…	45
Joint/ligament sprain	PGS001879, PGS001267, PGS001876, PGS002089, PGS001268, PGS000197, PGS001135, PGS000967, PGS000324, PGS001192, PGS000199, PGS000711, PGS001248, PGS001789, PGS001822, PGS002030, PGS002307, PGS001249, PGS002728, PGS000114, PGS002729, PGS000325, PGS001290, PGS001882, PGS002094, PGS001309, PGS000198, PGS000342, PGS000343, PGS001287, PGS001110, PGS000195, PGS000194, PGS001310, PGS001875, PGS002088, PGS…	45
Juvenile osteochondrosis	PGS000326, PGS000324, PGS000114, PGS000325, PGS002237, PGS001850, PGS002062, PGS000728, PGS000859, PGS000874, PGS001332, PGS001783, PGS001788, PGS001333, PGS001272, PGS001326, PGS000646, PGS000647, PGS000648, PGS000649, PGS000650, PGS000651, PGS001334, PGS001810, PGS001267, PGS001876, PGS002089, PGS001268, PGS001135, PGS000967, PGS001192, PGS000199, PGS000711, PGS001248, PGS001789, PGS001822, PGS…	200
Juvenile rheumatoid arthritis	PGS000324, PGS000114, PGS000325, PGS000326, PGS001267, PGS001876, PGS002089, PGS001268, PGS001135, PGS000967, PGS001192, PGS000199, PGS000711, PGS001248, PGS001789, PGS001822, PGS002030, PGS002307, PGS001249, PGS002728, PGS002729, PGS001290, PGS001882, PGS002094, PGS001309, PGS000198, PGS000342, PGS000343, PGS001287, PGS001110, PGS000195, PGS000194, PGS001310, PGS001875, PGS002088, PGS002260, PGS…	200
Kaschin-Beck disease	PGS001785, PGS001369, PGS001267, PGS001876, PGS002089, PGS001268, PGS002312, PGS002359, PGS002384, PGS002433, PGS002482, PGS002531, PGS002580, PGS002629, PGS002678, PGS001330, PGS001331, PGS000324, PGS001043, PGS000017, PGS001288, PGS000114, PGS000809, PGS001270, PGS001831, PGS002038, PGS002726, PGS001271, PGS000325, PGS001309, PGS000198, PGS000342, PGS000343, PGS001287, PGS001110, PGS000195, PGS…	630
Keratoconjunctivitis sicca	PGS001308, PGS000357, PGS000358, PGS000359, PGS000081, PGS000792, PGS000737, PGS001779, PGS001878, PGS002091, PGS001051, PGS000198, PGS000342, PGS000343, PGS001287, PGS000922, PGS001872, PGS002084, PGS000923, PGS002269, PGS000617, PGS001302, PGS001837, PGS002044, PGS001835, PGS002042, PGS000862, PGS001028, PGS000819, PGS001819, PGS002027, PGS001321, PGS000137, PGS001322, PGS001836, PGS002043, PGS…	348
Keratoconus	PGS002292, PGS001835, PGS002042, PGS001029, PGS002269, PGS000617, PGS001302, PGS001837, PGS002044, PGS000862, PGS001028, PGS000819, PGS001819, PGS002027, PGS001321, PGS000137, PGS001322, PGS001836, PGS002043, PGS001323, PGS002045, PGS000966, PGS001013, PGS001834, PGS002041, PGS001303, PGS001275, PGS000350, PGS001792, PGS001797, PGS002741, PGS000764, PGS001137, PGS000990, PGS001833, PGS002040, PGS…	145
Kidney replaced by transpant	PGS000708, PGS000722, PGS000076, PGS000787, PGS000161, PGS001250, PGS002237, PGS000728, PGS000859, PGS001272, PGS000605, PGS000606, PGS002749, PGS002750, PGS001786, PGS000995, PGS000771, PGS000772, PGS000803, PGS000328, PGS000754, PGS000196, PGS000341, PGS000967, PGS001192, PGS002728, PGS002729, PGS001290, PGS001882, PGS002094, PGS000071, PGS000152, PGS000723, PGS000782, PGS000607, PGS000608, PGS…	56
Known or suspected fetal abnormality affecting management of mother	PGS002222, PGS001881, PGS002093, PGS000947, PGS000933, PGS000934, PGS001848, PGS002060, PGS001863, PGS002074, PGS000707, PGS000942, PGS000943, PGS001861, PGS002072, PGS002266, PGS002323, PGS002363, PGS002395, PGS002444, PGS002493, PGS002542, PGS002591, PGS002640, PGS002689, PGS000944, PGS000937, PGS001845, PGS002057, PGS000938, PGS001533, PGS001994, PGS002211, PGS000914, PGS001857, PGS002068, PGS…	49
Lack of normal physiological development	PGS001863, PGS002074, PGS000909, PGS001273, PGS001883, PGS002095, PGS001274, PGS002085, PGS001140, PGS000707, PGS000942, PGS000943, PGS001861, PGS002072, PGS000935, PGS000914, PGS000339, PGS000766, PGS000079, PGS000118, PGS000157, PGS000732, PGS000743, PGS000745, PGS000790, PGS002246, PGS002247, PGS002253, PGS002301, PGS000744, PGS001304, PGS000408, PGS000409, PGS000410, PGS000411, PGS000412, PGS…	72
Lack of normal physiological development, unspecified	PGS001863, PGS002074, PGS000909, PGS001273, PGS001883, PGS002095, PGS001274, PGS002085, PGS001140, PGS000707, PGS000942, PGS000943, PGS001861, PGS002072, PGS000935, PGS000914, PGS001843, PGS002055, PGS000339, PGS000766, PGS000079, PGS000118, PGS000157, PGS000732, PGS000743, PGS000745, PGS000790, PGS002246, PGS002247, PGS002253, PGS002301, PGS000744, PGS001304, PGS000408, PGS000409, PGS000410, PGS…	75
Large cell lymphoma	PGS002303, PGS002304, PGS000643, PGS000644, PGS000874, PGS000646, PGS000647, PGS000648, PGS000649, PGS000650, PGS000651, PGS000080, PGS000791, PGS000641, PGS000642, PGS000652, PGS000653, PGS000654, PGS002281, PGS002306, PGS000637, PGS000638, PGS000639, PGS000640, PGS001810, PGS002305, PGS000077, PGS000788, PGS000645, PGS001032, PGS002263	31
Late effect	PGS000053, PGS000054, PGS002289, PGS000334, PGS001885, PGS002097, PGS001372, PGS000800, PGS000810, PGS001286, PGS001284, PGS001283, PGS001285, PGS000780, PGS000867, PGS001259, PGS001773, PGS001109, PGS002249, PGS000025, PGS000779, PGS000811, PGS000812, PGS000823, PGS000876, PGS000898, PGS001775, PGS001828, PGS001348, PGS001349, PGS000026, PGS002280, PGS002731, PGS000945, PGS000929, PGS001827, PGS…	257
Late effects of cerebrovascular disease	PGS000053, PGS000054, PGS002289, PGS000334, PGS002053, PGS000039, PGS000665, PGS000911, PGS002724, PGS002725, PGS002052, PGS000038, PGS001793, PGS001798, PGS002259, PGS001179, PGS002249, PGS000025, PGS000779, PGS000811, PGS000812, PGS000823, PGS000876, PGS000898, PGS001775, PGS001828, PGS001348, PGS001349, PGS000026, PGS002280, PGS002731, PGS000945, PGS000929, PGS001827, PGS002035, PGS000133, PGS…	198
Late effects of external causes	PGS000929, PGS002249, PGS000025, PGS000779, PGS000811, PGS000812, PGS000823, PGS000876, PGS000898, PGS001775, PGS001828, PGS001348, PGS000053, PGS000054, PGS001349, PGS000026, PGS002280, PGS002731, PGS000945, PGS001827, PGS002035, PGS002289, PGS000334, PGS000133, PGS000134, PGS000135, PGS000136, PGS002785, PGS001179, PGS001869, PGS002081, PGS001885, PGS002097, PGS001372, PGS000800, PGS000810, PGS…	183
Late effects of injuries to skin and subcutaneous tissues	PGS000963, PGS001873, PGS002086, PGS001257, PGS001869, PGS002081, PGS001027, PGS001011, PGS000445, PGS000451, PGS000454, PGS000730, PGS000446, PGS000452, PGS000450, PGS000447, PGS000453, PGS000455, PGS000456, PGS000458, PGS000448, PGS000119, PGS000449, PGS000459, PGS000457, PGS000471, PGS000469, PGS000470, PGS000339, PGS000766, PGS002320, PGS002392, PGS002441, PGS002490, PGS002539, PGS002588, PGS…	126
Late effects of musculoskeletal and connective tissue injuries	PGS001267, PGS002089, PGS001876, PGS001268, PGS001135, PGS000959, PGS000967, PGS000324, PGS001031, PGS001192, PGS000711, PGS001248, PGS001822, PGS002307, PGS002030, PGS000199, PGS001789, PGS001249, PGS002728, PGS000114, PGS002729, PGS001870, PGS002082, PGS000325, PGS001290, PGS002094, PGS001882, PGS001309, PGS000960, PGS001810, PGS001878, PGS002091, PGS001051, PGS000343, PGS000198, PGS000342, PGS…	68
Late effects of other injuries	PGS001027, PGS000053, PGS000054, PGS002289, PGS000334, PGS001885, PGS002097, PGS001257, PGS001026, PGS001921, PGS002137, PGS001258, PGS001372, PGS000800, PGS000810, PGS001286, PGS001284, PGS001283, PGS001285, PGS000780, PGS000867, PGS001259, PGS001773, PGS001109, PGS000925, PGS002249, PGS000025, PGS000779, PGS000811, PGS000812, PGS000823, PGS000876, PGS000898, PGS001775, PGS001828, PGS001348, PGS…	203
Late pregnancy and failed induction	PGS000053, PGS000054, PGS002289, PGS000334, PGS002256, PGS001868, PGS002080, PGS002249, PGS000025, PGS000779, PGS000811, PGS000812, PGS000823, PGS000876, PGS000898, PGS001775, PGS001828, PGS001348, PGS001349, PGS000026, PGS002280, PGS002731, PGS000945, PGS000929, PGS001827, PGS002035, PGS001179, PGS000133, PGS000134, PGS000135, PGS000136, PGS002785, PGS000809, PGS001270, PGS001831, PGS002038, PGS…	262
Laxity of ligament or hypermobility syndrome	PGS001308, PGS000737, PGS001779, PGS001878, PGS002091, PGS001051, PGS000198, PGS000342, PGS000343, PGS001287, PGS000922, PGS001872, PGS002084, PGS000923, PGS000357, PGS000358, PGS000359, PGS000081, PGS000792, PGS000016, PGS000035, PGS000331, PGS000727, PGS001340, PGS001356, PGS000338, PGS001841, PGS002050, PGS001339, PGS001263, PGS000353, PGS000354, PGS000355, PGS000356, PGS000445, PGS000451, PGS…	475
Left bundle branch block	PGS001412, PGS002279, PGS002278, PGS001101, PGS001917, PGS002133, PGS001102, PGS001103, PGS001104, PGS001105, PGS001154, PGS001155, PGS001156, PGS001157, PGS001961, PGS002179, PGS001158, PGS001106, PGS001159, PGS001160, PGS001161, PGS001358, PGS001359, PGS001360, PGS001361, PGS001362, PGS001363, PGS001364, PGS001365, PGS001366, PGS001367, PGS001368, PGS001373, PGS001380, PGS001381, PGS001382, PGS…	270
Lesions of stomach and duodenum	PGS002299, PGS001851, PGS002063, PGS002000, PGS002218, PGS002004, PGS002223	7
Leukemia	PGS000874, PGS002305, PGS000077, PGS000788, PGS000645, PGS000646, PGS000647, PGS000648, PGS000649, PGS000650, PGS000651, PGS001810, PGS002304, PGS000643, PGS000644, PGS002303, PGS000080, PGS000791, PGS000641, PGS000642, PGS000637, PGS000638, PGS000639, PGS000640, PGS000652, PGS000653, PGS000654, PGS002281, PGS002306	29
Leukoplakia of oral mucosa	PGS002266, PGS000081, PGS000792, PGS000357, PGS000358, PGS002291, PGS000617, PGS000359, PGS001308, PGS001259, PGS002046, PGS001255, PGS001109, PGS000388, PGS000389, PGS000390, PGS000391, PGS000392, PGS000393, PGS000394, PGS000395, PGS000396, PGS000397, PGS000360, PGS000361, PGS000362, PGS000387, PGS000070, PGS000078, PGS000156, PGS000721, PGS000740, PGS000789, PGS000880, PGS002270, PGS002269, PGS…	320
Lipoma of skin and subcutaneous tissue	PGS000963, PGS001873, PGS002086, PGS000445, PGS000451, PGS000454, PGS000730, PGS000446, PGS000452, PGS000450, PGS000447, PGS000453, PGS000455, PGS000456, PGS000458, PGS000448, PGS000119, PGS000449, PGS000459, PGS000457, PGS000471, PGS000469, PGS000470, PGS001257, PGS000339, PGS000766, PGS002320, PGS002392, PGS002441, PGS002490, PGS002539, PGS002588, PGS002637, PGS002686, PGS000944, PGS001773, PGS…	113
Lipoprotein disorders	PGS001889, PGS002102, PGS000672, PGS002297, PGS000667, PGS001963, PGS002181, PGS000689, PGS000313, PGS000752, PGS001895, PGS002108, PGS000677, PGS000311, PGS000658, PGS000831, PGS002286, PGS002352, PGS002377, PGS002424, PGS002473, PGS002522, PGS002571, PGS002620, PGS002669, PGS002718, PGS000062, PGS000192, PGS002329, PGS002366, PGS002401, PGS002450, PGS002499, PGS002548, PGS002597, PGS002646, PGS…	432
Liver abscess and sequelae of chronic liver disease	PGS000704, PGS000726, PGS000776, PGS001777, PGS000655, PGS000872, PGS002282, PGS002283, PGS001860, PGS002071, PGS001293, PGS000865, PGS000866, PGS002245, PGS000674, PGS001964, PGS002182, PGS000683, PGS000817, PGS001174, PGS001861, PGS002072, PGS000705, PGS001256, PGS001862, PGS002073, PGS001940, PGS002158, PGS000668, PGS000816, PGS002732, PGS001941, PGS002159, PGS000673, PGS000815, PGS001939, PGS…	372
Localized adiposity	PGS000844, PGS001870, PGS002082, PGS000771, PGS000772, PGS000803, PGS000328, PGS000754, PGS000196, PGS001267, PGS001876, PGS002089, PGS001268, PGS001135, PGS000967, PGS000324, PGS001192, PGS000199, PGS000711, PGS001248, PGS001789, PGS001822, PGS002030, PGS002307, PGS001249, PGS002728, PGS000114, PGS002729, PGS000325, PGS001290, PGS001882, PGS002094, PGS001309, PGS001878, PGS002091, PGS001051, PGS…	623
Localized superficial swelling, mass, or lump	PGS001825, PGS002033, PGS001869, PGS002081, PGS001870, PGS002082, PGS000771, PGS000772, PGS000803, PGS000328, PGS000754, PGS000196, PGS000034, PGS000717, PGS000758, PGS001241, PGS001887, PGS002100, PGS001242, PGS001243, PGS001165, PGS001144, PGS001145, PGS001146, PGS002434, PGS002483, PGS002532, PGS002679, PGS002360, PGS002630, PGS002581, PGS002385, PGS002313, PGS001226, PGS001892, PGS002105, PGS…	154
Loose body in joint	PGS001226, PGS001892, PGS002105, PGS000843, PGS002356, PGS002428, PGS002477, PGS002526, PGS002575, PGS002624, PGS002673, PGS002722, PGS000842, PGS000299, PGS001101, PGS001917, PGS002133, PGS001102, PGS001103, PGS001104, PGS001105, PGS001106, PGS001825, PGS002033, PGS001227, PGS001983, PGS002201, PGS000828, PGS000827, PGS000034, PGS000717, PGS002313, PGS002360, PGS002385, PGS002434, PGS002483, PGS…	171
Loss of height	PGS000763, PGS000762, PGS001252, PGS000758, PGS000297, PGS001405, PGS002332, PGS002368, PGS002404, PGS002453, PGS002502, PGS002551, PGS002600, PGS002649, PGS002698, PGS002748, PGS001229, PGS001929, PGS002146, PGS000034, PGS000717, PGS002434, PGS002483, PGS002532, PGS002679, PGS002360, PGS002630, PGS002581, PGS002385, PGS002313, PGS001226, PGS001892, PGS002105, PGS000027, PGS001917, PGS001101, PGS…	138
Loss of teeth or edentulism	PGS000763, PGS000762, PGS001252	3
Lower gastrointestinal congenital anomalies	PGS001863, PGS002074, PGS001826, PGS002034, PGS000376, PGS000377, PGS000378, PGS000379, PGS000380, PGS000381, PGS000382, PGS002298, PGS002747, PGS000083, PGS000159, PGS000385, PGS000386, PGS000663, PGS000725, PGS000794, PGS002740, PGS002264, PGS001791, PGS001251, PGS001030, PGS001370, PGS000037, PGS000799, PGS001341, PGS001782, PGS001787, PGS001849, PGS002061, PGS002311, PGS002358, PGS002383, PGS…	126
Lumbosacral spondylolysis, congenital	PGS001826, PGS002034, PGS001033, PGS000771, PGS000772, PGS000803, PGS000328, PGS000754, PGS000196, PGS000874, PGS002305, PGS002303, PGS002304, PGS001136, PGS000637, PGS000638, PGS000639, PGS000640, PGS000077, PGS000788, PGS000645, PGS000646, PGS000647, PGS000648, PGS000649, PGS000650, PGS000651, PGS000652, PGS000653, PGS000654, PGS002281, PGS002306, PGS000643, PGS000644, PGS000080, PGS000791, PGS…	128
Lump or mass in breast	PGS001825, PGS002033, PGS000216, PGS000214, PGS000212, PGS000002, PGS000005, PGS000008, PGS000046, PGS000347, PGS000774, PGS000003, PGS000006, PGS000009, PGS000047, PGS000346, PGS000775, PGS000215, PGS000213, PGS000004, PGS000001, PGS000007, PGS000051, PGS000773, PGS002242, PGS001336, PGS000317, PGS000153, PGS000029, PGS000028, PGS002294, PGS000332, PGS000345, PGS000873, PGS000072, PGS000052, PGS…	345
Lung disease due to external agents	PGS000070, PGS001791, PGS001030, PGS001850, PGS002062, PGS001332, PGS001783, PGS001788, PGS001333, PGS001326, PGS001334, PGS001251, PGS000078, PGS000156, PGS000721, PGS000740, PGS000789, PGS000880, PGS002270, PGS000388, PGS000389, PGS000390, PGS000391, PGS000392, PGS000393, PGS000394, PGS000395, PGS000396, PGS000397, PGS000360, PGS000361, PGS000362, PGS001259, PGS002291, PGS001109, PGS001370, PGS…	160
Lung transplant	PGS000070, PGS001791, PGS001030, PGS001850, PGS002062, PGS001332, PGS001783, PGS001788, PGS001333, PGS001326, PGS001334, PGS000078, PGS000156, PGS000721, PGS000740, PGS000789, PGS000880, PGS002270, PGS001251, PGS000388, PGS000389, PGS000390, PGS000391, PGS000392, PGS000393, PGS000394, PGS000395, PGS000396, PGS000397, PGS000360, PGS000361, PGS000362, PGS002291, PGS000387, PGS000081, PGS000792, PGS…	64
Lupus (localized and systemic)	PGS001870, PGS002082, PGS000771, PGS000772, PGS000803, PGS000328, PGS000754, PGS000196, PGS001267, PGS001876, PGS002089, PGS001268, PGS001135, PGS000967, PGS000324, PGS001192, PGS000199, PGS000711, PGS001248, PGS001789, PGS001822, PGS002030, PGS002307, PGS001249, PGS002728, PGS000114, PGS002729, PGS000325, PGS001290, PGS001882, PGS002094, PGS001309, PGS001878, PGS002091, PGS001051, PGS000198, PGS…	239
Lyme disease	PGS001785, PGS001369, PGS001267, PGS001876, PGS002089, PGS001268, PGS002312, PGS002359, PGS002384, PGS002433, PGS002482, PGS002531, PGS002580, PGS002629, PGS002678, PGS001330, PGS001331, PGS000324, PGS001043, PGS000017, PGS001288, PGS000114, PGS000809, PGS001270, PGS001831, PGS002038, PGS002726, PGS001271, PGS000325, PGS001309, PGS000198, PGS000342, PGS000343, PGS001287, PGS001110, PGS000195, PGS…	630
Lymphoid leukemia	PGS000874, PGS002305, PGS000077, PGS000788, PGS000645, PGS000646, PGS000647, PGS000648, PGS000649, PGS000650, PGS000651, PGS002303, PGS002304, PGS000643, PGS000644, PGS000080, PGS000791, PGS000641, PGS000642, PGS001810, PGS000652, PGS000653, PGS000654, PGS002281, PGS002306, PGS000637, PGS000638, PGS000639, PGS000640	29
Lymphoid leukemia, acute	PGS000874, PGS000646, PGS000647, PGS000648, PGS000649, PGS000650, PGS000651, PGS002305, PGS000077, PGS000788, PGS000645, PGS002303, PGS002304, PGS000643, PGS000644, PGS000080, PGS000791, PGS000641, PGS000642, PGS001810, PGS000652, PGS000653, PGS000654, PGS002281, PGS002306, PGS000637, PGS000638, PGS000639, PGS000640	29
Lymphoid leukemia, chronic	PGS000874, PGS000646, PGS000647, PGS000648, PGS000649, PGS000650, PGS000651, PGS002305, PGS000077, PGS000788, PGS000645, PGS001810, PGS002304, PGS000643, PGS000644, PGS002303, PGS000080, PGS000791, PGS000641, PGS000642, PGS000652, PGS000653, PGS000654, PGS002281, PGS002306, PGS000637, PGS000638, PGS000639, PGS000640	29
Macular degeneration (senile) of retina NOS	PGS002269, PGS001834, PGS002041, PGS001013, PGS000763, PGS000762, PGS001253, PGS001252, PGS001891, PGS002104, PGS000862, PGS000819, PGS001819, PGS002027, PGS001275, PGS001137, PGS000990, PGS001833, PGS002040, PGS001276, PGS000926, PGS001995, PGS002212, PGS000756, PGS000757, PGS002046, PGS001255, PGS000056, PGS000123, PGS000211, PGS000750, PGS000902, PGS000903, PGS001353, PGS001774, PGS000777, PGS…	282
Macular degeneration, dry	PGS002269, PGS001834, PGS002041, PGS001013, PGS000862, PGS000819, PGS001819, PGS002027, PGS001275, PGS001137, PGS000990, PGS001833, PGS002040, PGS001276, PGS000763, PGS000762, PGS001253, PGS001252, PGS001891, PGS002104, PGS000926, PGS001995, PGS002212, PGS000756, PGS000757, PGS002046, PGS001255, PGS000056, PGS000123, PGS000211, PGS000750, PGS000902, PGS000903, PGS001353, PGS001774, PGS000777, PGS…	262
Macular degeneration, wet	PGS002269, PGS001834, PGS002041, PGS001013, PGS000862, PGS000819, PGS001819, PGS002027, PGS001275, PGS001137, PGS000990, PGS001833, PGS002040, PGS001276, PGS000763, PGS000762, PGS001253, PGS001252, PGS001891, PGS002104, PGS000926, PGS001995, PGS002212, PGS000756, PGS000757, PGS002046, PGS001255, PGS000056, PGS000123, PGS000211, PGS000750, PGS000902, PGS000903, PGS001353, PGS001774, PGS000777, PGS…	243
Macular puckering of retina	PGS002269, PGS001834, PGS002041, PGS001013, PGS000763, PGS000762, PGS001253, PGS001252, PGS001891, PGS002104, PGS000862, PGS000819, PGS001819, PGS002027, PGS001275, PGS001137, PGS000990, PGS001833, PGS002040, PGS001276, PGS000926, PGS001995, PGS002212, PGS000756, PGS000757, PGS002046, PGS001255, PGS000056, PGS000123, PGS000211, PGS000750, PGS000902, PGS000903, PGS001353, PGS001774, PGS000777, PGS…	243
Major depressive disorder	PGS000145, PGS000138, PGS000139, PGS000193, PGS000907, PGS002789, PGS000767, PGS000140, PGS001829, PGS002036, PGS000142, PGS000141, PGS002786, PGS002787, PGS002788, PGS002738, PGS002739, PGS000929, PGS002249, PGS000025, PGS000812, PGS000823, PGS000779, PGS000898, PGS001775, PGS000876, PGS000811, PGS001828, PGS001348, PGS000054, PGS000053, PGS001349, PGS000026, PGS002280, PGS002731, PGS002746, PGS…	150
Major puerperal infection	PGS001869, PGS002081, PGS002272, PGS002273, PGS000140, PGS001829, PGS002036, PGS000145, PGS000138, PGS000139, PGS000193, PGS000907, PGS002789, PGS000142, PGS000141, PGS001131, PGS002786, PGS000767, PGS002787, PGS002788, PGS000925, PGS001011, PGS000637, PGS000638, PGS000639, PGS000640, PGS001257, PGS001390, PGS001026, PGS001921, PGS002137, PGS001027, PGS001258, PGS002738, PGS002739, PGS000929, PGS…	79
Male infertility and abnormal spermatozoa	PGS000565, PGS000566, PGS000567, PGS000568, PGS000569, PGS000570, PGS000571, PGS000572, PGS000573, PGS000574, PGS000575, PGS000576, PGS000577, PGS000578, PGS000579, PGS000580, PGS000581, PGS000582, PGS000583, PGS000584, PGS000585, PGS000586, PGS000587, PGS000588, PGS000589, PGS000590, PGS000591, PGS000592, PGS001805, PGS002016, PGS001015, PGS001865, PGS002076, PGS001338, PGS000049, PGS000662, PGS…	112
Malignant neoplasm of bladder	PGS000071, PGS000152, PGS000723, PGS000782, PGS000607, PGS000608, PGS000609, PGS000610, PGS000611, PGS000612, PGS000613, PGS000614, PGS000615, PGS000616, PGS001807, PGS002017, PGS000076, PGS000722, PGS000787, PGS000605, PGS000606, PGS000161, PGS000068, PGS000724, PGS002250, PGS000352, PGS000351, PGS000544, PGS000545, PGS000546, PGS000547, PGS000548, PGS000549, PGS000550, PGS000551, PGS000552, PGS…	543
Malignant neoplasm of female breast	PGS000704, PGS000353, PGS000355, PGS000356, PGS000354, PGS000445, PGS000451, PGS000454, PGS000730, PGS000446, PGS000452, PGS000450, PGS000447, PGS000453, PGS000455, PGS000456, PGS000458, PGS000448, PGS000119, PGS000449, PGS000459, PGS000457, PGS002019, PGS001811, PGS001812, PGS002020, PGS001813, PGS002021, PGS000723, PGS000782, PGS000152, PGS000071, PGS000004, PGS000001, PGS000007, PGS000051, PGS…	524
Malignant neoplasm of gallbladder and extrahepatic bile ducts	PGS000068, PGS000724, PGS002250, PGS000352, PGS000351, PGS000544, PGS000545, PGS000546, PGS000547, PGS000548, PGS000549, PGS000550, PGS000551, PGS000552, PGS000553, PGS000554, PGS000555, PGS000556, PGS000557, PGS000558, PGS000559, PGS000560, PGS000561, PGS000562, PGS000563, PGS000564, PGS000048, PGS000082, PGS000158, PGS000793, PGS000069, PGS000595, PGS000596, PGS000597, PGS000598, PGS000599, PGS…	169
Malignant neoplasm of head, face, and neck	PGS000081, PGS000792, PGS000617, PGS000357, PGS000358, PGS000947, PGS000933, PGS000934, PGS001848, PGS002060, PGS002269, PGS001302, PGS001837, PGS002044, PGS001835, PGS002042, PGS000862, PGS001028, PGS000819, PGS001819, PGS002027, PGS001321, PGS000137, PGS001322, PGS001836, PGS002043, PGS001323, PGS002045, PGS000966, PGS002292, PGS001013, PGS001834, PGS002041, PGS001303, PGS001029, PGS001275, PGS…	50
Malignant neoplasm of kidney, except pelvis	PGS000076, PGS000722, PGS000787, PGS000605, PGS000606, PGS000161, PGS000071, PGS000152, PGS000723, PGS000782, PGS000607, PGS000608, PGS000609, PGS000610, PGS000611, PGS000612, PGS000613, PGS000614, PGS000615, PGS000616, PGS001807, PGS002017, PGS001250, PGS002237, PGS000728, PGS000859, PGS001272, PGS000708, PGS000771, PGS000772, PGS000803, PGS000328, PGS000754, PGS000196, PGS000341, PGS001174, PGS…	543
Malignant neoplasm of liver, primary	PGS000068, PGS000724, PGS002250, PGS000352, PGS000351, PGS000544, PGS000545, PGS000546, PGS000547, PGS000548, PGS000549, PGS000550, PGS000551, PGS000552, PGS000553, PGS000554, PGS000555, PGS000556, PGS000557, PGS000558, PGS000559, PGS000560, PGS000561, PGS000562, PGS000563, PGS000564, PGS000048, PGS000082, PGS000158, PGS000793, PGS000069, PGS000595, PGS000596, PGS000597, PGS000598, PGS000599, PGS…	267
Malignant neoplasm of other and ill-defined sites within the digestive organs and peritoneum	PGS001811, PGS002019, PGS001812, PGS002020, PGS000083, PGS000159, PGS000385, PGS000386, PGS000663, PGS000725, PGS000794, PGS002740, PGS002264, PGS001813, PGS002021, PGS000543, PGS000593, PGS000594, PGS000582, PGS001805, PGS000577, PGS000583, PGS000588, PGS000566, PGS000569, PGS000576, PGS000584, PGS000578, PGS000591, PGS000565, PGS000580, PGS000567, PGS000572, PGS000574, PGS000586, PGS000590, PGS…	534
Malignant neoplasm of other urinary organs	PGS000076, PGS000722, PGS000787, PGS000605, PGS000606, PGS000161, PGS000071, PGS000152, PGS000723, PGS000782, PGS000607, PGS000608, PGS000609, PGS000610, PGS000611, PGS000612, PGS000613, PGS000614, PGS000615, PGS000616, PGS001807, PGS002017, PGS001813, PGS002021, PGS000543, PGS000593, PGS000594, PGS000582, PGS001805, PGS000577, PGS000583, PGS000588, PGS000566, PGS000569, PGS000576, PGS000584, PGS…	183
Malignant neoplasm of ovary	PGS000068, PGS000724, PGS002250, PGS000352, PGS000351, PGS000544, PGS000545, PGS000546, PGS000547, PGS000548, PGS000549, PGS000550, PGS000551, PGS000552, PGS000553, PGS000554, PGS000555, PGS000556, PGS000557, PGS000558, PGS000559, PGS000560, PGS000561, PGS000562, PGS000563, PGS000564, PGS000048, PGS000082, PGS000158, PGS000793, PGS000069, PGS000595, PGS000596, PGS000597, PGS000598, PGS000599, PGS…	648
Malignant neoplasm of ovary and other uterine adnexa	PGS000068, PGS000724, PGS002250, PGS000352, PGS000351, PGS000544, PGS000545, PGS000546, PGS000547, PGS000548, PGS000549, PGS000550, PGS000551, PGS000552, PGS000553, PGS000554, PGS000555, PGS000556, PGS000557, PGS000558, PGS000559, PGS000560, PGS000561, PGS000562, PGS000563, PGS000564, PGS000048, PGS000082, PGS000158, PGS000793, PGS000069, PGS001813, PGS002021, PGS000543, PGS000073, PGS000784, PGS…	648
Malignant neoplasm of rectum, rectosigmoid junction, and anus	PGS000383, PGS000384, PGS001859, PGS002070, PGS000376, PGS000377, PGS000378, PGS000379, PGS000380, PGS000381, PGS000382, PGS000055, PGS000074, PGS000147, PGS000148, PGS000149, PGS000150, PGS000151, PGS000154, PGS000367, PGS000368, PGS000369, PGS000370, PGS000371, PGS000372, PGS000373, PGS000374, PGS000375, PGS000720, PGS000734, PGS000765, PGS000785, PGS000801, PGS000802, PGS001776, PGS001802, PGS…	154
Malignant neoplasm of renal pelvis	PGS000076, PGS000722, PGS000787, PGS000605, PGS000606, PGS000161, PGS001250, PGS002237, PGS000728, PGS000859, PGS001272, PGS000708, PGS000771, PGS000772, PGS000803, PGS000328, PGS000754, PGS000196, PGS000341, PGS000071, PGS000152, PGS000723, PGS000782, PGS000607, PGS000608, PGS000609, PGS000610, PGS000611, PGS000612, PGS000613, PGS000614, PGS000615, PGS000616, PGS001807, PGS002017, PGS001174, PGS…	145
Malignant neoplasm of retroperitoneum and peritoneum	PGS000068, PGS000724, PGS002250, PGS000352, PGS000351, PGS000544, PGS000545, PGS000546, PGS000547, PGS000548, PGS000549, PGS000550, PGS000551, PGS000552, PGS000553, PGS000554, PGS000555, PGS000556, PGS000557, PGS000558, PGS000559, PGS000560, PGS000561, PGS000562, PGS000563, PGS000564, PGS000048, PGS000082, PGS000158, PGS000793, PGS000069, PGS000595, PGS000596, PGS000597, PGS000598, PGS000599, PGS…	167
Malignant neoplasm of small intestine, including duodenum	PGS001852, PGS001390, PGS000376, PGS000377, PGS000378, PGS000379, PGS000380, PGS000381, PGS000382, PGS000068, PGS000724, PGS002250, PGS000352, PGS000351, PGS000544, PGS000545, PGS000546, PGS000547, PGS000548, PGS000549, PGS000550, PGS000551, PGS000552, PGS000553, PGS000554, PGS000555, PGS000556, PGS000557, PGS000558, PGS000559, PGS000560, PGS000561, PGS000562, PGS000563, PGS000564, PGS000048, PGS…	150
Malignant neoplasm of testis	PGS000595, PGS000596, PGS000597, PGS000598, PGS000599, PGS000600, PGS000601, PGS000602, PGS000603, PGS000604, PGS000086, PGS000796, PGS001164, PGS001806, PGS000068, PGS000724, PGS002250, PGS000352, PGS000351, PGS000544, PGS000545, PGS000546, PGS000547, PGS000548, PGS000549, PGS000550, PGS000551, PGS000552, PGS000553, PGS000554, PGS000555, PGS000556, PGS000557, PGS000558, PGS000559, PGS000560, PGS…	332
Malignant neoplasm of unspecified male genital organ	PGS000593, PGS000594, PGS000582, PGS001805, PGS000577, PGS000583, PGS000588, PGS000566, PGS000569, PGS000576, PGS000584, PGS000578, PGS000591, PGS000565, PGS000580, PGS000567, PGS000572, PGS000574, PGS000586, PGS000590, PGS000568, PGS000571, PGS000592, PGS000585, PGS000570, PGS000579, PGS000587, PGS000589, PGS000573, PGS000575, PGS000581, PGS002016, PGS001111, PGS000602, PGS000598, PGS000601, PGS…	138
Malignant neoplasm of uterus	PGS000073, PGS000784, PGS001299, PGS000075, PGS000786, PGS002300, PGS002735, PGS002736, PGS002737, PGS000541, PGS000542, PGS001795, PGS001813, PGS002021, PGS000543, PGS000068, PGS000724, PGS002250, PGS000352, PGS000351, PGS000544, PGS000545, PGS000546, PGS000547, PGS000548, PGS000549, PGS000550, PGS000551, PGS000552, PGS000553, PGS000554, PGS000555, PGS000556, PGS000557, PGS000558, PGS000559, PGS…	147
Malignant neoplasm, other	PGS000068, PGS000724, PGS002250, PGS000352, PGS000351, PGS000544, PGS000545, PGS000546, PGS000547, PGS000548, PGS000549, PGS000550, PGS000551, PGS000552, PGS000553, PGS000554, PGS000555, PGS000556, PGS000557, PGS000558, PGS000559, PGS000560, PGS000561, PGS000562, PGS000563, PGS000564, PGS000048, PGS000082, PGS000158, PGS000793, PGS000069, PGS000595, PGS000596, PGS000597, PGS000598, PGS000599, PGS…	170
Malposition and malpresentation of fetus or obstruction	PGS001850, PGS002062, PGS001332, PGS001783, PGS001788, PGS001333, PGS001326, PGS001334, PGS000388, PGS000389, PGS000390, PGS000391, PGS000392, PGS000393, PGS000394, PGS000395, PGS000396, PGS000397, PGS000360, PGS000361, PGS000362, PGS001259, PGS002291, PGS001109, PGS002237, PGS000728, PGS000859, PGS000874, PGS001272, PGS000324, PGS000114, PGS000646, PGS000647, PGS000648, PGS000649, PGS000650, PGS…	87
Malunion and nonunion of fracture	PGS001258, PGS000951, PGS001956, PGS002174, PGS000952, PGS000657, PGS000953, PGS000954, PGS000955, PGS000956, PGS001529, PGS001530, PGS001531, PGS002315, PGS002387, PGS002436, PGS002485, PGS002534, PGS002583, PGS002632, PGS002681, PGS000121, PGS000122, PGS001402, PGS001955, PGS002173, PGS001403, PGS001404, PGS001037, PGS001038, PGS001039, PGS001957, PGS002175, PGS001026, PGS001921, PGS002137, PGS…	128
Manlignant and unknown neoplasms of brain and nervous system	PGS000620, PGS000621, PGS000622, PGS000623, PGS000624, PGS000625, PGS001808, PGS000618, PGS000619, PGS000781, PGS000617, PGS000155, PGS002302, PGS002261, PGS001540, PGS001541, PGS001640, PGS001641, PGS001639, PGS001070, PGS001631, PGS001632, PGS001635, PGS001636, PGS001637, PGS001638, PGS001537, PGS001538, PGS001539, PGS001415, PGS001416, PGS001417, PGS001418, PGS001419, PGS001420, PGS001421, PGS…	357
Mastoiditis & related conditions	PGS000763, PGS000762, PGS001253, PGS001252, PGS001891, PGS002104, PGS002046, PGS001255	8
Maternal complication of pregnancy affecting fetus or newborn	PGS002222, PGS002256, PGS001868, PGS002080, PGS000874, PGS002305, PGS001826, PGS002034, PGS002303, PGS002304, PGS001136, PGS000637, PGS000638, PGS000639, PGS000640, PGS000077, PGS000788, PGS000645, PGS000646, PGS000647, PGS000648, PGS000649, PGS000650, PGS000651, PGS000652, PGS000653, PGS000654, PGS002281, PGS002306, PGS000643, PGS000644, PGS000080, PGS000791, PGS000641, PGS000642, PGS001033, PGS…	412
Mechanical complication of unspecified genitourinary device, implant, and graft	PGS001843, PGS002055, PGS000925, PGS000945, PGS000946, PGS002222, PGS000909, PGS002272, PGS002273, PGS001869, PGS002081, PGS001011, PGS001131, PGS002151, PGS000039, PGS000665, PGS000911, PGS002724, PGS002725, PGS000637, PGS000638, PGS000639, PGS000640, PGS001257, PGS001390, PGS001026, PGS001921, PGS002137, PGS001027, PGS001258, PGS000753, PGS002054, PGS001784, PGS000930, PGS000931, PGS002053, PGS…	396
Megaloblastic anemia	PGS001305, PGS001298, PGS001825, PGS002033, PGS002098, PGS001821, PGS002029, PGS001863, PGS002074, PGS000936, PGS002334, PGS002406, PGS002455, PGS002504, PGS002553, PGS002602, PGS002651, PGS002700, PGS001820, PGS002028, PGS000877, PGS000874, PGS002305, PGS001826, PGS002034, PGS002303, PGS002304, PGS001136, PGS000637, PGS000638, PGS000639, PGS000640, PGS000077, PGS000788, PGS000645, PGS000646, PGS…	260
Melanomas of skin	PGS000339, PGS000766, PGS000079, PGS000118, PGS000157, PGS000732, PGS000743, PGS000745, PGS000790, PGS002246, PGS002247, PGS002253, PGS002301, PGS000744, PGS001304, PGS000408, PGS000409, PGS000410, PGS000411, PGS000412, PGS000413, PGS000414, PGS000415, PGS000416, PGS000417, PGS000418, PGS000419, PGS000420, PGS000421, PGS000422, PGS000423, PGS000424, PGS000425, PGS000426, PGS000427, PGS000428, PGS…	702
Melanomas of skin, dx or hx	PGS000339, PGS000766, PGS000079, PGS000118, PGS000157, PGS000732, PGS000743, PGS000745, PGS000790, PGS002246, PGS002247, PGS002253, PGS002301, PGS000744, PGS001304, PGS000408, PGS000409, PGS000410, PGS000411, PGS000412, PGS000413, PGS000414, PGS000415, PGS000416, PGS000417, PGS000418, PGS000419, PGS000420, PGS000421, PGS000422, PGS000423, PGS000424, PGS000425, PGS000426, PGS000427, PGS000428, PGS…	702
Memory loss	PGS000763, PGS000762, PGS001252	3
Meniere's disease	PGS001785, PGS001369, PGS001267, PGS001876, PGS002089, PGS001268, PGS002312, PGS002359, PGS002384, PGS002433, PGS002482, PGS002531, PGS002580, PGS002629, PGS002678, PGS001330, PGS001331, PGS000324, PGS001043, PGS000017, PGS001288, PGS000114, PGS000809, PGS001270, PGS001831, PGS002038, PGS002726, PGS001271, PGS000325, PGS001309, PGS000198, PGS000342, PGS000343, PGS001287, PGS001110, PGS000195, PGS…	630
Menopausal and postmenopausal disorders	PGS002738, PGS002739, PGS001830, PGS002037, PGS000704, PGS001777, PGS002746, PGS000327, PGS002790, PGS000140, PGS001829, PGS002036, PGS000145, PGS000138, PGS000139, PGS000193, PGS000907, PGS002789, PGS000142, PGS000141, PGS001823, PGS002031, PGS001824, PGS002032, PGS001821, PGS002029, PGS000936, PGS002334, PGS002406, PGS002455, PGS002504, PGS002553, PGS002602, PGS002651, PGS002700, PGS001785, PGS…	277
Mental disorders durring/after pregnancy	PGS002256, PGS000767, PGS001898, PGS002111, PGS001899, PGS002112, PGS000144, PGS000201, PGS000202, PGS001398, PGS001936, PGS002154, PGS001935, PGS002153, PGS001401, PGS001090, PGS001008, PGS001091, PGS001018, PGS001019, PGS001020, PGS001021, PGS001396, PGS001920, PGS002136, PGS001016, PGS001017, PGS001022, PGS002113, PGS000327, PGS002790, PGS002746, PGS001868, PGS002080, PGS002342, PGS002414, PGS…	55
Mental retardation	PGS001232, PGS001919, PGS002135, PGS000767, PGS001898, PGS002111, PGS001899, PGS002112, PGS000144, PGS000201, PGS000202, PGS001398, PGS001936, PGS002154, PGS001935, PGS002153, PGS001401, PGS001090, PGS001008, PGS001091, PGS001018, PGS001019, PGS001020, PGS001021, PGS001396, PGS001920, PGS002136, PGS001016, PGS001017, PGS001022, PGS002113, PGS000945, PGS000946, PGS002342, PGS002414, PGS002463, PGS…	138
Methicillin resistant Staphylococcus aureus	PGS001382, PGS001383, PGS000877, PGS001358, PGS001359, PGS001360, PGS001361, PGS001362, PGS001363, PGS001364, PGS001365, PGS001366, PGS001367, PGS001368, PGS001373, PGS001380, PGS001381, PGS001411, PGS001185, PGS001409, PGS001410, PGS000879, PGS000124, PGS001099, PGS001100, PGS001924, PGS002140, PGS001890, PGS002103, PGS001985, PGS001821, PGS002029, PGS001863, PGS002074, PGS000936, PGS002334, PGS…	503
Methicillin sensitive Staphylococcus aureus	PGS002000, PGS002218, PGS002004, PGS002223, PGS000837, PGS001016, PGS001856, PGS002067, PGS001300, PGS000040, PGS000041, PGS000042, PGS000316, PGS001894, PGS002107, PGS001301, PGS001390, PGS001852, PGS001296, PGS000021, PGS000022, PGS000023, PGS000024, PGS000833, PGS001297, PGS001817, PGS002025, PGS000869, PGS000834, PGS000836, PGS000840, PGS000307, PGS001351, PGS000308, PGS000871, PGS000835, PGS…	751
Microscopic hematuria	PGS001863, PGS002074, PGS001821, PGS002029, PGS000936, PGS002334, PGS002406, PGS002455, PGS002504, PGS002553, PGS002602, PGS002651, PGS002700, PGS001820, PGS002028, PGS000877, PGS001305, PGS002096, PGS001884, PGS000914, PGS000703, PGS001260, PGS001261, PGS000931, PGS000707, PGS000942, PGS000943, PGS001861, PGS002072, PGS001264, PGS001266, PGS001265, PGS000945, PGS001050, PGS002068, PGS001857, PGS…	107
Migrain with aura	PGS001281, PGS001282, PGS001928, PGS002145, PGS002053, PGS000862, PGS000819, PGS001819, PGS002027, PGS000039, PGS000665, PGS000911, PGS002724, PGS002725, PGS002052, PGS000038, PGS001793, PGS001798, PGS002259, PGS001179, PGS000753, PGS002054, PGS001784, PGS000930, PGS000931, PGS000962, PGS001847, PGS002059, PGS000116, PGS000747, PGS001355, PGS000749, PGS000296, PGS000349, PGS000011, PGS000746, PGS…	237
Migraine	PGS001281, PGS001282, PGS001928, PGS002145, PGS002053, PGS000862, PGS000819, PGS001819, PGS002027, PGS000039, PGS000665, PGS000911, PGS002724, PGS002725, PGS002052, PGS000038, PGS001793, PGS001798, PGS002259, PGS001179, PGS000753, PGS002054, PGS001784, PGS000930, PGS000931, PGS000962, PGS001847, PGS002059, PGS000116, PGS000747, PGS001355, PGS000749, PGS000296, PGS000349, PGS000011, PGS000746, PGS…	237
Mild cognitive impairment	PGS000777, PGS000945, PGS000946, PGS001232, PGS001919, PGS002135, PGS000929, PGS002249, PGS000025, PGS000779, PGS000811, PGS000812, PGS000823, PGS000876, PGS000898, PGS001775, PGS001828, PGS001348, PGS000053, PGS000054, PGS001349, PGS000026, PGS002280, PGS002731, PGS001827, PGS002035, PGS002289, PGS000334, PGS001179, PGS000133, PGS000134, PGS000135, PGS000136, PGS002785, PGS001937, PGS002155, PGS…	505
Mineralocorticoid deficiency	PGS001305, PGS001826, PGS002034, PGS000056, PGS000123, PGS000211, PGS000750, PGS000902, PGS000903, PGS001353, PGS001774, PGS000777, PGS001033, PGS000771, PGS000772, PGS000803, PGS000328, PGS000754, PGS000196, PGS001298, PGS001825, PGS002033, PGS002098, PGS000874, PGS002305, PGS002303, PGS002304, PGS001136, PGS000637, PGS000638, PGS000639, PGS000640, PGS000077, PGS000788, PGS000645, PGS000646, PGS…	236
Mitral valve disease	PGS002271, PGS001025, PGS000937, PGS001845, PGS002057, PGS000938, PGS001314, PGS000727, PGS001356, PGS001340, PGS000331, PGS000016, PGS000035, PGS000338, PGS001841, PGS002050, PGS001339, PGS001263, PGS001779, PGS000737, PGS000962, PGS002051, PGS001842, PGS000116, PGS000747, PGS001355, PGS000749, PGS000296, PGS000349, PGS000011, PGS000746, PGS002262, PGS000012, PGS000019, PGS000337, PGS000748, PGS…	323
Mitral valve stenosis and aortic valve stenosis	PGS002271, PGS001025, PGS000753, PGS001784, PGS002054, PGS002052, PGS000937, PGS001845, PGS002057, PGS000938, PGS001314, PGS000727, PGS001356, PGS001340, PGS000331, PGS000016, PGS000035, PGS000338, PGS001841, PGS002050, PGS001339, PGS001263, PGS000930, PGS000931, PGS001779, PGS000737, PGS000117, PGS000863, PGS002316, PGS002361, PGS002388, PGS002437, PGS002486, PGS002535, PGS002584, PGS002633, PGS…	217
Mobitz II AV block	PGS000738, PGS000760, PGS001536, PGS001870, PGS002082, PGS000771, PGS000772, PGS000803, PGS000328, PGS000754, PGS000196, PGS001856, PGS002067, PGS001300, PGS000040, PGS000041, PGS000042, PGS000316, PGS001894, PGS002107, PGS001301, PGS001043, PGS001042, PGS001815, PGS002023, PGS001296, PGS000021, PGS000022, PGS000023, PGS000024, PGS000833, PGS001297, PGS001817, PGS002025, PGS000869, PGS001267, PGS…	507
Monocytic leukemia	PGS001078, PGS001991, PGS002208, PGS000103, PGS000178, PGS000874, PGS000646, PGS000647, PGS000648, PGS000649, PGS000650, PGS000651, PGS002341, PGS002372, PGS002413, PGS002462, PGS002511, PGS002560, PGS002609, PGS002658, PGS002707, PGS000102, PGS000177, PGS001163, PGS001968, PGS002186, PGS002305, PGS000077, PGS000788, PGS000645, PGS000088, PGS000163, PGS000164, PGS000089, PGS001377, PGS001378, PGS…	259
Mood disorders	PGS002786, PGS000140, PGS000767, PGS001829, PGS002036, PGS000145, PGS000138, PGS000139, PGS000193, PGS000907, PGS002789, PGS000142, PGS000141, PGS002787, PGS002788, PGS002738, PGS002739, PGS000929, PGS002249, PGS000025, PGS000812, PGS000823, PGS000779, PGS000898, PGS001775, PGS000876, PGS000811, PGS001828, PGS001348, PGS000054, PGS000053, PGS001349, PGS000026, PGS002280, PGS002731, PGS002746, PGS…	147
Morbid obesity	PGS001298, PGS001825, PGS002033, PGS002098, PGS001305, PGS000034, PGS000717, PGS002313, PGS002360, PGS002385, PGS002434, PGS002483, PGS002532, PGS002581, PGS002630, PGS002679, PGS000027, PGS000320, PGS000770, PGS000841, PGS000910, PGS000921, PGS001228, PGS002251, PGS002751, PGS000298, PGS001943, PGS002161, PGS000830, PGS000829, PGS000716, PGS001371, PGS001327, PGS002442, PGS002321, PGS002687, PGS…	488
Moyamoya disease	PGS001785, PGS001369, PGS001267, PGS001876, PGS002089, PGS001268, PGS002312, PGS002359, PGS002384, PGS002433, PGS002482, PGS002531, PGS002580, PGS002629, PGS002678, PGS001330, PGS001331, PGS000324, PGS001043, PGS000017, PGS001288, PGS000114, PGS000809, PGS001270, PGS001831, PGS002038, PGS002726, PGS001271, PGS000325, PGS001309, PGS000198, PGS000342, PGS000343, PGS001287, PGS001110, PGS000195, PGS…	630
Mucous polyp of cervix	PGS001859, PGS002070, PGS000073, PGS000784, PGS001299, PGS000933, PGS000934, PGS001848, PGS002060, PGS000947, PGS002266, PGS000383, PGS000384, PGS002096, PGS001884, PGS000914, PGS000703, PGS001260, PGS001261, PGS000931, PGS000707, PGS000942, PGS000943, PGS001861, PGS002072, PGS001264, PGS001266, PGS001265, PGS000945, PGS001050, PGS001821, PGS002029, PGS002068, PGS001857, PGS002542, PGS002689, PGS…	755
Multiple gestation	PGS000652, PGS000653, PGS000654, PGS002281, PGS002306, PGS000809, PGS001270, PGS001831, PGS002038, PGS002726, PGS001271, PGS002256, PGS001810, PGS000874, PGS002303, PGS002304, PGS000646, PGS000647, PGS000648, PGS000649, PGS000650, PGS000651, PGS000643, PGS000644, PGS000637, PGS000638, PGS000639, PGS000640, PGS000080, PGS000791, PGS000641, PGS000642, PGS002305, PGS000077, PGS000788, PGS000645	36
Multiple myeloma	PGS000652, PGS000653, PGS000654, PGS002281, PGS002306, PGS001810, PGS000874, PGS002303, PGS002304, PGS000646, PGS000647, PGS000648, PGS000649, PGS000650, PGS000651, PGS000643, PGS000644, PGS000637, PGS000638, PGS000639, PGS000640, PGS000080, PGS000791, PGS000641, PGS000642, PGS002305, PGS000077, PGS000788, PGS000645, PGS001032, PGS002263, PGS000809, PGS001270, PGS001831, PGS002038, PGS002726, PGS…	196
Multiple sclerosis	PGS002297, PGS000667, PGS001963, PGS002181, PGS000689, PGS000313, PGS000752, PGS001888, PGS002101, PGS000671, PGS001889, PGS002102, PGS000672, PGS000192, PGS002108, PGS001895, PGS000677, PGS002695, PGS002597, PGS002646, PGS002329, PGS002366, PGS002548, PGS002401, PGS002450, PGS002499, PGS000660, PGS001954, PGS002172, PGS000686, PGS000845, PGS000064, PGS002284, PGS000309, PGS000825, PGS002507, PGS…	255
Muscle weakness	PGS000739, PGS000778, PGS001878, PGS002091, PGS001051, PGS001032, PGS002263, PGS001358, PGS001359, PGS001360, PGS001361, PGS001362, PGS001363, PGS001364, PGS001365, PGS001366, PGS001367, PGS001368, PGS001373, PGS001380, PGS001381, PGS001382, PGS001383, PGS001411, PGS001185, PGS001409, PGS001410, PGS000879, PGS000124, PGS001099, PGS001100, PGS001924, PGS002140, PGS001890, PGS002103, PGS001985, PGS…	37
Muscle/tendon sprain	PGS000739, PGS000778, PGS001879, PGS001878, PGS002091, PGS001051, PGS001032, PGS002263, PGS001267, PGS001876, PGS002089, PGS001268, PGS001135, PGS000967, PGS000324, PGS001192, PGS000199, PGS000711, PGS001248, PGS001789, PGS001822, PGS002030, PGS002307, PGS001249, PGS002728, PGS000114, PGS002729, PGS000325, PGS001290, PGS001882, PGS002094, PGS001309, PGS000198, PGS000342, PGS000343, PGS001287, PGS…	86
Muscular calcification and ossification	PGS001880, PGS002092, PGS001254, PGS000739, PGS000778, PGS001878, PGS002091, PGS001051, PGS001032, PGS002263, PGS000341	11
Muscular dystrophies	PGS001880, PGS002092, PGS001254, PGS001835, PGS002042, PGS000739, PGS000778, PGS002292, PGS001029, PGS001878, PGS002091, PGS001051, PGS002269, PGS001834, PGS002041, PGS000617, PGS001302, PGS001837, PGS002044, PGS000862, PGS001028, PGS000819, PGS001819, PGS002027, PGS001321, PGS000137, PGS001322, PGS001836, PGS002043, PGS001323, PGS002045, PGS000966, PGS001013, PGS001303, PGS001275, PGS000350, PGS…	72
Muscular dystrophies and other myopathies	PGS001878, PGS002091, PGS001051, PGS001880, PGS002092, PGS001254, PGS001835, PGS002042, PGS000739, PGS000778, PGS002269, PGS000617, PGS001302, PGS001837, PGS002044, PGS000862, PGS001028, PGS000819, PGS001819, PGS002027, PGS001321, PGS000137, PGS001322, PGS001836, PGS002043, PGS001323, PGS002045, PGS000966, PGS002292, PGS001013, PGS001834, PGS002041, PGS001303, PGS001029, PGS001275, PGS000350, PGS…	139
Muscular wasting and disuse atrophy	PGS001880, PGS002092, PGS001254, PGS000739, PGS000778, PGS001878, PGS002091, PGS001051, PGS001032, PGS002263, PGS000341	11
Musculoskeletal symptoms referable to limbs	PGS001027, PGS001884, PGS002096, PGS001395, PGS001881, PGS002093, PGS001016, PGS001017, PGS001018, PGS001019, PGS001020, PGS001021, PGS001920, PGS002136, PGS001022, PGS001880, PGS002092, PGS001254, PGS001267, PGS001876, PGS002089, PGS001268, PGS000932, PGS000964, PGS001879, PGS001026, PGS001921, PGS002137, PGS001258, PGS000767, PGS001898, PGS002111, PGS001899, PGS002112, PGS000144, PGS000739, PGS…	66
Myalgia and myositis unspecified	PGS001843, PGS002055, PGS000925, PGS000945, PGS000946, PGS002222, PGS000909, PGS002272, PGS002273, PGS001869, PGS002081, PGS001011, PGS001131, PGS002151, PGS000039, PGS000665, PGS000911, PGS002724, PGS002725, PGS000637, PGS000638, PGS000639, PGS000640, PGS001257, PGS001390, PGS001026, PGS001921, PGS002137, PGS001027, PGS001258, PGS000753, PGS002054, PGS001784, PGS000930, PGS000931, PGS002053, PGS…	396
Myeloid leukemia	PGS000874, PGS000646, PGS000647, PGS000648, PGS000649, PGS000650, PGS000651, PGS002305, PGS000077, PGS000788, PGS000645, PGS000105, PGS000182, PGS001969, PGS002187, PGS001997, PGS002214, PGS000106, PGS000183, PGS001077, PGS001173, PGS000090, PGS000165, PGS002325, PGS002364, PGS002397, PGS002446, PGS002495, PGS002544, PGS002593, PGS002642, PGS002691, PGS001949, PGS002167, PGS000091, PGS000166, PGS…	53
Myeloid leukemia, acute	PGS000874, PGS000646, PGS000647, PGS000648, PGS000649, PGS000650, PGS000651, PGS002305, PGS000077, PGS000788, PGS000645, PGS001785, PGS001369, PGS000105, PGS000182, PGS001969, PGS002187, PGS001997, PGS002214, PGS000106, PGS000183, PGS001077, PGS001173, PGS000090, PGS000165, PGS002325, PGS002364, PGS002397, PGS002446, PGS002495, PGS002544, PGS002593, PGS002642, PGS002691, PGS001949, PGS002167, PGS…	229
Myeloid leukemia, chronic	PGS000874, PGS000646, PGS000647, PGS000648, PGS000649, PGS000650, PGS000651, PGS002305, PGS000077, PGS000788, PGS000645, PGS001326, PGS001810, PGS002304, PGS000643, PGS000644, PGS002303, PGS000080, PGS000791, PGS000641, PGS000642, PGS000652, PGS000653, PGS000654, PGS002281, PGS002306	26
Myeloproliferative disease	PGS001810, PGS001785, PGS001369, PGS001267, PGS001876, PGS002089, PGS001268, PGS002312, PGS002359, PGS002384, PGS002433, PGS002482, PGS002531, PGS002580, PGS002629, PGS002678, PGS001330, PGS001331, PGS000324, PGS001043, PGS000017, PGS001288, PGS000114, PGS000809, PGS001270, PGS001831, PGS002038, PGS002726, PGS001271, PGS000325, PGS001309, PGS000198, PGS000342, PGS000343, PGS001287, PGS001110, PGS…	627
Myocardial infarction	PGS001314, PGS000710, PGS001315, PGS001316, PGS001048, PGS001317, PGS000962, PGS000727, PGS001356, PGS001340, PGS000331, PGS000016, PGS000035, PGS000338, PGS001841, PGS002050, PGS001339, PGS001263, PGS001779, PGS000737, PGS002051, PGS001842, PGS000116, PGS000747, PGS001355, PGS000749, PGS000296, PGS000349, PGS000011, PGS000746, PGS002262, PGS000012, PGS000019, PGS000337, PGS000748, PGS002244, PGS…	126
Myoneural disorders	PGS002738, PGS002739, PGS001830, PGS002037, PGS000704, PGS001777, PGS002746, PGS000327, PGS002790, PGS000140, PGS001829, PGS002036, PGS000145, PGS000138, PGS000139, PGS000193, PGS000907, PGS002789, PGS000142, PGS000141, PGS001823, PGS002031, PGS001824, PGS002032, PGS001821, PGS002029, PGS000936, PGS002334, PGS002406, PGS002455, PGS002504, PGS002553, PGS002602, PGS002651, PGS002700, PGS001785, PGS…	277
Myopathy	PGS001878, PGS002091, PGS001051	3
Myopia	PGS001994, PGS002211, PGS000941, PGS002096, PGS001884, PGS000914, PGS000703, PGS001260, PGS001261, PGS000931, PGS000707, PGS000942, PGS000943, PGS001861, PGS002072, PGS001264, PGS001266, PGS001265, PGS000945, PGS001050, PGS001821, PGS002029, PGS002068, PGS001857, PGS002542, PGS002689, PGS002640, PGS002323, PGS002363, PGS002493, PGS002591, PGS002395, PGS002444, PGS000944, PGS002222, PGS001395, PGS…	107
Nasal polyps	PGS000933, PGS000934, PGS001848, PGS002060, PGS001859, PGS002070, PGS000947, PGS002266, PGS002096, PGS001884, PGS000914, PGS000703, PGS001260, PGS001261, PGS000931, PGS000707, PGS000942, PGS000943, PGS001861, PGS002072, PGS001264, PGS001266, PGS001265, PGS000945, PGS001050, PGS001821, PGS002029, PGS002068, PGS001857, PGS002542, PGS002689, PGS002640, PGS002323, PGS002363, PGS002493, PGS002591, PGS…	184
Need for Hormone replacement therapy (postmenopausal)	PGS000321, PGS000322, PGS000323, PGS001914, PGS002130, PGS001988, PGS002205, PGS000696, PGS001182, PGS000694, PGS001977, PGS002195, PGS001960, PGS002178, PGS000687, PGS000834, PGS000871, PGS000835, PGS000840, PGS000837, PGS000836, PGS000307, PGS001351, PGS000308, PGS001117, PGS001953, PGS002171, PGS001352, PGS000304, PGS002331, PGS002367, PGS002403, PGS002452, PGS002501, PGS002550, PGS002599, PGS…	56
Neonatal bradycardia or tachycardia	PGS001841, PGS002050, PGS001339, PGS001263	4
Neoplasm of uncertain behavior	PGS001901, PGS002115, PGS001049, PGS000205, PGS000206, PGS001374, PGS001391, PGS001910, PGS002125, PGS002011, PGS002230, PGS002124, PGS002222, PGS000991, PGS000068, PGS000724, PGS002250, PGS000352, PGS000351, PGS000544, PGS000545, PGS000546, PGS000547, PGS000548, PGS000549, PGS000550, PGS000551, PGS000552, PGS000553, PGS000554, PGS000555, PGS000556, PGS000557, PGS000558, PGS000559, PGS000560, PGS…	110
Neoplasm of uncertain behavior of breast	PGS000214, PGS000212, PGS000216, PGS000002, PGS000005, PGS000008, PGS000046, PGS000347, PGS000774, PGS000003, PGS000006, PGS000009, PGS000047, PGS000346, PGS000775, PGS000215, PGS000213, PGS000004, PGS000001, PGS000007, PGS000051, PGS000773, PGS002242, PGS001336, PGS000317, PGS000153, PGS000029, PGS000028, PGS002294, PGS000332, PGS000345, PGS000873, PGS000072, PGS000052, PGS000045, PGS000050, PGS…	538
Neoplasm of uncertain behavior of male genital organs	PGS000593, PGS000594, PGS000582, PGS001805, PGS000577, PGS000583, PGS000588, PGS000566, PGS000569, PGS000576, PGS000584, PGS000578, PGS000591, PGS000565, PGS000580, PGS000567, PGS000572, PGS000574, PGS000586, PGS000590, PGS000568, PGS000571, PGS000592, PGS000585, PGS000570, PGS000579, PGS000587, PGS000589, PGS000573, PGS000575, PGS000581, PGS002016, PGS001111, PGS000602, PGS000598, PGS000601, PGS…	143
Neoplasm of uncertain behavior of skin	PGS000119, PGS000445, PGS000446, PGS000447, PGS000448, PGS000449, PGS000450, PGS000451, PGS000452, PGS000453, PGS000454, PGS000455, PGS000456, PGS000457, PGS000458, PGS000459, PGS000730, PGS001040, PGS000469, PGS000470, PGS000471, PGS000398, PGS000399, PGS000400, PGS000401, PGS000402, PGS000403, PGS000404, PGS000405, PGS000406, PGS000407, PGS001041, PGS001803, PGS002014, PGS001011, PGS001901, PGS…	666
Neoplasm of unspecified nature of digestive system	PGS001811, PGS002019, PGS001812, PGS002020, PGS001813, PGS002021, PGS001032, PGS002263, PGS001011, PGS000376, PGS000377, PGS000378, PGS000379, PGS000380, PGS000381, PGS000382, PGS002298, PGS002747, PGS000083, PGS000159, PGS000385, PGS000386, PGS000663, PGS000725, PGS000794, PGS002740, PGS002264, PGS000363, PGS000364, PGS000365, PGS000366, PGS002299, PGS000055, PGS000074, PGS000147, PGS000148, PGS…	105
Nephritis and nephropathy in diseases classified elsewhere	PGS002269, PGS000862, PGS000819, PGS001819, PGS002027, PGS001013, PGS001834, PGS002041, PGS001275, PGS001137, PGS000990, PGS001833, PGS002040, PGS001276, PGS000617, PGS001302, PGS001837, PGS002044, PGS001835, PGS002042, PGS001028, PGS001321, PGS000137, PGS001322, PGS001836, PGS002043, PGS001323, PGS002045, PGS000966, PGS002292, PGS001303, PGS001029, PGS000350, PGS001792, PGS001797, PGS002741, PGS…	716
Nephritis and nephropathy with pathological lesion	PGS001273, PGS001883, PGS002095, PGS001274, PGS001267, PGS001876, PGS002089, PGS001268, PGS001135, PGS000967, PGS000324, PGS001026, PGS001921, PGS002137, PGS001192, PGS000199, PGS000711, PGS001248, PGS001789, PGS001822, PGS002030, PGS002307, PGS001249, PGS002728, PGS000114, PGS002729, PGS000325, PGS001290, PGS001882, PGS002094, PGS001309, PGS001810, PGS000198, PGS000342, PGS000343, PGS001287, PGS…	232
Nephritis and nephropathy without mention of glomerulonephritis	PGS001043, PGS001042, PGS001815, PGS002023, PGS002266, PGS001273, PGS001883, PGS002095, PGS001274, PGS001814, PGS002022, PGS000928, PGS000947, PGS001296, PGS000021, PGS000022, PGS000023, PGS000024, PGS000833, PGS001297, PGS001817, PGS002025, PGS000869	23
Nephritis; nephrosis; renal sclerosis	PGS000701, PGS001944, PGS002162, PGS000679, PGS000303, PGS000860, PGS000883, PGS000884, PGS000885, PGS000664, PGS000682, PGS001947, PGS002165, PGS000680, PGS000755, PGS002290, PGS001945, PGS002163, PGS000678, PGS000809, PGS001270, PGS001831, PGS002038, PGS002726, PGS001271, PGS000341, PGS001250, PGS002237, PGS000728, PGS000859, PGS001272, PGS000076, PGS000722, PGS000787, PGS000708, PGS000605, PGS…	67
Nephrotic syndrome without mention of glomerulonephritis	PGS001308, PGS000737, PGS001779, PGS001043, PGS001042, PGS001815, PGS002023, PGS002266, PGS001785, PGS001369, PGS001267, PGS001876, PGS002089, PGS001268, PGS002312, PGS002359, PGS002384, PGS002433, PGS002482, PGS002531, PGS002580, PGS002629, PGS002678, PGS001330, PGS001331, PGS000324, PGS000017, PGS001288, PGS000114, PGS000809, PGS001270, PGS001831, PGS002038, PGS002726, PGS001271, PGS000325, PGS…	102
Nerve plexus lesions	PGS001832, PGS002039, PGS000140, PGS000998, PGS000999, PGS000716, PGS001001, PGS001114, PGS001000, PGS001003, PGS001004, PGS001005, PGS001115, PGS002254, PGS000142, PGS000143, PGS000141, PGS000144, PGS001006, PGS001017, PGS002786, PGS000767, PGS001829, PGS002036, PGS000145, PGS000138, PGS000139, PGS000193, PGS000907, PGS002789, PGS002787, PGS002788, PGS002738, PGS002739, PGS000929, PGS002249, PGS…	277
Nerve root and plexus disorders	PGS001832, PGS002039, PGS002786, PGS000140, PGS000767, PGS001829, PGS002036, PGS000145, PGS000138, PGS000139, PGS000193, PGS000907, PGS002789, PGS000142, PGS000141, PGS002787, PGS002788, PGS002738, PGS002739, PGS000929, PGS002249, PGS000025, PGS000812, PGS000823, PGS000779, PGS000898, PGS001775, PGS000876, PGS000811, PGS001828, PGS001348, PGS000054, PGS000053, PGS001349, PGS000026, PGS002280, PGS…	150
Nerve root lesions	PGS001832, PGS002039, PGS000140, PGS000998, PGS000999, PGS000716, PGS001001, PGS001114, PGS001000, PGS001003, PGS001004, PGS001005, PGS001115, PGS002254, PGS000142, PGS000143, PGS000141, PGS000144, PGS001006, PGS001017, PGS002786, PGS000767, PGS001829, PGS002036, PGS000145, PGS000138, PGS000139, PGS000193, PGS000907, PGS002789, PGS002787, PGS002788, PGS002738, PGS002739, PGS000929, PGS002249, PGS…	277
Nervous system congenital anomalies	PGS000620, PGS000621, PGS000622, PGS000623, PGS000624, PGS000625, PGS001808, PGS000618, PGS000619, PGS001863, PGS002074, PGS001826, PGS002034, PGS001033, PGS000771, PGS000772, PGS000803, PGS000328, PGS000754, PGS000196, PGS000781, PGS000617, PGS000155, PGS002302, PGS002261, PGS000874, PGS002305, PGS002303, PGS002304, PGS001136, PGS000637, PGS000638, PGS000639, PGS000640, PGS000077, PGS000788, PGS…	77
Neural tube defects	PGS001137, PGS000990, PGS001833, PGS002040, PGS001826, PGS002034, PGS001033, PGS000771, PGS000772, PGS000803, PGS000328, PGS000754, PGS000196, PGS002269, PGS000862, PGS000819, PGS001819, PGS002027, PGS001013, PGS001834, PGS002041, PGS001275, PGS001276, PGS000926, PGS001995, PGS002212, PGS000756, PGS000757, PGS002046, PGS001255, PGS000056, PGS000123, PGS000211, PGS000750, PGS000902, PGS000903, PGS…	258
Neuralgia, neuritis, and radiculitis NOS	PGS001267, PGS001876, PGS002089, PGS001268, PGS001135, PGS000967, PGS000324, PGS001192, PGS000199, PGS000711, PGS001248, PGS001789, PGS001822, PGS002030, PGS002307, PGS001249, PGS002728, PGS000114, PGS002729, PGS000325, PGS001290, PGS001882, PGS002094, PGS001309, PGS000198, PGS000342, PGS000343, PGS001287, PGS001110, PGS000195, PGS000194, PGS001310, PGS001875, PGS002088, PGS002260, PGS000326, PGS…	123
[truncated: 593 more rows]
