# Supplementary material for: Utility of polygenic scores across diverse diseases in a hospital cohort for predictive modeling
Source: Nat Commun. 2024 Apr 12;15:3168. doi: 10.1038/s41467-024-47472-5 (PMC11014845; doi:10.1038/s41467-024-47472-5)
Supplement: Supplementary file 6 — Supplementary Software 1 [file 41467_2024_47472_MOESM6_ESM.txt]

######################## 1. Preparing Required folders and packages ##########################

#### 1-1. Preparing Required folders and download PGS information files ####

chmod +x -R ./software/PRSice-2/
pip install csvkit

mkdir ./Result/${PROJECT}
mkdir ./Result/${PROJECT}/0.PGS-RawData
mkdir ./Result/${PROJECT}/1.Process
mkdir ./Result/${PROJECT}/2.Done
mkdir ./Result/${PROJECT}/3.PRSresult
mkdir ./Result/${PROJECT}/4.PRSresult-all
mkdir ./Result/${PROJECT}/4.PRSresult-all/done/
mkdir ./Result/${PROJECT}/5.PRSresult-merge/
mkdir ./Result/${PROJECT}/Intermediate-files
for PGSlist in $(cat ${LIST} | sed 's/\r//g') ; do  mkdir ./Result/${PROJECT}/3.PRSresult/${PGSlist}  ; done

# PGS information files
wget https://ftp.ebi.ac.uk/pub/databases/spot/pgs/metadata/pgs_all_metadata.xlsx --no-check-certificate -P ./Result/${PROJECT}/

#### 1-2. PGS trait paring with phenotypes in Python ####

import pandas as pd
import numpy as np
import requests
from bs4 import BeautifulSoup 

alldata = pd.DataFrame()
PGS_list = []
for request in phecodes:
    print('getting',request)
    result = request.replace(' ', '+')
    r = requests.get(f"https://www.pgscatalog.org/search/?q={result}") 
    soup = BeautifulSoup(r.text,"html.parser")
    container = soup.find_all("div", class_="pgs_result efo_traits_entry mb-4")
    for pgs_result in container:
        datas = pgs_result.find_all("div", class_="toggle_content")
        for data in datas:
            tables = data.find_all('table', {'class':'table table-striped table_pgs_score_results mt-2'})
            # print(tables[0])
            for table in tables:
                columns = [th.text.replace('\n', '') for th in table.find('tr').find_all('th')]
                # print(columns)
                trs = table.find_all('tr')[1:]
                rows = list()
                for tr in trs:
                    rows.append([td.text.replace('\n', '').replace('\xa0', '') for td in tr.find_all('td')])
                df = pd.DataFrame(data=rows, columns=columns)
                df['phenotype'] = request
                alldata=alldata.append(df)
                alldata = alldata.drop_duplicates()
    temp = pd.DataFrame({'count':alldata['PGS ID'].nunique(), 'PGS ID':[alldata['PGS ID'].unique().tolist()]}, index=[request])
    PGS_list.append(temp)
PGS_list_all = pd.concat(PGS_list)

#### 1-3. Prepare required R packages ####

library(data.table)
library(dplyr)
library(ggplot2)
library(pROC)
library(broom)
library(gtsummary)
library(transport)
library(survival)
library(casebase)

######################## 2. Download PGS Scoring File form PGS Catalog ##########################

for PGSlist in $(cat ${LIST} | sed 's/\r//g') ; do wget https://ftp.ebi.ac.uk/pub/databases/spot/pgs/scores/${PGSlist}/ScoringFiles/Harmonized/${PGSlist}_hmPOS_GRCh38.txt.gz --no-check-certificate -P ./Result/${PROJECT}/0.PGS-RawData ; done

######################## 3. Processing Scoring File ##########################

# 1. Unzip tha data
cd ./Result/${PROJECT}/0.PGS-RawData
gzip -dv ./*.gz

# 2. Get the file name to list
ls |cut -d "_" -f 1 > ./file_list.txt

# 3. Get file name and add column + change headers
for PGSlist in $(cat ${LIST} | sed 's/\r//g') ; do awk '{print}' ./Result/${PROJECT}/0.PGS-RawData/${PGSlist}_hmPOS_GRCh38.txt|grep -v '^#'|csvcut -t -c hm_chr,hm_pos,effect_allele,effect_weight|csvformat -T | awk '$(NF+1) = 1'|awk '{print $1"\t"$2"\t"$3"\t"$4"\t"$5}'|sed -e '1s/hm_chr/CHR/' -e '1s/hm_pos/BP/' -e '1s/effect_weight/Effect/' -e '1s/1/P/'| sed -e '1s/effect_allele/A1/'|awk '{print $1"\t"$2"\t""chr"$1"_"$2"\t"$3"\t"$4"\t"$5}'|sed -e '1s/chrCHR_BP/SNP/' > ./Result/${PROJECT}/1.Process/${PGSlist}.txt ; done

# 4. Process the output file
for PGSlist in $(cat ${LIST} | sed 's/\r//g') ; do awk '$1<23' ./Result/${PROJECT}/1.Process/${PGSlist}.txt|sed '1iCHR\tBP\tSNP\tA1\tEffect\tP'> ./Result/${PROJECT}/2.Done/${PGSlist}.txt ; done

######################## 4. Calculating PRS with scoring files using PRSice-2 ##########################

for PGSlist in $(cat ${LIST} | sed 's/\r//g') ; 
do Rscript ./software/PRSice-2/PRSice.R 
--prsice ./software/PRSice-2/PRSice_linux 
--base ./Result/${PROJECT}/2.Done/${PGSlist}.txt 
--target ${BFILE} 
--bar-levels 1 
--stat Effect 
--beta 
--A1 A1 
--pvalue P 
--score std 
--thread 64 
--print-snp 
--seed 123456789 
--no-default 
--chr CHR 
--bp BP 
--chr-id C_L 
--no-regress 
--no-clump 
--fastscore 
--out ./Result/${PROJECT}/3.PRSresult/${PGSlist}/PGSresult_${PGSlist}; 
done > /dev/null 2>&1


######################## 5. Processing calculated PGS files ##########################

# Get Full PRS calculation

for PGSlist in $(cat ${LIST} | sed 's/\r//g') ; do cp ./Result/${PROJECT}/3.PRSresult/${PGSlist}/PGSresult_${PGSlist}.all_score ./Result/${PROJECT}/4.PRSresult-all/${PGSlist}.txt ; done

for f in *.txt ; do sed -i "1iFID\tIID\t${f%%.*}" "$f" ; sed '2d' "$f" > ./done/"$f".done ; done

# Make a big table of PRS

## First, Get file First IID,PRS
awk '{print $2}' ./Result/${PROJECT}/4.PRSresult-all/done/$(cat ${LIST} | head -n 1 | sed 's/\r//g').txt.done > ./Result/${PROJECT}/5.PRSresult-merge/SampleID.txt

## Second, Get file Second to N PRS
for PGSlist in $(cat ${LIST} | sed 's/\r//g') ; do awk '{print $3}' ./Result/${PROJECT}/4.PRSresult-all/done/${PGSlist}.txt.done > ./Result/${PROJECT}/5.PRSresult-merge/${PGSlist}.tomerge.txt ; done

## Third merge the two files
file_list=$(for S in *.tomerge.txt ; do echo "$S"; done)
paste --delimiters='\t' SampleID.txt ${file_list} > ../${PROJECT}.PGS-Analysis-done.txt


######################## 6. Plot using R functions ##########################

#### 6-1. Age Sex matching ####
 
PRS.result.match <- matchit(Pheno ~ Age+Sex, data = PRS.result, method="nearest", ratio=2)
PRS.result.match <- matchit(Pheno ~ Age+Sex, data = PRS.result, method="nearest", ratio=4)
PRS.result.match <- matchit(Pheno ~ Age+Sex, data = PRS.result, method="nearest", ratio=6)
PRS.result.match <- matchit(Pheno ~ Age+Sex, data = PRS.result, method="nearest", ratio=8)
PRS.result.match.df   <- match.data(PRS.result.match)
PRS.result.match.done <- PRS.result.match.df[,c(1:10)]
PRS.result.plot <- PRS.result.match.done
PRS.pheno.plot <- PRS.result.plot

#### 6-2. Distribution plot ####

dist_plot =ggplot(PRS.pheno.plot, aes(x=SCORE, fill=Pheno)) +
              geom_vline(aes(xintercept=high10_line), colour="#BB0000", linetype="dashed")+
              geom_vline(aes(xintercept=low10_line), colour="#BB0000", linetype="dashed")+
              geom_text(aes(x = high10_line,y=0.4,label = "High 10% PRS"))+
              geom_text(aes(x = low10_line,y=0.4,label = "Low 10% PRS"))+
              geom_density(alpha=0.4, position = 'identity')+
              scale_fill_manual( values = c("#00BFC4", "#F8766D"))
 ggsave(dist_plot,file=tmp_dist_plot,height = 8,width  = 8)

#### 6-3. Plotting Coefficients on Odds Scale ####

# Fit regression model
prs_glm <- glm(Pheno ~ percentile,data = PRS.pheno.plot,family = 'binomial')

# Put results in data.frame
summs <- prs_glm %>% summary()

# Get point estimates and SEs
results <- bind_cols(coef(prs_glm),summs$coefficients[, 2]) %>%
setNames(c("estimate", "se"))  %>%
mutate(percentile = 1:10)

  # Your coefficients are on the log odds scale, such that a coefficient is
  # log(odds_y==1 / odds_y == 0). We can exponentiate to get odds instead.
  results_odds <- results %>% mutate(across(.cols = -percentile, ~ exp(.x)))

  # Need SEs on the odds scale too
  results_odds <- results_odds %>%
    mutate(var_diag = diag(vcov(prs_glm)),
           se = sqrt(estimate ^ 2 * var_diag))
  
# Plot with +/- 1 SE
ggplot(results_odds, aes(x = as.factor(percentile), y = estimate, color)) +
geom_point(stat = "identity", size=3,color = "black") +
geom_hline(yintercept = 1, linetype = "dashed", color = "grey") +
geom_errorbar(aes(ymin = estimate - se, ymax = estimate + se), width = 0.4) +
ggtitle("Odds Ratio in 1st to 10th PRS score") +
xlab("PRS Quantile") +
ylab("Odds")

#### 6-4. Quantiles plot ####

quant_plot<- PRS.pheno.plot %>%
   count(percentile, Pheno) %>%       
   group_by(percentile) %>%
   mutate(pct= prop.table(n) * 100) %>%
   ggplot() + aes(percentile, pct, fill=Pheno) +
	geom_bar(stat="identity") +
        xlab("Quantiles") +
        ylab("Ratio of Case/Control") +
        geom_text(aes(label=paste0(sprintf("%1.1f", pct),"%")),
        position=position_stack(vjust=0.5)) +
        ggtitle("PRS in 1st to 10th distribution") +
        scale_fill_manual(values = c("#00BFC4", "#F8766D")) +
        theme_bw()

#### 6-5. AUC plot with covariates ####

#### Read GLM PRS Model Data ####

  mod_0 <- glm( Pheno ~ Age+Sex, data=PRS.train.pheno, family="binomial")
  mod_1 <- glm( Pheno ~ SCORE, data=PRS.train.pheno, family="binomial")
  mod_2 <- glm( Pheno ~ SCORE+Age+Sex, data=PRS.train.pheno, family="binomial")
  mod_3 <- glm( Pheno ~ SCORE+Age+Sex+PC1+PC2+PC3+PC4, data=PRS.train.pheno, family="binomial")

#### Model 0 (Age Sex only) ####

  library(pROC)
  ## Train
  train_0_prob = predict(mod_0, data=PRS.train.pheno ,type='response')
  train_0_roc = roc(PRS.train.pheno$Pheno ~ train_0_prob, plot = FALSE, print.auc = TRUE, legacy.axes=TRUE)
  
  ## Test
  test_0_prob = predict(mod_0, newdata = PRS.test.pheno, type = "response")
  test_0_roc = roc(PRS.test.pheno$Pheno ~ test_0_prob, plot = FALSE, print.auc = TRUE, legacy.axes=TRUE)

#### Model 1 (PRS only) ####

  library(pROC)
  ## Train
  train_1_prob = predict(mod_1, data=PRS.train.pheno ,type='response')
  train_1_roc = roc(PRS.train.pheno$Pheno ~ train_1_prob, plot = FALSE, print.auc = TRUE, legacy.axes=TRUE)
  ## Test
  test_1_prob = predict(mod_1, newdata = PRS.test.pheno, type = "response")
  test_1_roc = roc(PRS.test.pheno$Pheno ~ test_1_prob, plot = FALSE, print.auc = TRUE, legacy.axes=TRUE)

#### Model 2 (PRS Sex Age mode) ####

  ## Train
  train_2_prob = predict(mod_2, data=PRS.train.pheno ,type='response')
  train_2_roc = roc(PRS.train.pheno$Pheno ~ train_2_prob, plot = FALSE, print.auc = TRUE, legacy.axes=TRUE)
  ## Test
  test_2_prob = predict(mod_2, newdata = PRS.test.pheno, type = "response")
  test_2_roc = roc(PRS.test.pheno$Pheno ~ test_2_prob, plot = FALSE, print.auc = TRUE, legacy.axes=TRUE)

#### Model 3 (Full model) ####

  ## Train
  train_3_prob = predict(mod_3, data=PRS.train.pheno ,type='response')
  train_3_roc = roc(PRS.train.pheno$Pheno ~ train_3_prob, plot = FALSE, print.auc = TRUE, legacy.axes=TRUE)
  ## Test
  test_3_prob = predict(mod_3, newdata = PRS.test.pheno, type = "response")
  test_3_roc = roc(PRS.test.pheno$Pheno ~ test_3_prob, plot = FALSE, print.auc = TRUE, legacy.axes=TRUE)

png(tmp_model_plot,height = 500,width  = 500)


test_0_roc = roc(PRS.test.pheno$Pheno ~ test_0_prob)
test_1_roc = roc(PRS.test.pheno$Pheno ~ test_1_prob)
test_2_roc = roc(PRS.test.pheno$Pheno ~ test_2_prob)
test_3_roc = roc(PRS.test.pheno$Pheno ~ test_3_prob)

plot(test_0_roc,print.auc = TRUE, print.auc.y = .5 , col='darkmagenta')
plot(test_1_roc,print.auc = TRUE, print.auc.y = .4 , col='black',add=TRUE)
plot(test_2_roc,print.auc = TRUE, print.auc.y = .3 , col='red'  ,add=TRUE)
plot(test_3_roc,print.auc = TRUE, print.auc.y = .2 , col='blue' ,add=TRUE)
    
text(0.15, .5, paste("Age + Sex model"))
text(0.15, .4, paste("PRS model"))
text(0.15, .3, paste("PRS + Age + Sex"))
text(0.15, .2, paste("PRS + Age + Sex + PCs"))

#### 6-6. Prevalence plot ####

Prevalence.plot<-PRS.pheno.plot
Prevalence.plot$Pheno<-recode_factor(Prevalence.plot$Pheno,"Control"="0","Case"="1")
Prevalence.plot$Pheno<-as.numeric(as.character(Prevalence.plot$Pheno))
Prevalence.plot$percentile<-as.factor(Prevalence.plot$percentile)
Prevalence.plot$PrevalenceGroup<-ntile(Prevalence.plot$SCORE,100)

PrevalencePlot_data<-
Prevalence.plot %>% 
group_by(PrevalenceGroup) %>% 
summarise(Prevalence = sum(Pheno)/n())

Prevalence_plot<-ggplot(PrevalencePlot_data, aes(x=PrevalenceGroup, y=Prevalence)) + 
labs( x = "Percentile of PRS", y = "Prevalence",title ="Prevalence of Disease")+
geom_point()

#### 6-7. Cumulative Risk plot ####

Cumulative.plot<-PRS.pheno.plot
Cumulative.plot$Pheno<-recode_factor(Cumulative.plot$Pheno,"Control"="0","Case"="1")
Cumulative.plot$Pheno<-as.numeric(as.character(Cumulative.plot$Pheno))
Cumulative.plot$percentile<-as.factor(Cumulative.plot$percentile)
Cumulative.plot$PrevalenceGroup<-ntile(Cumulative.plot$SCORE,100)
Cumulative.plot<-Cumulative.plot[order(Cumulative.plot$SCORE),]
Cumulative.plot$Index<-1:nrow(Cumulative.plot)
cumplot_glm <- fitSmoothHazard(Pheno ~ Age+SCORE,data = Cumulative.plot, time = "Age", ratio = 10)

group_25<-subset(Cumulative.plot,Cumulative.plot$PrevalenceGroup=="25")
group_50<-subset(Cumulative.plot,Cumulative.plot$PrevalenceGroup=="50")
group_75<-subset(Cumulative.plot,Cumulative.plot$PrevalenceGroup=="75")
group_100<-subset(Cumulative.plot,Cumulative.plot$PrevalenceGroup=="100")

sample_25<-min(group_25$Index)
sample_50<-min(group_50$Index)
sample_75<-min(group_75$Index)
sample_100<-min(group_100$Index)

smooth_risk_model <- absoluteRisk(object = cumplot_glm, newdata = Cumulative.plot[c(sample_25,sample_50,sample_75,sample_100),])

risk_data<-as.data.frame(smooth_risk_model)
colnames(risk_data)<-c("Age-Time","PRS-25%","PRS-50%","PRS-75%","PRS-100%")
   
smooth_risk <- absoluteRisk(object = cumplot_glm, newdata = Cumulative.plot[c(sample_25,sample_50,sample_75,sample_100),])
png(tmp_risk_plot,height = 800,width  = 800)
    
fullplot<-plot(smooth_risk,
      id.names = c("PRS 25%","PRS 50%","PRS 75%","PRS 100%"), 
      legend.title = "PRS", 
      xlab = "Age (Years Old)", 
      ylab = "Cumulative Incidence (%)")
print(fullplot)
dev.off()

############################################################################################################################
