# Supplementary material for: Utility of polygenic scores across diverse diseases in a hospital cohort for predictive modeling
Source: Nat Commun. 2024 Apr 12;15:3168. doi: 10.1038/s41467-024-47472-5 (PMC11014845; doi:10.1038/s41467-024-47472-5)
Supplement: Supplementary file 8 — Source Data [file 41467_2024_47472_MOESM8_ESM.zip]

Archive with 8 entries (8 files):
- Source Data/Figure 1.tif
- Source Data/Figure 2.tif
- Source Data/Figure 3.tif
- Source Data/Figure 4.tif
- Source Data/Figure 5.tif
- Source Data/Figure 6.tif
- Source Data/table1.xlsx
- Source Data/table2.xlsx
