# Supplementary material for: Utility of polygenic scores across diverse diseases in a hospital cohort for predictive modeling
Source: Nat Commun. 2024 Apr 12;15:3168. doi: 10.1038/s41467-024-47472-5 (PMC11014845; doi:10.1038/s41467-024-47472-5)
Supplement: Supplementary file 8 — Source Data [file 41467_2024_47472_MOESM8_ESM.zip › Source Data/table1.xlsx]

## Sheet: Table1
	Table1. AUC distribution in terms of covariate usage
		PGS catalog				PRS calculation in CMUH
	AUC ranges	Covariates included	Without covariates	Total		PRS + Age + Sex + PCs model	PRS + Age + Sex model	PRS model	Age + Sex model
		(N = 1,927)	(N = 267)	(N = 2,194)		(N = 457)	(N = 457)	(N = 457)	(N = 457)
	(0.0, 0.1]	-	-	-		-	-	-	-
	(0.1, 0.2]	0.0005	-	0.0005		-	-	-	-
	(0.2, 0.3]	-	-	-		-	-	-	-
	(0.3, 0.4]	-	-	-		-	-	-	-
	(0.4, 0.5]	0.0005	-	0.0005		0.0525164	0.0393873	0.0328228	0.157549
	(0.5, 0.6]	0.2481	0.2852	0.2526		0.844639	0.857768	0.910284	0.789934
	(0.6, 0.7]	0.3911	0.5	0.4043		0.0787746	0.0787746	0.0547046	0.0350109
	(0.7, 0.8]	0.243	0.1111	0.2269		0.00875274	0.00875274	-	0.00437637
	(0.8, 0.9]	0.0892	0.0889	0.0891		0.0153173	0.0153173	0.00218818	0.0131291
	(0.9, 1.0]	0.0277	0.0148	0.0261		-	-	-	-
