# Supplementary material for: Utility of polygenic scores across diverse diseases in a hospital cohort for predictive modeling
Source: Nat Commun. 2024 Apr 12;15:3168. doi: 10.1038/s41467-024-47472-5 (PMC11014845; doi:10.1038/s41467-024-47472-5)
Supplement: Supplementary file 8 — Source Data [file 41467_2024_47472_MOESM8_ESM.zip › Source Data/table2.xlsx]

## Sheet: Table2
	Table 2. Results of evaluation metrics for 49 phenotypes.
			PRS performance in CMUH										PRS performance from original data (AUC)
	Category and phenotypes		PGSID	P-value	Model	AUC	Sensitivity	Specificity	Accuracy	Precision	Recall		Asian	European	African American
	sense organs
		Dizziness and giddiness (Light-headedness and vertigo)	PGS001959	2.61 x 10-02	Age + Sex model	0.615344	0.511058	0.697205	0.676067	0.177773	0.511058		-	-	-
	respiratory
		Acute pharyngitis	PGS001308	1.19 x 10-02	PGS + Age + Sex model	0.642682	0.648342	0.673822	0.670968	0.200486	0.648342		0.75824	0.77174	-
	pregnancy complications
		Other perinatal conditions of fetus or newborn	PGS001852	2.93 x 10-01	Age + Sex model	0.608448	0.503571	0.710983	0.690783	0.158249	0.503571		-	0.571	-
	neoplasms
		Cancer of prostate	PGS002240	1.99 x 10-112	PGS + Age + Sex model	0.706157	0.592179	0.726484	0.711639	0.212	0.592179		-	-	-
		Thyroid cancer	PGS001799	1.68 x 10-34	PGS model	0.630675	0.645914	0.569416	0.578174	0.162427	0.645914		-	0.676	-
		Breast cancer [female]	PGS000335	4.61 x 10-150	PGS + Age + Sex + PCs model	0.607712	0.544866	0.610962	0.603845	0.144575	0.544866		-	-	-
	musculoskeletal
		Ankylosing spondylitis	PGS002089	<5 x 10-324	PGS + Age + Sex model	0.823775	0.669173	0.943023	0.911853	0.601351	0.669173		-	-	-
		Osteoarthrosis	PGS001996	5.89 x 10-02	PGS + Age + Sex model	0.665239	0.593372	0.685315	0.67517	0.189539	0.593372		-	-	-
		Osteoarthritis; localized	PGS001536	1.36 x 10-02	PGS + Age + Sex model	0.61509	0.46648	0.759898	0.726884	0.197633	0.46648		0.82774	0.6991	-
		Osteoarthrosis, localized, primary	PGS002094	1.64 x 10-08	PGS + Age + Sex model	0.60263	0.430007	0.77199	0.733846	0.191435	0.430007		-	-	-
	mental disorders
		Other mental disorder	PGS000869	6.62 x 10-03	PGS + Age + Sex model	0.649467	0.788675	0.457383	0.503982	0.192184	0.788675		-	-	-
		Anxiety disorders	PGS000907	9.78 x 10-20	PGS + Age + Sex + PCs model	0.616723	0.583581	0.624513	0.620061	0.159411	0.583581		-	-	-
	genitourinary
		Hyperplasia of prostate	PGS002076	1.01 x 10-19	PGS + Age + Sex + PCs model	0.874046	0.861813	0.742826	0.758639	0.33933	0.861813		-	-	-
		Renal failure	PGS000708	1.72 x 10-31	PGS + Age + Sex + PCs model	0.681138	0.596313	0.708089	0.695434	0.206865	0.596313		-	0.561423	-
		Urinary tract infection	PGS002075	2.35 x 10-07	PGS + Age + Sex + PCs model	0.636359	0.550059	0.69313	0.677495	0.180267	0.550059		-	-	-
		Chronic renal failure [CKD]	PGS000884	3.58 x 10-24	PGS + Age + Sex + PCs model	0.634299	0.491415	0.760278	0.730034	0.206232	0.491415		-	-	-
		Abnormal results of function study of kidney	PGS002237	4.76 x 10-16	PGS + Age + Sex model	0.617637	0.478774	0.746009	0.715745	0.194026	0.478774		-	0.75	-
		Elevated prostate specific antigen [PSA]	PGS002240	2.35 x 10-24	PGS + Age + Sex + PCs model	0.609853	0.410194	0.759954	0.722795	0.168831	0.410194		-	-	-
	endocrine/metabolic
		Type 2 diabetes	PGS002308	<5 x 10-324	PGS + Age + Sex + PCs model	0.825279	0.822486	0.689146	0.707185	0.292768	0.822486		0.81	0.793	0.848
		Diabetes mellitus	PGS002354	<5 x 10-324	PGS + Age + Sex + PCs model	0.811378	0.827533	0.676707	0.697667	0.292351	0.827533		-	-	-
		Disorders of lipoid metabolism	PGS002334	7.76 x 10-174	PGS + Age + Sex + PCs model	0.779294	0.846691	0.61066	0.641548	0.24667	0.846691		-	-	-
		Polyneuropathy in diabetes	PGS002308	6.17 x 10-72	PGS model	0.685749	0.788136	0.495217	0.529558	0.171745	0.788136		0.81	0.793	0.848
		Diabetic retinopathy	PGS002308	9.16 x 10-126	PGS model	0.684476	0.795148	0.491259	0.52678	0.171412	0.795148		0.81	0.793	0.848
		Diabetes type 2 with peripheral circulatory disorders	PGS002379	4.08 x 10-58	PGS + Age + Sex + PCs model	0.674959	0.530055	0.74661	0.721591	0.214602	0.530055		-	-	-
		Type 1 diabetes	PGS001371	1.71 x 10-57	PGS + Age + Sex + PCs model	0.671461	0.435233	0.852872	0.810427	0.250746	0.435233		-	-	-
		Type 2 diabetes with ophthalmic manifestations	PGS002308	7.32 x 10-138	PGS + Age + Sex model	0.670072	0.555118	0.713043	0.696597	0.183594	0.555118		0.81	0.793	0.848
		Morbid obesity	PGS002679	4.20 x 10-57	PGS + Age + Sex + PCs model	0.66382	0.670886	0.617326	0.623737	0.192494	0.670886		-	-	-
		Type 2 diabetes with renal manifestations	PGS002308	<5 x 10-324	PGS + Age + Sex model	0.663556	0.675591	0.572797	0.584255	0.165541	0.675591		0.81	0.793	0.848
		Obesity	PGS002679	3.69 x 10-69	PGS + Age + Sex + PCs model	0.650913	0.697128	0.541389	0.558258	0.155867	0.697128		-	-	-
		Type 2 diabetes with neurological manifestations	PGS002308	2.20 x 10-106	PGS model	0.649936	0.574026	0.648995	0.640171	0.179092	0.574026		0.81	0.793	0.848
		Overweight, obesity and other hyperalimentation	PGS001943	2.84 x 10-67	PGS + Age + Sex + PCs model	0.641695	0.653846	0.589819	0.596766	0.162485	0.653846		-	-	-
		Gout and other crystal arthropathies	PGS001789	7.18 x 10-291	PGS + Age + Sex + PCs model	0.630725	0.564919	0.636356	0.628269	0.165508	0.564919		-	0.807	-
		Gouty arthropathy	PGS001789	2.15 x 10-128	PGS + Age + Sex + PCs model	0.630639	0.534024	0.675549	0.659617	0.172727	0.534024		-	0.807	-
		Gout	PGS001789	1.21 x 10-290	PGS + Age + Sex + PCs model	0.625054	0.555486	0.639171	0.629653	0.164969	0.555486		-	0.807	-
		Thyroiditis	PGS001181	1.58 x 10-21	PGS + Age + Sex + PCs model	0.616358	0.622074	0.556266	0.563705	0.151589	0.622074		0.71469	0.76691	-
	dermatologic
		Lupus (localized and systemic)	PGS000328	6.95 x 10-64	PGS + Age + Sex + PCs model	0.609869	0.514911	0.651466	0.637159	0.14741	0.514911		-	0.83	-
		Psoriasis	PGS002083	9.77 x 10-28	PGS + Age + Sex + PCs model	0.608663	0.619048	0.555217	0.562452	0.151037	0.619048		-	-	-
		Systemic lupus erythematosus	PGS000328	4.07 x 10-66	PGS model	0.605859	0.495833	0.681496	0.662	0.154445	0.495833		-	0.83	-
		Psoriasis vulgaris	PGS002344	1.59 x 10-36	PGS model	0.602099	0.475285	0.713602	0.686942	0.172891	0.475285		-	-	-
	circulatory system
		Hypertensive heart disease	PGS002701	3.34 x 10-183	PGS + Age + Sex + PCs model	0.864512	0.826894	0.741228	0.751031	0.292242	0.826894		-	-	-
		Essential hypertension	PGS002701	<5 x 10-324	PGS + Age + Sex + PCs model	0.863183	0.819628	0.756579	0.769073	0.454182	0.819628		-	-	-
		Hypertension	PGS002701	<5 x 10-324	PGS + Age + Sex + PCs model	0.859027	0.847116	0.720221	0.748445	0.464117	0.847116		-	-	-
		Ischemic Heart Disease	PGS000337	2.42 x 10-139	PGS + Age + Sex + PCs model	0.726149	0.754786	0.595303	0.612955	0.188396	0.754786		0.674	-	-
		Other hypertensive complications	PGS002047	9.52 x 10-130	PGS + Age + Sex + PCs model	0.711962	0.647213	0.691796	0.686872	0.20682	0.647213		-	-	-
		Cerebrovascular disease	PGS002725	9.56 x 10-44	PGS + Age + Sex + PCs model	0.680749	0.63081	0.676151	0.671059	0.197721	0.63081		0.765	-	-
		Atrial fibrillation	PGS000331	4.95 x 10-185	PGS + Age + Sex + PCs model	0.658738	0.696868	0.550301	0.566261	0.159213	0.696868		-	-	-
		Coronary atherosclerosis	PGS000337	2.21 x 10-175	PGS + Age + Sex + PCs model	0.64664	0.612887	0.605863	0.606646	0.163187	0.612887		0.674	-	-
		Atrial fibrillation and flutter	PGS000331	6.40 x 10-186	PGS + Age + Sex + PCs model	0.633185	0.598684	0.611292	0.609952	0.154806	0.598684		-	-	-
		Myocardial infarction	PGS002361	1.49 x 10-130	PGS + Age + Sex + PCs model	0.619626	0.680736	0.509359	0.529213	0.153827	0.680736		0.674	-	-
